# Supplementary material for: Structure-guided discovery of highly efficient cytidine deaminases with sequence-context independence
Source: Nat Biomed Eng. 2024 Jun 3;9(1):93–108. doi: 10.1038/s41551-024-01220-8 (PMC11754093; doi:10.1038/s41551-024-01220-8)
Supplement: Supplementary file 5 — Source data. [file 41551_2024_1220_MOESM5_ESM.xlsx]

## Sheet: Fig. 1b
Fig. 1b
	CD0033	CD1086	CD1032	CD0580	CD0646	CD0731	CD0916	CD0602	CD0281	CD0612	CD1217	CD1169	CD0859	CD0918	CD0137	CD0239	CD1095	CD0734	CD0338	CD0584	CD0755	CD0387	CD0820	CD0184	CD0001	CD0979	CD0792	CD0725	CD0410	CD0969	CD0102	CD0434	CD0209	CD0721	CD0913	CD1322	CD0850	CD0683	CD0833	CD1295	CD1216	CD0524	CD0412	CD0278	CD0742	CD1138	CD1017	CD0641	CD0032
CD0033	1	0.18261	0.16433	0.16365	0.17761	0.16056	0.15545	0.16522	0.19007	0.20283	0.19744	0.19344	0.16023	0.1497	0.14992	0.14436	0.13302	0.1517	0.15158	0.1513	0.15078	0.14965	0.14886	0.14943	0.148	0.14775	0.15044	0.14571	0.14961	0.1489	0.15004	0.14747	0.15073	0.15227	0.15208	0.15031	0.14606	0.15041	0.15076	0.14716	0.14871	0.15326	0.14441	0.15597	0.15165	0.1508	0.15031	0.15046	0.15512
CD1086	0.30516	1	0.35778	0.37541	0.29676	0.36054	0.31998	0.34134	0.35758	0.3668	0.35721	0.35784	0.41455	0.34505	0.25552	0.34189	0.45297	0.32288	0.31117	0.31239	0.31272	0.31439	0.31586	0.31353	0.31644	0.31619	0.30995	0.32131	0.31286	0.31527	0.3138	0.31599	0.31272	0.31029	0.3121	0.31221	0.32421	0.31281	0.3165	0.31466	0.31235	0.31694	0.32432	0.317	0.30937	0.31193	0.30723	0.30981	0.32549
CD1032	0.27907	0.39246	1	0.33514	0.21976	0.30591	0.29407	0.2835	0.34957	0.36372	0.35693	0.36035	0.39595	0.28586	0.25288	0.29318	0.33888	0.27889	0.27096	0.27082	0.28489	0.27674	0.27788	0.27006	0.27728	0.2766	0.27026	0.27584	0.2773	0.2768	0.27113	0.27722	0.27602	0.2717	0.27095	0.27151	0.2762	0.27797	0.27318	0.27671	0.27712	0.27962	0.27888	0.2792	0.27599	0.27276	0.27577	0.27684	0.28063
CD0580	0.31144	0.42111	0.33946	1	0.31827	0.44071	0.3625	0.6649	0.3207	0.32038	0.32291	0.31401	0.4001	0.31269	0.27284	0.29806	0.34514	0.31151	0.31216	0.30627	0.31032	0.30841	0.30884	0.30634	0.30898	0.30916	0.30597	0.31042	0.30939	0.30833	0.30828	0.31106	0.30629	0.3095	0.30783	0.30808	0.31096	0.3085	0.31138	0.30911	0.30969	0.30946	0.31191	0.30754	0.30644	0.30651	0.30556	0.30768	0.31095
CD0646	0.33526	0.33732	0.22564	0.32161	1	0.33303	0.29266	0.32438	0.32801	0.31912	0.31261	0.30814	0.3002	0.28161	0.27875	0.28045	0.28431	0.28433	0.28427	0.28431	0.28343	0.28472	0.28295	0.28442	0.28329	0.28265	0.28446	0.28151	0.28351	0.2834	0.28332	0.28175	0.28378	0.28418	0.28331	0.28334	0.28067	0.28208	0.2831	0.28273	0.28277	0.28217	0.2801	0.28401	0.28217	0.28264	0.2828	0.28444	0.28189
CD0731	0.30906	0.4149	0.31804	0.45175	0.33798	1	0.40854	0.48273	0.36476	0.38037	0.36568	0.36293	0.40161	0.33605	0.30502	0.3263	0.37336	0.36508	0.35765	0.35821	0.36012	0.35531	0.35558	0.35506	0.35705	0.35681	0.35517	0.35431	0.35529	0.35828	0.35341	0.35737	0.3547	0.35824	0.35631	0.35539	0.35479	0.35176	0.3526	0.35545	0.35854	0.35774	0.35276	0.35784	0.3556	0.35259	0.35257	0.35766	0.35215
CD0916	0.31125	0.37571	0.31113	0.37583	0.30266	0.4151	1	0.40753	0.41066	0.40624	0.41059	0.41227	0.36988	0.37026	0.28513	0.28396	0.37037	0.41856	0.40184	0.39602	0.41843	0.39584	0.39554	0.39551	0.39582	0.39321	0.39537	0.39313	0.40066	0.39596	0.39456	0.39531	0.40202	0.39602	0.39725	0.39897	0.39504	0.4021	0.39441	0.39488	0.39963	0.39219	0.39259	0.39526	0.39697	0.39882	0.39885	0.4005	0.39031
CD0602	0.33907	0.4139	0.31001	0.71645	0.34664	0.50726	0.41999	1	0.33244	0.3274	0.33532	0.33567	0.35991	0.33917	0.29937	0.30904	0.37561	0.34161	0.32855	0.33458	0.33699	0.33049	0.33304	0.33012	0.33281	0.33366	0.32976	0.33599	0.33244	0.33223	0.33166	0.33607	0.33171	0.33132	0.33253	0.3328	0.34011	0.33148	0.33102	0.33485	0.33362	0.33435	0.34213	0.33293	0.3306	0.3308	0.32998	0.33157	0.3361
CD0281	0.39783	0.44512	0.39005	0.35819	0.36279	0.39455	0.43559	0.34323	1	0.92157	0.85887	0.83945	0.42209	0.38949	0.3701	0.37687	0.37509	0.37015	0.36654	0.35795	0.38298	0.35121	0.34964	0.35358	0.34895	0.34997	0.35556	0.34785	0.35542	0.35491	0.35398	0.35207	0.35534	0.35563	0.35526	0.35607	0.34318	0.35633	0.35669	0.3564	0.35592	0.35717	0.34419	0.35824	0.35728	0.36183	0.35819	0.35701	0.35584
CD0612	0.42233	0.4557	0.40508	0.3573	0.35277	0.41187	0.43129	0.33852	0.92157	1	0.87946	0.86299	0.4115	0.39421	0.35728	0.38997	0.37759	0.37094	0.36834	0.35643	0.38511	0.35162	0.35011	0.35411	0.35064	0.35068	0.35618	0.34792	0.35807	0.35551	0.35366	0.3529	0.35779	0.35753	0.35603	0.35659	0.34397	0.35677	0.35828	0.35812	0.35662	0.36206	0.34317	0.36283	0.35842	0.36469	0.36076	0.35815	0.35832
CD1217	0.43523	0.47555	0.42276	0.38609	0.37041	0.42323	0.46354	0.37177	0.92236	0.94475	1	0.98913	0.44151	0.43778	0.35642	0.39963	0.40771	0.39391	0.39559	0.38826	0.40955	0.3757	0.37538	0.38072	0.37514	0.37411	0.38209	0.37145	0.3811	0.37962	0.3806	0.3775	0.38088	0.38111	0.38269	0.38164	0.36834	0.38226	0.38339	0.38312	0.38216	0.38674	0.36783	0.38689	0.3829	0.38396	0.38496	0.38549	0.38167
CD1169	0.4294	0.47654	0.42663	0.37555	0.36621	0.42165	0.46569	0.37071	0.90075	0.92633	0.98913	1	0.43972	0.44281	0.34905	0.40032	0.40706	0.39738	0.39848	0.39129	0.40783	0.37832	0.37658	0.38088	0.37623	0.37663	0.38235	0.37305	0.38158	0.37976	0.38066	0.3778	0.38131	0.38106	0.38308	0.38332	0.37123	0.38513	0.38478	0.38369	0.38163	0.39239	0.36907	0.38918	0.38369	0.38554	0.38571	0.38565	0.38381
CD0859	0.34631	0.52315	0.45324	0.45332	0.33753	0.44407	0.40196	0.37778	0.42851	0.41779	0.41909	0.41768	1	0.40709	0.29023	0.36439	0.52301	0.38869	0.37438	0.37618	0.38103	0.37905	0.38005	0.37835	0.38028	0.37984	0.37859	0.37923	0.38037	0.3809	0.37958	0.38251	0.37951	0.37972	0.38103	0.37964	0.37779	0.37692	0.37478	0.38098	0.3803	0.38446	0.37882	0.38367	0.37927	0.37423	0.37835	0.38031	0.38414
CD0918	0.33172	0.4452	0.33354	0.36067	0.32295	0.37741	0.40861	0.36195	0.40169	0.40654	0.42211	0.42696	0.4133	1	0.231	0.36825	0.42327	0.32689	0.32099	0.32108	0.34941	0.32686	0.32666	0.327	0.3272	0.32505	0.3278	0.3249	0.32906	0.3282	0.32725	0.32737	0.32963	0.32797	0.32829	0.32869	0.32501	0.32963	0.32927	0.3283	0.32867	0.32841	0.32555	0.32214	0.32889	0.33006	0.32925	0.32964	0.32811
CD0137	0.34207	0.35042	0.31031	0.33369	0.33548	0.36408	0.33358	0.33773	0.40279	0.38834	0.36402	0.35638	0.31255	0.24235	1	0.27534	0.34196	0.34876	0.3457	0.34399	0.34983	0.34177	0.34039	0.34254	0.34024	0.34065	0.34395	0.3384	0.34508	0.34249	0.343	0.34005	0.34644	0.34422	0.34177	0.3445	0.3384	0.3457	0.3476	0.3431	0.34304	0.34483	0.33693	0.3454	0.34263	0.34812	0.34441	0.34456	0.34428
CD0239	0.36869	0.48069	0.38057	0.38805	0.36495	0.41438	0.35196	0.37395	0.43886	0.45117	0.43394	0.43358	0.41208	0.41471	0.2916	1	0.45107	0.40571	0.39269	0.38033	0.40663	0.38043	0.37992	0.37992	0.37972	0.38085	0.37943	0.38101	0.38205	0.38165	0.38116	0.38186	0.38284	0.38233	0.3823	0.38092	0.38216	0.38281	0.38292	0.38033	0.38197	0.37991	0.38094	0.38357	0.38201	0.38427	0.38273	0.38395	0.38007
CD1095	0.34281	0.66694	0.44506	0.45357	0.37138	0.47691	0.46639	0.45333	0.44067	0.44301	0.44698	0.44692	0.60142	0.4808	0.36583	0.45594	1	0.47692	0.46331	0.45999	0.46812	0.46119	0.46186	0.4609	0.46348	0.46272	0.4604	0.46353	0.4576	0.45968	0.46098	0.46176	0.45694	0.45845	0.45901	0.4592	0.46361	0.45677	0.45751	0.46165	0.45778	0.46196	0.46408	0.45767	0.45625	0.45745	0.45425	0.45815	0.46311
CD0734	0.38086	0.4714	0.36754	0.40998	0.37363	0.46525	0.51961	0.41163	0.4357	0.43645	0.43296	0.43656	0.45171	0.3743	0.37351	0.41184	0.47776	1	0.77587	0.77426	0.77303	0.75942	0.7585	0.75768	0.75766	0.75671	0.75662	0.75553	0.75497	0.7546	0.75415	0.75402	0.75314	0.7531	0.75279	0.75236	0.7521	0.75192	0.75185	0.75153	0.75146	0.75074	0.74922	0.74918	0.74902	0.74885	0.74862	0.74821	0.74749
CD0338	0.43961	0.52017	0.41461	0.47377	0.42971	0.52071	0.56689	0.45599	0.49586	0.4979	0.49601	0.50043	0.49849	0.42301	0.42314	0.4594	0.52965	0.89805	1	0.90287	0.86803	0.87734	0.86746	0.87996	0.86509	0.86498	0.87996	0.85983	0.87822	0.87534	0.87967	0.86274	0.87917	0.87107	0.87174	0.87355	0.85059	0.87054	0.87236	0.86164	0.87062	0.8601	0.84422	0.86868	0.87739	0.87458	0.87581	0.87322	0.84936
CD0584	0.47535	0.56599	0.44722	0.5064	0.46752	0.56452	0.60669	0.49894	0.52358	0.52341	0.52609	0.53084	0.54524	0.4608	0.45593	0.485	0.56988	0.98005	0.98688	1	0.94199	0.95975	0.94953	0.96042	0.94669	0.94577	0.9593	0.94242	0.96121	0.95965	0.96051	0.94605	0.96163	0.95437	0.95539	0.95672	0.93474	0.9524	0.95218	0.94254	0.95401	0.94001	0.92775	0.95057	0.95978	0.95417	0.95747	0.95656	0.93031
CD0755	0.42171	0.50907	0.41782	0.45345	0.41208	0.50541	0.57122	0.44948	0.49746	0.49968	0.49652	0.49414	0.48965	0.44506	0.41195	0.4565	0.51595	0.85878	0.83366	0.82744	1	0.82242	0.81752	0.82367	0.81549	0.81734	0.82302	0.81496	0.82688	0.82753	0.82442	0.82088	0.82603	0.82653	0.82337	0.8248	0.80939	0.82273	0.83455	0.81907	0.82565	0.82897	0.80532	0.83535	0.82594	0.83389	0.82733	0.82436	0.82481
CD0387	0.48128	0.58373	0.46312	0.52263	0.4809	0.57687	0.61784	0.51185	0.52993	0.52992	0.52835	0.52967	0.56411	0.48682	0.46414	0.48806	0.58622	0.98952	0.98607	0.98704	0.96232	1	0.99452	0.99747	0.99291	0.99118	0.99587	0.98806	0.98494	0.98572	0.99264	0.98339	0.98282	0.98273	0.98578	0.98299	0.97864	0.98157	0.97811	0.97865	0.98135	0.97281	0.97329	0.97239	0.97846	0.97518	0.97604	0.97892	0.96446
CD0820	0.48041	0.58934	0.4626	0.5232	0.4786	0.57662	0.61655	0.51683	0.52673	0.52663	0.52838	0.52592	0.56645	0.48606	0.46176	0.48761	0.58673	0.988	0.97384	0.97627	0.95579	0.99452	1	0.99041	0.99792	0.99706	0.98894	0.99429	0.9745	0.97792	0.98199	0.98638	0.96891	0.97825	0.97969	0.97504	0.98709	0.97458	0.97134	0.98199	0.97595	0.97446	0.98343	0.96459	0.96518	0.96362	0.96227	0.96804	0.97045
CD0184	0.48459	0.58184	0.4588	0.51973	0.48022	0.57579	0.6173	0.51087	0.53376	0.53336	0.53435	0.53377	0.56246	0.48706	0.46534	0.48881	0.58578	0.98672	0.9893	0.98775	0.96394	0.99747	0.99041	1	0.98814	0.9898	0.99924	0.98489	0.98436	0.98627	0.99594	0.98014	0.98339	0.98319	0.98497	0.98331	0.97204	0.98021	0.98067	0.97818	0.98196	0.97259	0.96609	0.97408	0.98136	0.97882	0.97904	0.98077	0.96213
CD0001	0.47999	0.591	0.46275	0.5238	0.47932	0.57903	0.61749	0.51691	0.52624	0.52879	0.52793	0.52669	0.56687	0.48725	0.4618	0.48771	0.58933	0.98662	0.97093	0.9733	0.95316	0.99291	0.99792	0.98814	1	0.99555	0.98593	0.9938	0.97158	0.97566	0.97863	0.98504	0.96624	0.9771	0.97671	0.97177	0.98787	0.97136	0.96823	0.98108	0.97358	0.9735	0.98457	0.96206	0.96153	0.96011	0.95909	0.96497	0.96963
CD0979	0.47771	0.59165	0.46106	0.52441	0.47804	0.5768	0.61219	0.518	0.52779	0.52803	0.52663	0.52695	0.5661	0.48403	0.46124	0.48846	0.58798	0.98519	0.97076	0.97233	0.95556	0.99118	0.99706	0.9898	0.99555	1	0.98817	0.9968	0.97105	0.9776	0.98172	0.98589	0.96604	0.97881	0.97656	0.97335	0.98899	0.97151	0.97169	0.98321	0.97523	0.97695	0.98623	0.96406	0.96389	0.96316	0.96131	0.96632	0.97329
CD0792	0.48673	0.57772	0.45849	0.51889	0.48085	0.57599	0.617	0.50922	0.53668	0.53623	0.53658	0.5368	0.56346	0.48807	0.46713	0.48802	0.58523	0.98506	0.98931	0.98657	0.96303	0.99587	0.98894	0.99924	0.98593	0.98817	1	0.98137	0.98352	0.98451	0.99521	0.97816	0.98238	0.98175	0.98397	0.98227	0.96703	0.979	0.9803	0.97772	0.98091	0.97179	0.9606	0.97313	0.98095	0.97864	0.97802	0.97946	0.96005
CD0725	0.47467	0.59653	0.46011	0.52742	0.47559	0.57422	0.61202	0.52197	0.52445	0.52399	0.52284	0.52136	0.56498	0.48383	0.45841	0.48893	0.58922	0.98316	0.9644	0.9688	0.95245	0.98806	0.99429	0.98489	0.9938	0.9968	0.98137	1	0.96627	0.97502	0.97539	0.98478	0.96145	0.97605	0.97115	0.96958	0.99599	0.96717	0.96742	0.98034	0.97277	0.9751	0.99446	0.96142	0.95846	0.95771	0.95652	0.96199	0.97543
CD0410	0.48558	0.58081	0.4637	0.51639	0.47816	0.57714	0.62743	0.51207	0.53543	0.53738	0.53459	0.53505	0.56456	0.48963	0.4681	0.4893	0.5798	0.98063	0.98484	0.98611	0.96564	0.9824	0.97201	0.98183	0.96911	0.96858	0.98099	0.96382	1	0.99142	0.98553	0.97968	0.99788	0.98284	0.98727	0.99161	0.95389	0.98987	0.98531	0.97551	0.98383	0.97223	0.94817	0.98154	0.98984	0.98606	0.98589	0.98687	0.96046
CD0969	0.48176	0.58509	0.463	0.52354	0.47821	0.57964	0.61794	0.51318	0.53547	0.53552	0.53352	0.5335	0.56716	0.4896	0.46507	0.48987	0.58422	0.9827	0.98395	0.98705	0.96907	0.98572	0.97792	0.98627	0.97566	0.9776	0.98451	0.97502	0.994	1	0.98861	0.98841	0.99184	0.9907	0.99209	0.99227	0.96676	0.98817	0.98474	0.98282	0.99038	0.97767	0.96088	0.9836	0.99483	0.98416	0.98844	0.99152	0.96891
CD0102	0.48443	0.582	0.45946	0.52234	0.47781	0.57405	0.61483	0.51162	0.53435	0.53311	0.5344	0.53287	0.56492	0.4876	0.46605	0.4891	0.58551	0.98129	0.98898	0.98787	0.96492	0.99264	0.98199	0.99594	0.97863	0.98172	0.99521	0.97539	0.98808	0.98861	1	0.97741	0.98824	0.98039	0.98653	0.98696	0.96226	0.98276	0.98221	0.97311	0.98356	0.96691	0.95587	0.9757	0.98783	0.98387	0.98323	0.98602	0.95514
CD0434	0.47608	0.59195	0.46195	0.5255	0.47663	0.57858	0.61612	0.52096	0.52976	0.5301	0.53084	0.53086	0.56965	0.48752	0.46094	0.48992	0.58701	0.98207	0.96839	0.97274	0.96012	0.98339	0.98638	0.98014	0.98504	0.98589	0.97816	0.98478	0.9822	0.98841	0.97741	1	0.9751	0.98462	0.98967	0.98765	0.97932	0.98519	0.9761	0.99091	0.98781	0.98015	0.97638	0.97364	0.97675	0.96902	0.97105	0.98054	0.97756
CD0209	0.48465	0.57937	0.46183	0.518	0.47845	0.57629	0.63035	0.51075	0.53583	0.53775	0.53466	0.53533	0.56345	0.49062	0.46877	0.48947	0.57948	0.97754	0.98596	0.98654	0.9645	0.98029	0.96645	0.98086	0.96379	0.96359	0.97985	0.95902	0.99788	0.98927	0.98568	0.97262	1	0.98002	0.98341	0.98861	0.94917	0.98577	0.98296	0.96887	0.97989	0.96662	0.94233	0.98042	0.98937	0.9858	0.98563	0.98561	0.95404
CD0721	0.48678	0.5823	0.46107	0.52472	0.47998	0.57899	0.61737	0.5134	0.53705	0.53841	0.53576	0.53553	0.56541	0.48914	0.46693	0.49016	0.58191	0.98154	0.979	0.98156	0.96772	0.98273	0.97825	0.98319	0.9771	0.97881	0.98175	0.97605	0.98539	0.9907	0.98039	0.98462	0.98255	1	0.98882	0.98295	0.96875	0.98185	0.97892	0.98708	0.99242	0.98287	0.96348	0.98441	0.98491	0.97447	0.99076	0.98687	0.97771
CD0913	0.48461	0.58211	0.46022	0.52293	0.4788	0.58039	0.61971	0.51563	0.53583	0.53649	0.53643	0.53765	0.567	0.48962	0.46427	0.49074	0.58289	0.98038	0.97982	0.98263	0.96354	0.98578	0.97969	0.98497	0.97671	0.97656	0.98397	0.97115	0.98983	0.99209	0.98653	0.98967	0.98595	0.98882	1	0.99136	0.96301	0.99043	0.97749	0.98858	0.99332	0.97445	0.95675	0.97926	0.99035	0.97617	0.98434	0.99538	0.96466
CD1322	0.48402	0.58287	0.46064	0.52266	0.47904	0.57536	0.6255	0.51472	0.53719	0.53721	0.53647	0.53784	0.5652	0.49045	0.46814	0.48894	0.58337	0.97913	0.9817	0.98397	0.96537	0.98299	0.97504	0.98331	0.97177	0.97335	0.98227	0.96958	0.99419	0.99227	0.98696	0.98765	0.99117	0.98295	0.99136	1	0.96041	0.99405	0.98129	0.98529	0.99011	0.97082	0.95435	0.97917	0.98952	0.98149	0.98355	0.99026	0.96292
CD0850	0.47325	0.60373	0.46025	0.52646	0.47437	0.57561	0.61419	0.52311	0.51799	0.51841	0.52244	0.52475	0.5621	0.48412	0.45767	0.49034	0.5893	0.97757	0.95303	0.96072	0.94511	0.97864	0.98709	0.97204	0.98787	0.98899	0.96703	0.99599	0.9563	0.96676	0.96226	0.97932	0.95156	0.96875	0.96301	0.96041	1	0.95786	0.95661	0.97304	0.96563	0.96784	0.99925	0.95286	0.94767	0.94535	0.94655	0.95264	0.97184
CD0683	0.48344	0.58415	0.46634	0.52242	0.47738	0.57154	0.63226	0.51359	0.53702	0.53754	0.53684	0.54134	0.55297	0.49189	0.46964	0.4917	0.57916	0.97889	0.97819	0.97947	0.96265	0.98157	0.97458	0.98021	0.97136	0.97151	0.979	0.96717	0.99243	0.98817	0.98276	0.98519	0.98832	0.98185	0.99043	0.99405	0.95786	1	0.979	0.98501	0.98668	0.97093	0.95224	0.97711	0.98721	0.97761	0.98234	0.98815	0.96278
CD0833	0.48694	0.58826	0.46148	0.52092	0.47692	0.5724	0.61393	0.51076	0.53649	0.53711	0.53554	0.5387	0.55026	0.48917	0.46893	0.50045	0.57987	0.97613	0.97777	0.97668	0.9754	0.9756	0.96886	0.97815	0.96576	0.96921	0.97778	0.96496	0.98531	0.9822	0.97968	0.97359	0.98296	0.97639	0.97498	0.97876	0.95419	0.97649	1	0.96946	0.9738	0.98726	0.94858	0.99186	0.97814	0.99716	0.9765	0.97426	0.97574
CD1295	0.47926	0.58999	0.46309	0.52481	0.47869	0.57918	0.61571	0.521	0.53716	0.53897	0.53677	0.53746	0.56724	0.48942	0.46544	0.49799	0.58683	0.97852	0.96728	0.96912	0.95783	0.97865	0.98199	0.97818	0.98108	0.98321	0.97772	0.98034	0.97801	0.98282	0.97311	0.99091	0.97134	0.98708	0.98858	0.98529	0.97304	0.98501	0.97195	1	0.98727	0.98145	0.96909	0.97299	0.97391	0.96414	0.97113	0.98102	0.97698
CD1216	0.48113	0.58377	0.46274	0.52322	0.47846	0.58002	0.62325	0.51723	0.53666	0.53715	0.53756	0.53615	0.56612	0.49049	0.46583	0.50016	0.58227	0.97891	0.97848	0.9812	0.96654	0.98135	0.97595	0.98196	0.97358	0.97523	0.98091	0.97277	0.98638	0.99038	0.98356	0.98781	0.98242	0.99242	0.99332	0.99011	0.96563	0.98668	0.97631	0.98727	1	0.97473	0.95995	0.98322	0.9875	0.97467	0.98935	0.9935	0.97104
CD0524	0.47491	0.57647	0.45373	0.51047	0.46327	0.56355	0.59478	0.50468	0.52347	0.52728	0.52606	0.53414	0.55671	0.47449	0.45462	0.48272	0.57087	0.94769	0.93661	0.93768	0.94124	0.94372	0.94523	0.94353	0.94433	0.94763	0.94279	0.94584	0.9457	0.94842	0.93819	0.95076	0.94036	0.95332	0.94539	0.94194	0.93892	0.94204	0.96002	0.95197	0.94563	1	0.93602	0.97979	0.93865	0.95125	0.93981	0.93957	0.97499
CD0412	0.47252	0.60513	0.46425	0.52818	0.47309	0.57458	0.60905	0.52682	0.52269	0.52087	0.52152	0.5223	0.56453	0.47952	0.45552	0.4887	0.59009	0.97294	0.94522	0.95338	0.93974	0.97329	0.98343	0.96609	0.98457	0.98623	0.9606	0.99446	0.95055	0.96088	0.95587	0.97638	0.94468	0.96348	0.95675	0.95435	0.99925	0.95224	0.95097	0.96909	0.95995	0.96478	1	0.94722	0.94047	0.93916	0.9397	0.94585	0.97041
CD0278	0.48107	0.56968	0.45312	0.50557	0.46481	0.56137	0.59965	0.49914	0.52501	0.52854	0.52527	0.52892	0.55329	0.46034	0.45509	0.48678	0.56391	0.94357	0.94459	0.94581	0.94693	0.94087	0.93352	0.94248	0.93112	0.93302	0.9416	0.93052	0.9521	0.95159	0.94405	0.9422	0.95103	0.95239	0.94752	0.9474	0.9224	0.94548	0.96192	0.94161	0.95126	0.97735	0.91708	1	0.95031	0.96043	0.9535	0.94922	0.97129
CD0742	0.48187	0.57607	0.46222	0.51952	0.47637	0.5747	0.62361	0.50941	0.53935	0.5405	0.53865	0.53859	0.56373	0.49043	0.46565	0.49047	0.57935	0.97415	0.98661	0.98724	0.96685	0.97846	0.96518	0.98136	0.96153	0.96389	0.98095	0.95846	0.99241	0.99483	0.98783	0.97675	0.99194	0.98491	0.99035	0.98952	0.94767	0.98721	0.98066	0.97391	0.9875	0.96732	0.94047	0.98221	1	0.98432	0.99246	0.99431	0.9553
CD1138	0.48848	0.58006	0.46038	0.51409	0.47655	0.57233	0.62479	0.50866	0.54393	0.5464	0.53833	0.53921	0.5492	0.49071	0.46996	0.50227	0.57917	0.97135	0.98055	0.97878	0.97454	0.97268	0.96117	0.97631	0.95768	0.96072	0.97612	0.95529	0.98606	0.98162	0.98134	0.96656	0.9858	0.97197	0.97366	0.97896	0.94298	0.9751	0.99716	0.96169	0.97217	0.97803	0.93682	0.99029	0.98177	1	0.97896	0.97661	0.964
CD1017	0.4853	0.57507	0.46147	0.51797	0.47805	0.57261	0.62648	0.50842	0.54106	0.54343	0.54104	0.54158	0.56222	0.49115	0.46767	0.49285	0.57654	0.97439	0.98492	0.98486	0.96873	0.97604	0.96227	0.97904	0.95909	0.96131	0.97802	0.95652	0.98844	0.98844	0.98323	0.97105	0.98819	0.99076	0.98434	0.98355	0.94655	0.98234	0.97902	0.97113	0.98935	0.96856	0.9397	0.98557	0.99246	0.9815	1	0.99045	0.9612
CD0641	0.48245	0.57792	0.46354	0.52241	0.48054	0.57871	0.62963	0.51232	0.53882	0.54011	0.54111	0.54099	0.56576	0.49195	0.46815	0.49246	0.58219	0.97362	0.98168	0.98387	0.96485	0.97892	0.96804	0.98077	0.96497	0.96632	0.97946	0.96199	0.98943	0.99152	0.98602	0.98054	0.98816	0.98687	0.99538	0.99026	0.95264	0.98815	0.97677	0.98102	0.9935	0.96831	0.94585	0.98106	0.99431	0.97913	0.99045	1	0.95782
CD0032	0.47389	0.58692	0.45366	0.51234	0.46401	0.55841	0.5924	0.50689	0.52388	0.52581	0.52449	0.52365	0.55599	0.47559	0.45426	0.4844	0.57381	0.9454	0.92653	0.93031	0.9383	0.9381	0.94374	0.93589	0.94295	0.94646	0.93392	0.94849	0.93673	0.94244	0.92925	0.95065	0.9306	0.95083	0.93841	0.93674	0.94503	0.93661	0.95135	0.9501	0.9445	0.97744	0.94366	0.97613	0.92953	0.94014	0.93516	0.93192	1
CD0852	0.4912	0.57654	0.45927	0.52102	0.48023	0.57644	0.62635	0.5122	0.54279	0.54512	0.54434	0.54233	0.56282	0.49256	0.47012	0.49969	0.57896	0.97198	0.98122	0.98213	0.96241	0.97679	0.96472	0.97863	0.96146	0.96112	0.97917	0.95473	0.98748	0.98367	0.98291	0.9728	0.98525	0.98409	0.9893	0.98969	0.94387	0.98812	0.97197	0.97972	0.99105	0.96378	0.9366	0.97843	0.98821	0.97446	0.98933	0.99172	0.95404
CD0998	0.48615	0.57748	0.46323	0.51787	0.48007	0.58043	0.6143	0.51845	0.5275	0.52696	0.52731	0.52547	0.56707	0.48666	0.46511	0.50133	0.57551	0.97108	0.96234	0.96649	0.96789	0.96684	0.96346	0.96437	0.96192	0.96026	0.96291	0.95821	0.96916	0.96637	0.96088	0.965	0.96584	0.96904	0.96528	0.96393	0.95257	0.96279	0.97182	0.96156	0.96502	0.97068	0.94773	0.97234	0.95999	0.96687	0.96256	0.96046	0.96456
CD0346	0.49108	0.57515	0.46005	0.52096	0.48141	0.57775	0.62409	0.50976	0.54183	0.545	0.54438	0.54263	0.56368	0.49255	0.4666	0.50014	0.57963	0.97153	0.98298	0.98375	0.96323	0.97767	0.9648	0.97956	0.96092	0.96088	0.97954	0.95423	0.98824	0.98774	0.98537	0.97586	0.98726	0.98199	0.99309	0.98819	0.94297	0.98678	0.97478	0.97579	0.98913	0.96372	0.93539	0.97881	0.99375	0.9787	0.98945	0.99643	0.95136
CD0043	0.38869	0.50506	0.39669	0.44224	0.38446	0.48331	0.51374	0.44946	0.43507	0.43241	0.44061	0.43566	0.46681	0.38876	0.38261	0.41149	0.50568	0.78077	0.74167	0.74651	0.75932	0.74774	0.75484	0.74131	0.75517	0.75521	0.73784	0.76186	0.74247	0.74841	0.73794	0.75974	0.73829	0.74795	0.74411	0.74619	0.76999	0.74286	0.74582	0.75126	0.74886	0.75425	0.77077	0.74764	0.73649	0.73939	0.73497	0.73971	0.76245
CD0570	0.48748	0.57566	0.45778	0.51887	0.47678	0.57366	0.63221	0.50806	0.538	0.53959	0.54126	0.5432	0.56326	0.49036	0.4666	0.48998	0.57872	0.97391	0.98286	0.98323	0.96498	0.97967	0.96946	0.98207	0.9662	0.9672	0.98139	0.9616	0.98751	0.99033	0.9863	0.9805	0.98603	0.9866	0.99456	0.98892	0.95121	0.9878	0.97684	0.98151	0.99166	0.96948	0.94412	0.98066	0.99369	0.97877	0.98956	0.9969	0.95854
CD1335	0.49063	0.576	0.45824	0.52088	0.48054	0.57759	0.62732	0.50858	0.54164	0.54455	0.54525	0.54349	0.56338	0.49164	0.46814	0.49193	0.58062	0.97045	0.98275	0.98279	0.96401	0.97666	0.96362	0.98046	0.95984	0.96191	0.98037	0.95479	0.98527	0.98681	0.98518	0.9739	0.98465	0.98429	0.99114	0.98643	0.94358	0.98401	0.97445	0.9763	0.99002	0.96521	0.9361	0.98021	0.99301	0.97814	0.99037	0.99621	0.95324
CD1371	0.48461	0.58336	0.46406	0.52309	0.47759	0.57825	0.61352	0.51511	0.53837	0.53772	0.53774	0.53827	0.56887	0.49185	0.47133	0.49343	0.5832	0.97028	0.95982	0.96098	0.97188	0.96402	0.9652	0.96353	0.96378	0.9664	0.96271	0.96475	0.9672	0.97111	0.96152	0.973	0.96263	0.9788	0.96913	0.9681	0.95988	0.96785	0.98139	0.97429	0.97282	0.98719	0.9565	0.98465	0.96367	0.97434	0.96807	0.96659	0.98652
CD0521	0.48653	0.57275	0.45605	0.50442	0.46665	0.56022	0.60525	0.49571	0.53047	0.52942	0.52933	0.53141	0.5523	0.46007	0.45835	0.48897	0.56465	0.94339	0.95249	0.95092	0.94947	0.94318	0.93367	0.94717	0.93065	0.93186	0.94735	0.92668	0.95318	0.95121	0.94832	0.93928	0.9522	0.9524	0.94926	0.94878	0.91624	0.94709	0.96086	0.9406	0.95242	0.95903	0.90939	0.98158	0.95434	0.96154	0.95777	0.95174	0.96958
CD1178	0.49419	0.58946	0.4711	0.52841	0.48843	0.58631	0.6297	0.5194	0.54076	0.54163	0.53949	0.54086	0.56712	0.49983	0.476	0.50613	0.58813	0.98918	0.99105	0.99409	0.98544	0.98816	0.97856	0.98758	0.97587	0.9754	0.98644	0.97071	0.99425	0.99209	0.98913	0.98156	0.99328	0.98995	0.98927	0.98877	0.96251	0.98932	0.98584	0.97765	0.98928	0.97497	0.95592	0.98591	0.99177	0.98587	0.99357	0.98982	0.9682
CD0930	0.48762	0.57792	0.459	0.52026	0.47522	0.57421	0.63341	0.50982	0.53818	0.53958	0.53962	0.53896	0.56459	0.49108	0.46496	0.49809	0.57836	0.97142	0.98193	0.98265	0.96471	0.97669	0.96491	0.97942	0.96151	0.96278	0.97848	0.95761	0.98682	0.98961	0.98537	0.97762	0.98621	0.98385	0.99241	0.98823	0.94755	0.98633	0.97563	0.97755	0.99112	0.96663	0.94024	0.98105	0.99408	0.97897	0.99021	0.9974	0.95547
CD0872	0.48514	0.58579	0.46387	0.5226	0.47843	0.57876	0.6247	0.51481	0.54083	0.54006	0.53987	0.53906	0.56824	0.49204	0.4711	0.49356	0.5838	0.96913	0.96466	0.96659	0.97368	0.96676	0.96485	0.96677	0.96311	0.96423	0.96543	0.96216	0.97218	0.97494	0.96602	0.97411	0.96863	0.9805	0.97509	0.97327	0.95594	0.97244	0.98279	0.97442	0.9784	0.9845	0.9515	0.98776	0.97008	0.97883	0.97417	0.97431	0.98162
CD0869	0.47313	0.58498	0.46753	0.52418	0.47202	0.57174	0.6319	0.51938	0.53213	0.5326	0.53169	0.53553	0.5663	0.48951	0.46393	0.49455	0.57928	0.96771	0.97004	0.97477	0.95959	0.97205	0.96393	0.97227	0.96058	0.96369	0.96905	0.96296	0.98025	0.98668	0.97816	0.9795	0.97869	0.98128	0.98603	0.98387	0.95732	0.98489	0.97096	0.97549	0.98963	0.9654	0.95203	0.97721	0.9865	0.97153	0.98389	0.99082	0.95989
CD0557	0.47863	0.58576	0.45828	0.52354	0.4783	0.5837	0.61305	0.51942	0.52076	0.52194	0.52133	0.52123	0.57001	0.48872	0.45931	0.49158	0.58099	0.96896	0.95134	0.95808	0.95371	0.96925	0.97289	0.96443	0.97185	0.97047	0.96266	0.9695	0.95716	0.96164	0.95855	0.97011	0.95199	0.96558	0.96529	0.95964	0.96814	0.95781	0.95491	0.96663	0.96407	0.96142	0.96404	0.95525	0.95033	0.94732	0.95071	0.95508	0.96047
CD0040	0.48757	0.58323	0.46369	0.51973	0.47941	0.58107	0.62269	0.51176	0.52899	0.53426	0.53002	0.5275	0.56814	0.49082	0.46324	0.50339	0.57449	0.96855	0.96841	0.97418	0.96811	0.9659	0.95713	0.96418	0.95493	0.95207	0.96333	0.94824	0.97065	0.96826	0.96558	0.9591	0.96941	0.96604	0.96871	0.96592	0.94378	0.96421	0.96838	0.95522	0.96573	0.95973	0.93747	0.96999	0.96805	0.96895	0.96751	0.9671	0.9515
CD0985	0.48865	0.5836	0.46145	0.52192	0.47841	0.57328	0.61764	0.51265	0.54238	0.54108	0.53952	0.53984	0.54675	0.49132	0.47234	0.49499	0.58053	0.96876	0.96872	0.96964	0.97487	0.96576	0.95932	0.96746	0.95674	0.95878	0.96682	0.95468	0.97222	0.97174	0.9678	0.96374	0.97018	0.97557	0.96795	0.96804	0.94543	0.96834	0.98451	0.96288	0.97237	0.97825	0.94011	0.98775	0.96997	0.98203	0.97665	0.9689	0.97569
CD0205	0.48188	0.58189	0.45888	0.51968	0.47785	0.5814	0.61746	0.51222	0.52499	0.52574	0.52244	0.52317	0.56777	0.48484	0.46321	0.50621	0.57772	0.9665	0.96449	0.96886	0.9614	0.96706	0.96213	0.96676	0.96003	0.9603	0.96558	0.95676	0.96867	0.96951	0.96562	0.96418	0.96677	0.97013	0.96935	0.965	0.95015	0.96288	0.96483	0.96215	0.96834	0.96103	0.94458	0.96535	0.96571	0.96304	0.96581	0.96678	0.95222
CD0173	0.48891	0.57922	0.45946	0.51854	0.47698	0.57335	0.62462	0.50919	0.54147	0.54174	0.54063	0.53987	0.54299	0.4904	0.47105	0.49409	0.57575	0.96512	0.9715	0.97185	0.97561	0.96354	0.95333	0.96647	0.94997	0.95232	0.96599	0.9477	0.97518	0.97188	0.96937	0.9587	0.97474	0.97426	0.96829	0.96905	0.93831	0.96754	0.98593	0.95848	0.97268	0.97584	0.93152	0.99128	0.97499	0.98686	0.98078	0.97217	0.96837
CD0939	0.49019	0.58287	0.46359	0.52013	0.48015	0.57798	0.62635	0.51137	0.53833	0.53229	0.53144	0.53141	0.56507	0.49221	0.46791	0.49385	0.57416	0.96661	0.96687	0.96892	0.97114	0.96237	0.95356	0.96453	0.95004	0.95194	0.96356	0.94917	0.96747	0.96384	0.96482	0.95675	0.96499	0.96287	0.96581	0.96389	0.94093	0.9626	0.97378	0.95617	0.9656	0.96306	0.93487	0.97362	0.96441	0.97428	0.96543	0.96556	0.95418
CD0623	0.49742	0.58969	0.46985	0.52911	0.48802	0.58344	0.6268	0.52098	0.54915	0.54411	0.54461	0.54639	0.56794	0.50094	0.47545	0.51166	0.58508	0.98609	0.9862	0.98761	0.99639	0.98327	0.97663	0.98493	0.97424	0.97582	0.98426	0.9716	0.98729	0.98682	0.98434	0.97859	0.98543	0.98722	0.98325	0.98325	0.9622	0.98232	0.99825	0.97754	0.98468	0.98957	0.9565	0.99747	0.98475	0.99649	0.98717	0.98258	0.9829
CD0974	0.4835	0.58069	0.4601	0.52267	0.47559	0.5747	0.61729	0.51495	0.52502	0.52602	0.52623	0.52479	0.57216	0.49034	0.46219	0.49685	0.57423	0.96138	0.9621	0.9663	0.96345	0.96377	0.95448	0.965	0.95139	0.95399	0.96315	0.95252	0.96515	0.96672	0.96785	0.9579	0.96475	0.96316	0.96414	0.96671	0.9457	0.9619	0.9639	0.95413	0.96709	0.95388	0.9402	0.96557	0.96607	0.9645	0.96604	0.96607	0.94874
CD1325	0.48449	0.58238	0.46299	0.52266	0.47846	0.58046	0.61006	0.5188	0.52416	0.52693	0.52547	0.52523	0.57076	0.48729	0.46449	0.49688	0.58017	0.9644	0.95044	0.95346	0.96452	0.96233	0.96522	0.96175	0.96336	0.96627	0.96046	0.96488	0.95489	0.95759	0.95671	0.96506	0.94981	0.96283	0.95817	0.95712	0.95939	0.95632	0.9673	0.96371	0.961	0.97202	0.95645	0.96561	0.94806	0.95873	0.95175	0.95192	0.9714
CD0305	0.49106	0.58068	0.46543	0.51904	0.47816	0.57504	0.62979	0.50976	0.54359	0.5443	0.5427	0.54358	0.56486	0.49379	0.47301	0.50386	0.57872	0.96211	0.9714	0.97018	0.97324	0.96177	0.9509	0.96505	0.947	0.94894	0.96482	0.94329	0.97457	0.97289	0.96902	0.95982	0.97431	0.9738	0.97302	0.97201	0.9331	0.97131	0.98141	0.96044	0.97491	0.97171	0.92721	0.98793	0.97779	0.98417	0.9809	0.97747	0.96259
CD0879	0.48786	0.58327	0.46824	0.51896	0.47498	0.57021	0.63246	0.51155	0.54184	0.54166	0.54106	0.54099	0.5537	0.49246	0.47165	0.50503	0.5755	0.96181	0.96708	0.96658	0.97068	0.96133	0.95286	0.96394	0.9488	0.95144	0.96282	0.94769	0.97157	0.97044	0.96697	0.96102	0.97016	0.97269	0.97018	0.96966	0.93786	0.97319	0.98148	0.96175	0.97309	0.97315	0.93307	0.98596	0.97291	0.98171	0.9777	0.97306	0.96632
CD0307	0.46974	0.59023	0.45523	0.51533	0.46105	0.55716	0.58735	0.51183	0.52038	0.52188	0.5219	0.52607	0.55847	0.46593	0.4513	0.48165	0.57052	0.93288	0.90676	0.91264	0.92075	0.92382	0.93547	0.91872	0.93525	0.93844	0.91534	0.94444	0.92036	0.9288	0.9123	0.94461	0.91248	0.93692	0.92417	0.92375	0.94674	0.92318	0.93323	0.94133	0.93113	0.97114	0.94767	0.96184	0.91187	0.91952	0.91549	0.91586	0.98807
CD1314	0.47828	0.58821	0.4651	0.52735	0.47823	0.58399	0.614	0.52258	0.52066	0.5229	0.52159	0.52179	0.57174	0.48789	0.46155	0.49792	0.5843	0.95993	0.94367	0.9516	0.94702	0.95914	0.96212	0.95614	0.96194	0.96343	0.9529	0.96529	0.95139	0.96036	0.95311	0.96596	0.94731	0.96245	0.95948	0.95563	0.96451	0.95216	0.9467	0.96243	0.96233	0.95273	0.96179	0.94831	0.94924	0.94037	0.94851	0.95327	0.95314
CD0323	0.47722	0.60333	0.46224	0.53729	0.48182	0.58446	0.62099	0.53197	0.53051	0.53029	0.53345	0.53116	0.57216	0.49291	0.46192	0.50091	0.59335	0.97639	0.9514	0.95996	0.96171	0.97755	0.98764	0.9724	0.98777	0.99131	0.96792	0.99639	0.96182	0.9746	0.96575	0.98857	0.9554	0.97916	0.97198	0.96803	0.99892	0.9658	0.96204	0.98422	0.9766	0.97628	0.99828	0.96241	0.9562	0.9503	0.95645	0.96307	0.98221
CD1297	0.48282	0.57565	0.45969	0.52093	0.47726	0.58078	0.6229	0.51234	0.53456	0.53162	0.5298	0.52963	0.56078	0.49163	0.46645	0.49537	0.57509	0.95912	0.97094	0.97389	0.95982	0.9636	0.94932	0.96661	0.94564	0.94701	0.96557	0.94231	0.96978	0.97055	0.97249	0.95471	0.97159	0.96425	0.96982	0.97022	0.93331	0.9648	0.95849	0.95222	0.97055	0.94347	0.92594	0.96167	0.97538	0.96367	0.97345	0.97521	0.9332
CD0741	0.43877	0.5443	0.42245	0.47133	0.42422	0.51569	0.56093	0.47213	0.49296	0.50019	0.4996	0.49919	0.52078	0.44756	0.42193	0.45076	0.52252	0.85094	0.82212	0.82589	0.8471	0.836	0.84677	0.83255	0.84661	0.84997	0.82978	0.85423	0.83229	0.83936	0.82705	0.8538	0.82444	0.85004	0.83646	0.83443	0.85603	0.83817	0.84705	0.85304	0.84407	0.87318	0.85739	0.86598	0.82613	0.83485	0.83222	0.83031	0.89347
CD0378	0.47822	0.60451	0.46564	0.53024	0.47449	0.57941	0.60449	0.53058	0.51872	0.51797	0.5183	0.51827	0.56575	0.48897	0.46094	0.49693	0.59008	0.95062	0.92636	0.93672	0.93548	0.9408	0.9482	0.93297	0.9494	0.948	0.92826	0.95621	0.93282	0.9399	0.92807	0.95258	0.92816	0.93801	0.93258	0.93713	0.96332	0.93154	0.94169	0.9407	0.93896	0.94877	0.96314	0.94069	0.9225	0.93359	0.92105	0.92638	0.95658
CD0233	0.47841	0.59668	0.46451	0.52154	0.47719	0.58205	0.61168	0.52764	0.51577	0.5185	0.51952	0.51858	0.57178	0.48781	0.46065	0.50244	0.58544	0.94912	0.92087	0.93061	0.94263	0.94143	0.95139	0.93366	0.95089	0.95074	0.93044	0.95441	0.93237	0.9389	0.92836	0.95598	0.92563	0.9425	0.9395	0.9374	0.95989	0.93533	0.94097	0.94795	0.94263	0.95347	0.95874	0.94197	0.92271	0.93071	0.92356	0.92934	0.96045
CD0552	0.47499	0.59955	0.46538	0.5279	0.47567	0.57585	0.61091	0.52712	0.52044	0.51927	0.52082	0.52012	0.57216	0.48783	0.45615	0.50681	0.5845	0.94808	0.9181	0.92831	0.93139	0.94016	0.95044	0.93249	0.95008	0.95275	0.92756	0.95925	0.93105	0.94071	0.92819	0.95678	0.92477	0.94376	0.9382	0.93611	0.9672	0.93536	0.92928	0.94796	0.94361	0.94243	0.96784	0.93061	0.92286	0.91891	0.9247	0.93075	0.95177
CD1239	0.47609	0.60269	0.46485	0.52953	0.47235	0.56754	0.60125	0.52402	0.52319	0.52206	0.52711	0.52434	0.57048	0.48671	0.46449	0.49873	0.57855	0.9451	0.9157	0.92214	0.93521	0.93632	0.95042	0.93109	0.95013	0.95459	0.92741	0.96085	0.9307	0.9398	0.92443	0.9596	0.92133	0.9485	0.9353	0.93538	0.9628	0.9377	0.94876	0.95565	0.9413	0.96973	0.96503	0.94779	0.92156	0.93334	0.92469	0.92613	0.98069
CD0339	0.46964	0.58791	0.45907	0.51482	0.46423	0.56916	0.61123	0.51263	0.51524	0.51916	0.51434	0.5199	0.53725	0.46586	0.4528	0.49369	0.57159	0.92709	0.91949	0.92994	0.91208	0.91191	0.90897	0.90553	0.90754	0.90719	0.9004	0.91315	0.91523	0.92025	0.90971	0.91732	0.91532	0.90821	0.91066	0.91724	0.91973	0.91052	0.91719	0.90167	0.91545	0.90966	0.91672	0.91902	0.91125	0.9174	0.90663	0.91214	0.91186
CD1274	0.47676	0.6008	0.46432	0.52955	0.47439	0.57776	0.61001	0.52795	0.51593	0.51637	0.51927	0.51755	0.57214	0.49029	0.45626	0.5076	0.58401	0.94325	0.91181	0.9232	0.93074	0.93606	0.94762	0.92741	0.9473	0.94859	0.92292	0.95486	0.92641	0.93515	0.92263	0.95389	0.91944	0.93847	0.93353	0.9322	0.96173	0.93115	0.93019	0.94434	0.93862	0.94442	0.96256	0.93078	0.91675	0.91891	0.9185	0.92443	0.95494
CD0648	0.47737	0.61151	0.46487	0.52728	0.47364	0.57866	0.59786	0.53367	0.51571	0.51527	0.51785	0.51536	0.56606	0.48769	0.46117	0.49394	0.59352	0.93827	0.91001	0.92254	0.92117	0.9271	0.93763	0.91826	0.93851	0.93795	0.91345	0.94702	0.91864	0.92717	0.91362	0.94238	0.91281	0.92517	0.91966	0.92354	0.95663	0.91694	0.9272	0.93037	0.92668	0.93737	0.95736	0.92625	0.90837	0.91811	0.90666	0.91292	0.94803
CD1255	0.47552	0.59746	0.45587	0.52937	0.46948	0.57207	0.61099	0.52996	0.50663	0.51027	0.51377	0.51231	0.56244	0.48334	0.45157	0.49969	0.57829	0.93626	0.90376	0.91817	0.9217	0.92678	0.93802	0.9177	0.93839	0.93707	0.91266	0.94538	0.92066	0.9253	0.91181	0.94289	0.91346	0.92926	0.92392	0.92428	0.95477	0.92298	0.92328	0.93556	0.9285	0.93875	0.95573	0.92468	0.90773	0.91177	0.90744	0.91555	0.94663
CD0883	0.47247	0.60608	0.45753	0.53072	0.46815	0.56964	0.59999	0.5274	0.51626	0.51561	0.51847	0.51685	0.5631	0.47978	0.45175	0.49299	0.57558	0.93118	0.89609	0.90503	0.90968	0.92295	0.93849	0.91374	0.93887	0.94058	0.90953	0.94889	0.91613	0.92072	0.90709	0.9456	0.90792	0.92628	0.91988	0.92099	0.95668	0.92095	0.92288	0.93798	0.92503	0.94414	0.95976	0.92238	0.90025	0.90751	0.90142	0.90888	0.95483
CD0026	0.44781	0.58633	0.44179	0.50704	0.44707	0.55297	0.58447	0.51536	0.50657	0.50677	0.50269	0.50321	0.53755	0.46922	0.43602	0.48874	0.56334	0.88766	0.86108	0.87281	0.87124	0.87902	0.88795	0.87026	0.88964	0.88869	0.86553	0.89714	0.87296	0.88323	0.86678	0.89616	0.86818	0.88284	0.87737	0.87748	0.90642	0.87369	0.87051	0.88621	0.88297	0.88295	0.90706	0.87333	0.86592	0.86212	0.86417	0.87122	0.89205
CD0440	0.48018	0.60594	0.46641	0.5282	0.47609	0.5785	0.6021	0.52636	0.52174	0.52164	0.52081	0.52364	0.56863	0.48695	0.4628	0.49392	0.58964	0.94106	0.91778	0.92656	0.93071	0.93487	0.94398	0.92845	0.94419	0.94522	0.92495	0.95084	0.93432	0.9427	0.92627	0.95713	0.92757	0.94079	0.93644	0.9398	0.95522	0.9344	0.94281	0.94566	0.94086	0.95339	0.95621	0.94206	0.92459	0.93391	0.92192	0.92881	0.96047
CD0953	0.47396	0.5972	0.46726	0.53184	0.47241	0.5752	0.60083	0.52972	0.5124	0.51219	0.51269	0.51761	0.57024	0.48796	0.4576	0.509	0.58314	0.93631	0.90872	0.91909	0.93518	0.9291	0.93969	0.92344	0.93773	0.94351	0.91882	0.95086	0.92306	0.93162	0.92027	0.94836	0.91645	0.93498	0.9275	0.92968	0.95646	0.92823	0.93533	0.94001	0.9351	0.94875	0.95814	0.93487	0.91472	0.92371	0.91755	0.92152	0.9594
CD1190	0.47329	0.60165	0.46444	0.52631	0.47218	0.57569	0.60646	0.52923	0.51129	0.51096	0.51594	0.51024	0.57018	0.49007	0.45524	0.50781	0.58166	0.93444	0.90545	0.91867	0.92731	0.92838	0.93758	0.91915	0.93637	0.93795	0.91411	0.94549	0.92225	0.93067	0.91688	0.94694	0.91605	0.93045	0.92781	0.92893	0.95391	0.92636	0.9259	0.93458	0.93355	0.93649	0.95422	0.92763	0.91379	0.91653	0.91405	0.92078	0.94758
CD1287	0.46082	0.58357	0.45351	0.5295	0.45922	0.55906	0.58982	0.51393	0.5068	0.50467	0.50703	0.50656	0.55952	0.47706	0.44226	0.5005	0.56438	0.90955	0.87591	0.88373	0.893	0.90489	0.92075	0.89872	0.92127	0.92663	0.89419	0.93431	0.88885	0.89907	0.89047	0.92051	0.88056	0.90799	0.89594	0.89381	0.93949	0.89549	0.89455	0.9168	0.90224	0.91488	0.94306	0.89173	0.87861	0.87965	0.88288	0.88623	0.92709
CD0534	0.4757	0.60413	0.46318	0.53214	0.47362	0.57759	0.6013	0.52966	0.51077	0.50959	0.51851	0.51686	0.57217	0.48629	0.45858	0.50757	0.58727	0.93058	0.89331	0.9049	0.91964	0.91978	0.93573	0.91036	0.93598	0.93643	0.90587	0.9445	0.90887	0.91743	0.90322	0.94175	0.9003	0.92292	0.91647	0.91545	0.95319	0.91481	0.91799	0.93266	0.92191	0.93733	0.95571	0.91793	0.89711	0.9042	0.89897	0.90532	0.95069
CD0647	0.46788	0.60251	0.46773	0.53336	0.46967	0.57199	0.60438	0.53316	0.51014	0.5131	0.51576	0.51274	0.5718	0.48876	0.45036	0.5127	0.57354	0.92901	0.89456	0.90604	0.91322	0.92254	0.93494	0.91272	0.93514	0.93746	0.90667	0.94747	0.91283	0.92321	0.90859	0.94282	0.9056	0.92632	0.91981	0.91835	0.95691	0.91985	0.91223	0.93178	0.92616	0.92712	0.95976	0.9127	0.90283	0.89991	0.90478	0.91065	0.9404
CD0520	0.47504	0.60058	0.46439	0.53001	0.46962	0.56782	0.59602	0.53879	0.50457	0.506	0.51622	0.51455	0.56802	0.49214	0.45584	0.50765	0.58355	0.92451	0.89053	0.9003	0.9176	0.9156	0.931	0.90881	0.92989	0.93575	0.90378	0.94457	0.90602	0.91557	0.90246	0.93834	0.89781	0.92187	0.91173	0.91318	0.95147	0.9132	0.91827	0.93058	0.91959	0.93736	0.95491	0.91667	0.89542	0.90355	0.89894	0.90292	0.95213
CD0685	0.47084	0.60006	0.46457	0.53379	0.46893	0.58133	0.60185	0.53447	0.51848	0.51841	0.51739	0.51632	0.57724	0.4899	0.45523	0.50201	0.58676	0.92311	0.89345	0.9059	0.91339	0.91438	0.92489	0.9055	0.92599	0.92595	0.90049	0.93359	0.90988	0.92012	0.90315	0.93552	0.90364	0.92158	0.9152	0.91493	0.94334	0.91241	0.9076	0.92572	0.92219	0.92086	0.9445	0.91023	0.9017	0.89819	0.90202	0.90886	0.93117
CD0227	0.47488	0.59915	0.46527	0.53041	0.47121	0.56856	0.59774	0.53854	0.50573	0.50408	0.51692	0.51527	0.56648	0.49076	0.45669	0.50682	0.58493	0.92199	0.8882	0.89883	0.9173	0.91299	0.92839	0.9058	0.92766	0.93227	0.90078	0.94194	0.90417	0.9144	0.89971	0.93714	0.89609	0.91948	0.91038	0.91204	0.94969	0.91017	0.9172	0.92862	0.91852	0.93599	0.95291	0.91662	0.89397	0.90313	0.89663	0.90175	0.95096
CD0004	0.47349	0.601	0.4627	0.52997	0.46969	0.57154	0.59598	0.53111	0.50663	0.50507	0.51633	0.51538	0.56935	0.49282	0.45574	0.51287	0.58125	0.92119	0.8838	0.89392	0.9102	0.91085	0.92722	0.90183	0.9269	0.92991	0.89657	0.93865	0.90126	0.90915	0.89538	0.93335	0.89226	0.91544	0.90611	0.90662	0.94726	0.90869	0.91071	0.92456	0.91242	0.93049	0.95104	0.90883	0.88854	0.89582	0.89234	0.89586	0.94618
CD1286	0.47866	0.60002	0.4672	0.52625	0.47444	0.56959	0.60018	0.53167	0.50805	0.50691	0.51523	0.5191	0.57338	0.49727	0.46024	0.51033	0.58358	0.92691	0.894	0.90418	0.92164	0.91869	0.93274	0.91072	0.93224	0.93571	0.90576	0.94403	0.91001	0.91872	0.90476	0.94045	0.90185	0.92352	0.91563	0.91644	0.95189	0.91549	0.92144	0.93164	0.92247	0.93885	0.95448	0.92073	0.89857	0.90802	0.90173	0.90686	0.95274
CD1072	0.47141	0.61198	0.46865	0.54451	0.47005	0.57757	0.60689	0.53561	0.52113	0.52167	0.52737	0.52757	0.57343	0.48758	0.44797	0.49864	0.58091	0.92798	0.90191	0.91214	0.90965	0.92264	0.93026	0.91441	0.93061	0.93293	0.90907	0.9411	0.92426	0.93494	0.91328	0.94737	0.91812	0.93289	0.92847	0.92807	0.94882	0.92893	0.92275	0.93694	0.93355	0.93525	0.95061	0.92597	0.91851	0.91327	0.91528	0.92274	0.94457
CD1277	0.46886	0.6019	0.46041	0.53192	0.46397	0.57675	0.59814	0.53925	0.50734	0.50788	0.51828	0.51739	0.57503	0.48972	0.45122	0.50319	0.58556	0.91283	0.87815	0.88899	0.90834	0.89789	0.90973	0.88928	0.91039	0.91133	0.88448	0.91982	0.89325	0.90368	0.88685	0.92055	0.88652	0.90558	0.89785	0.89909	0.93058	0.89629	0.8982	0.91066	0.90536	0.91242	0.9326	0.90018	0.88509	0.88784	0.88504	0.89117	0.92507
CD1078	0.4743	0.60109	0.46436	0.52881	0.47048	0.56671	0.59809	0.5377	0.50924	0.51001	0.51453	0.50436	0.57417	0.493	0.45582	0.50867	0.58088	0.91993	0.88542	0.89679	0.91473	0.9111	0.92547	0.90207	0.92429	0.92748	0.89662	0.93746	0.90377	0.91169	0.89754	0.93399	0.89552	0.91578	0.90803	0.91008	0.94683	0.91068	0.91494	0.92345	0.91531	0.93135	0.95036	0.91387	0.89229	0.90166	0.89521	0.89998	0.94674
CD1194	0.47336	0.60291	0.46204	0.53206	0.47174	0.571	0.59866	0.53183	0.50774	0.50861	0.51559	0.51478	0.57394	0.48959	0.45712	0.5107	0.5838	0.91816	0.8816	0.89316	0.91102	0.90881	0.92474	0.89929	0.9244	0.92658	0.89396	0.93649	0.89962	0.90883	0.8935	0.9332	0.89107	0.91322	0.90587	0.90699	0.94635	0.90583	0.90914	0.92271	0.91307	0.92809	0.94978	0.909	0.88791	0.89534	0.89015	0.89642	0.94366
CD1404	0.47286	0.60317	0.46422	0.53312	0.46899	0.56681	0.59758	0.54068	0.50394	0.50632	0.51523	0.51431	0.57629	0.49413	0.45572	0.50968	0.58412	0.91708	0.8826	0.89337	0.9118	0.90766	0.92331	0.9001	0.92233	0.9272	0.89472	0.93766	0.89898	0.90944	0.89454	0.93304	0.89084	0.91427	0.90532	0.90721	0.94636	0.90605	0.91136	0.9237	0.91381	0.9304	0.95006	0.91073	0.88893	0.89709	0.89148	0.89683	0.94616
CD0615	0.43764	0.55951	0.42972	0.50299	0.44332	0.54784	0.60325	0.50213	0.50009	0.50128	0.50353	0.50367	0.52619	0.47294	0.4228	0.46868	0.55025	0.85589	0.82305	0.828	0.85151	0.8305	0.83365	0.82647	0.83282	0.83556	0.82257	0.84084	0.82942	0.83938	0.8266	0.84442	0.82702	0.83632	0.83328	0.83502	0.8458	0.82966	0.83083	0.8359	0.84034	0.83442	0.84463	0.83442	0.82764	0.82678	0.82669	0.83227	0.84048
CD1398	0.46766	0.61055	0.46975	0.54167	0.46625	0.5712	0.59741	0.54024	0.51102	0.50928	0.5126	0.51126	0.57424	0.48794	0.45023	0.50875	0.57641	0.91669	0.87862	0.89132	0.90148	0.90728	0.92126	0.89733	0.92083	0.92472	0.89083	0.93636	0.89877	0.9096	0.89376	0.93119	0.89086	0.91273	0.90529	0.9051	0.94748	0.90636	0.90026	0.91965	0.91299	0.91767	0.95168	0.90006	0.88823	0.88717	0.89059	0.89667	0.93295
CD0474	0.4571	0.58418	0.44853	0.52229	0.45521	0.56422	0.59615	0.52057	0.51479	0.51485	0.51278	0.51131	0.53772	0.47809	0.44333	0.49149	0.57369	0.88722	0.86145	0.87266	0.88033	0.87952	0.88884	0.87136	0.89011	0.8893	0.86687	0.89639	0.87556	0.88612	0.86957	0.89932	0.8701	0.88604	0.88154	0.88085	0.90491	0.87737	0.87278	0.88972	0.88713	0.88427	0.90525	0.87624	0.86958	0.86471	0.86808	0.87584	0.89354
CD0270	0.47636	0.59764	0.47805	0.51377	0.4698	0.56058	0.59124	0.51293	0.51517	0.51567	0.52082	0.52582	0.56026	0.48895	0.47164	0.50269	0.58045	0.93502	0.90321	0.90847	0.91625	0.92783	0.94438	0.92186	0.94437	0.94899	0.91863	0.95525	0.91683	0.92515	0.91341	0.9473	0.90752	0.93091	0.91868	0.92073	0.95809	0.92013	0.93467	0.94056	0.92207	0.95295	0.96104	0.92552	0.90233	0.91836	0.90391	0.90719	0.96536
CD1176	0.48232	0.62017	0.46717	0.53663	0.47944	0.59057	0.60248	0.53694	0.52892	0.52726	0.52719	0.52896	0.57632	0.49214	0.46127	0.50247	0.60887	0.94187	0.91993	0.92803	0.91931	0.93784	0.94489	0.93106	0.94881	0.94702	0.9258	0.95486	0.92897	0.93929	0.92717	0.95041	0.92493	0.9372	0.93146	0.93306	0.96065	0.92673	0.92671	0.94013	0.9372	0.93675	0.96104	0.92585	0.92079	0.91862	0.91794	0.92461	0.94299
CD1316	0.46675	0.60122	0.45827	0.54351	0.46575	0.56994	0.59255	0.53155	0.50954	0.50957	0.51166	0.50964	0.5637	0.48327	0.45062	0.50942	0.57346	0.90983	0.87188	0.88378	0.90024	0.9003	0.91762	0.89137	0.91775	0.92131	0.88619	0.93163	0.89251	0.8987	0.88514	0.92445	0.88315	0.9056	0.89622	0.89768	0.94137	0.89748	0.90279	0.91672	0.90366	0.92371	0.94569	0.90165	0.87712	0.88651	0.88008	0.88617	0.93726
CD1153	0.46882	0.59559	0.45523	0.54018	0.46975	0.57412	0.59832	0.52955	0.50825	0.51168	0.51288	0.51311	0.56297	0.48	0.45082	0.50814	0.57679	0.91024	0.87409	0.88464	0.89975	0.90328	0.92023	0.89328	0.92166	0.92171	0.88781	0.93124	0.89408	0.9002	0.88533	0.92634	0.88499	0.90698	0.89902	0.89937	0.94138	0.89863	0.90163	0.91856	0.90542	0.92236	0.94483	0.90166	0.87894	0.88658	0.88063	0.88718	0.93504
CD0565	0.47366	0.61403	0.46629	0.55166	0.4716	0.58151	0.59573	0.54589	0.51907	0.518	0.51959	0.52049	0.56909	0.48797	0.46079	0.50566	0.58662	0.91605	0.87686	0.88771	0.90937	0.90396	0.92249	0.89539	0.92324	0.92775	0.89008	0.93833	0.89613	0.90502	0.88825	0.93092	0.88677	0.91255	0.9001	0.90202	0.94852	0.90202	0.90905	0.92489	0.90901	0.93358	0.9535	0.90843	0.88212	0.89234	0.88425	0.88965	0.94939
CD0377	0.37107	0.53863	0.39158	0.42737	0.36261	0.47483	0.48499	0.42451	0.44462	0.44628	0.44051	0.44332	0.48972	0.44244	0.3629	0.48725	0.56877	0.48174	0.47294	0.42726	0.4926	0.47046	0.47151	0.46878	0.4727	0.47208	0.46887	0.47346	0.46948	0.471	0.46805	0.47223	0.46883	0.47239	0.47001	0.46966	0.47521	0.46999	0.4713	0.47366	0.47092	0.47206	0.47587	0.47102	0.46812	0.47228	0.46813	0.47095	0.47412
CD0282	0.46746	0.66706	0.48539	0.54461	0.45861	0.6025	0.59795	0.52472	0.54484	0.54578	0.54947	0.55235	0.61891	0.54325	0.44436	0.56736	0.66792	0.53691	0.52736	0.53034	0.52581	0.58354	0.5847	0.58332	0.58634	0.58542	0.58257	0.58689	0.58383	0.58432	0.58199	0.58233	0.5818	0.58529	0.58275	0.58395	0.5882	0.58349	0.58484	0.58729	0.58491	0.53239	0.58994	0.58624	0.58179	0.58521	0.58178	0.58617	0.59001
CD1475	0.46532	0.64779	0.46442	0.5392	0.48157	0.59879	0.60386	0.53067	0.52875	0.53687	0.54521	0.54603	0.60331	0.54028	0.44876	0.56041	0.6839	0.54352	0.53233	0.5333	0.52698	0.57657	0.57678	0.57623	0.57854	0.57776	0.575	0.58111	0.57655	0.57714	0.57506	0.57881	0.57671	0.57907	0.57836	0.57736	0.58099	0.57558	0.57952	0.58023	0.5776	0.53554	0.5808	0.58092	0.57608	0.58019	0.57682	0.57828	0.53694
CD0438	0.48597	0.6431	0.47101	0.5262	0.47164	0.5834	0.60248	0.51935	0.5318	0.53512	0.53591	0.53551	0.60942	0.54827	0.4445	0.57183	0.63289	0.53974	0.53273	0.53444	0.57755	0.57913	0.57826	0.57794	0.57911	0.57832	0.57708	0.57758	0.58	0.57915	0.5772	0.57992	0.57593	0.58017	0.57963	0.57835	0.58029	0.58104	0.58014	0.58215	0.57879	0.5394	0.58058	0.57937	0.5748	0.57839	0.5788	0.58281	0.5411
CD0444	0.48718	0.6332	0.47458	0.53879	0.4918	0.59615	0.60011	0.52403	0.53395	0.54234	0.54292	0.54314	0.60563	0.53309	0.44503	0.54323	0.652	0.54083	0.53376	0.53514	0.53145	0.581	0.57725	0.5801	0.58082	0.5764	0.58023	0.57319	0.57778	0.57775	0.57898	0.57643	0.57861	0.58156	0.58168	0.57644	0.5728	0.57848	0.57889	0.57982	0.58089	0.54062	0.57346	0.58043	0.57716	0.5803	0.5754	0.57981	0.54211
CD0279	0.46247	0.60442	0.44734	0.51968	0.46159	0.56473	0.58329	0.52708	0.51245	0.51639	0.51676	0.51625	0.54127	0.52017	0.42433	0.50012	0.61454	0.50918	0.49888	0.49947	0.54761	0.50299	0.50667	0.5019	0.50698	0.50744	0.50161	0.50794	0.49894	0.49889	0.49774	0.50425	0.49786	0.50366	0.50033	0.49862	0.51036	0.49805	0.49679	0.50561	0.50038	0.50357	0.51324	0.55593	0.49621	0.49476	0.49695	0.49722	0.50478
CD0559	0.46782	0.62103	0.46513	0.54813	0.49809	0.5961	0.61195	0.53903	0.52196	0.53483	0.53845	0.53942	0.59636	0.53905	0.44781	0.51656	0.66048	0.54112	0.5292	0.53061	0.57228	0.56822	0.56772	0.56861	0.5722	0.57048	0.56937	0.571	0.56847	0.56935	0.56857	0.56887	0.56708	0.57102	0.5696	0.5691	0.56812	0.56736	0.57033	0.57242	0.56932	0.53148	0.56955	0.57297	0.56738	0.57483	0.56973	0.57166	0.53379
CD0422	0.35049	0.45466	0.36525	0.49855	0.3627	0.48711	0.62095	0.54941	0.46322	0.46267	0.46281	0.4633	0.45343	0.42367	0.3511	0.39325	0.48564	0.489	0.48472	0.48142	0.48646	0.48088	0.47994	0.48038	0.48008	0.48066	0.48174	0.48064	0.48042	0.48245	0.48224	0.48293	0.4803	0.48295	0.48041	0.48182	0.47974	0.47946	0.48203	0.48212	0.48286	0.48232	0.47999	0.48219	0.48101	0.48194	0.48078	0.48022	0.48145
CD1022	0.46034	0.56775	0.4519	0.60196	0.4553	0.58739	0.69044	0.69314	0.54176	0.54537	0.55753	0.55895	0.57212	0.53689	0.44387	0.49442	0.58171	0.60772	0.60668	0.60739	0.60764	0.60699	0.6076	0.60689	0.60695	0.60668	0.60694	0.60698	0.60493	0.60757	0.60508	0.60799	0.60479	0.60739	0.60606	0.60468	0.61106	0.60619	0.60721	0.60728	0.60772	0.60847	0.6111	0.60838	0.60785	0.60889	0.60649	0.60686	0.61157
CD0082	0.46196	0.54412	0.44222	0.577	0.45672	0.60775	0.82329	0.6166	0.52639	0.52737	0.52704	0.52425	0.54304	0.54464	0.43271	0.49173	0.58668	0.60597	0.60351	0.60511	0.60451	0.60316	0.60406	0.60276	0.60317	0.60455	0.60438	0.6047	0.60381	0.60693	0.60264	0.60503	0.60347	0.60482	0.60339	0.60229	0.60302	0.60119	0.60546	0.60089	0.60431	0.60528	0.60197	0.60732	0.60394	0.60568	0.6038	0.60311	0.60477
CD0128	0.46113	0.57042	0.45962	0.59817	0.4568	0.58853	0.69016	0.69383	0.54076	0.54073	0.537	0.55402	0.58134	0.54046	0.44708	0.49657	0.58515	0.60305	0.59729	0.5993	0.60369	0.60047	0.60207	0.602	0.6024	0.60255	0.59705	0.60374	0.60023	0.6015	0.59981	0.60493	0.60187	0.60116	0.59897	0.59724	0.60411	0.59462	0.60123	0.60197	0.60256	0.6033	0.60412	0.60572	0.5998	0.60009	0.59991	0.60115	0.6047
CD0757	0.34619	0.44713	0.34844	0.48553	0.36101	0.50351	0.64674	0.50286	0.41946	0.40959	0.42372	0.42281	0.42803	0.42027	0.34178	0.38543	0.47468	0.49078	0.48503	0.48609	0.49032	0.48328	0.48057	0.47972	0.48037	0.48052	0.48031	0.48178	0.48159	0.48469	0.48232	0.48267	0.48196	0.48332	0.48325	0.48296	0.48108	0.47994	0.48187	0.48315	0.48498	0.48173	0.48159	0.4843	0.4824	0.48179	0.48297	0.48198	0.48223
CD0706	0.35612	0.48011	0.38277	0.43629	0.3615	0.47352	0.44847	0.45072	0.48737	0.481	0.49374	0.49145	0.47578	0.43268	0.34036	0.41842	0.46271	0.44194	0.40818	0.40277	0.42145	0.403	0.41033	0.40261	0.41031	0.41586	0.40266	0.41606	0.40272	0.40434	0.40167	0.41677	0.40379	0.41221	0.40775	0.40538	0.41705	0.40625	0.40615	0.40561	0.41354	0.41023	0.41742	0.40414	0.4022	0.40182	0.40051	0.40282	0.41711
CD1214	0.35822	0.48377	0.3833	0.43507	0.36366	0.48351	0.45368	0.4498	0.48478	0.48897	0.49977	0.49828	0.48184	0.43445	0.34364	0.4165	0.46695	0.42475	0.40772	0.40292	0.435	0.4014	0.40308	0.40094	0.40407	0.40669	0.40117	0.40586	0.40326	0.4031	0.40174	0.41026	0.403	0.40451	0.40258	0.4046	0.40888	0.40558	0.40033	0.40503	0.40494	0.4029	0.40985	0.40352	0.40131	0.40113	0.40091	0.40229	0.4073
CD0509	0.462	0.60469	0.46634	0.53962	0.45544	0.59517	0.55914	0.56304	0.60679	0.60749	0.61943	0.61724	0.59646	0.53007	0.42335	0.52578	0.57104	0.51353	0.50935	0.51278	0.51262	0.51054	0.51933	0.51383	0.52047	0.52101	0.51031	0.52201	0.51435	0.51291	0.51108	0.52224	0.51393	0.51407	0.51592	0.51484	0.52924	0.51681	0.51139	0.51651	0.51451	0.5209	0.52979	0.51383	0.51004	0.51075	0.51062	0.51177	0.52393
CD1109	0.36362	0.47859	0.38456	0.41873	0.36907	0.50844	0.48093	0.43113	0.46683	0.46985	0.47663	0.47358	0.48161	0.44862	0.35306	0.40468	0.47426	0.41653	0.41026	0.40981	0.41519	0.40721	0.41123	0.40676	0.41156	0.41167	0.40691	0.4117	0.40916	0.41018	0.40752	0.41031	0.40931	0.4096	0.40897	0.40972	0.41318	0.40761	0.40832	0.41176	0.4168	0.40932	0.41458	0.41073	0.40866	0.40846	0.4084	0.40921	0.4129
CD1205	0.45785	0.58975	0.4649	0.55401	0.45305	0.58278	0.55328	0.554	0.61687	0.60694	0.60916	0.60437	0.58264	0.54478	0.42629	0.51685	0.55596	0.511	0.50916	0.5108	0.51159	0.50886	0.51062	0.50762	0.51305	0.51046	0.50786	0.51246	0.51048	0.51165	0.50913	0.51432	0.51009	0.51112	0.50988	0.5128	0.51416	0.51012	0.50989	0.51412	0.51173	0.51166	0.51468	0.51295	0.5095	0.51026	0.50869	0.509	0.51347
CD0878	0.46197	0.58646	0.46679	0.56008	0.46047	0.61017	0.56908	0.56544	0.60035	0.59817	0.60482	0.60276	0.57918	0.52716	0.43294	0.50711	0.56001	0.5132	0.51348	0.51401	0.51091	0.5131	0.50824	0.51268	0.51023	0.50861	0.51282	0.50931	0.5143	0.50778	0.51393	0.51024	0.51388	0.51395	0.50881	0.50878	0.50885	0.51558	0.51262	0.51082	0.51566	0.50803	0.50895	0.51332	0.51353	0.51391	0.51435	0.51528	0.50877
CD0617	0.37807	0.60395	0.41373	0.40739	0.37722	0.44643	0.46921	0.41764	0.48479	0.49166	0.48815	0.48906	0.55841	0.47164	0.33026	0.70017	0.6054	0.4303	0.40702	0.40237	0.42668	0.40274	0.40573	0.40588	0.40476	0.40563	0.4051	0.40584	0.40733	0.40442	0.40656	0.40199	0.40685	0.40437	0.40346	0.40674	0.39974	0.40922	0.40614	0.40753	0.40552	0.40065	0.39985	0.40123	0.40616	0.40801	0.40475	0.40717	0.40074
CD0882	0.48027	0.5148	0.3815	0.43081	0.44588	0.48495	0.48026	0.42017	0.78354	0.77508	0.75413	0.75295	0.4917	0.47903	0.37053	0.44714	0.46629	0.42892	0.43761	0.43316	0.4312	0.42808	0.42658	0.4308	0.42699	0.42647	0.43233	0.42231	0.43461	0.43199	0.43166	0.42963	0.43371	0.43582	0.43337	0.43468	0.42049	0.43418	0.4353	0.43409	0.43326	0.43492	0.41995	0.43803	0.43619	0.43792	0.43735	0.43565	0.4355
CD1148	0.54378	0.55065	0.42467	0.47842	0.46156	0.53762	0.53623	0.47932	0.87047	0.85774	0.83397	0.84133	0.53972	0.49916	0.39296	0.49173	0.50479	0.46458	0.47477	0.46998	0.46739	0.46434	0.46135	0.46823	0.46195	0.4591	0.47055	0.45575	0.47113	0.47113	0.46814	0.46407	0.47267	0.47181	0.47137	0.4714	0.45294	0.46957	0.47115	0.4699	0.47204	0.46683	0.45056	0.47497	0.47471	0.47862	0.47592	0.47472	0.46415
CD0153	0.57579	0.59701	0.46638	0.55738	0.53217	0.56307	0.59573	0.50936	0.98611	0.98875	0.98484	0.98415	0.59332	0.57778	0.4712	0.56174	0.5831	0.55473	0.56535	0.56002	0.55736	0.55493	0.5516	0.55939	0.5518	0.55215	0.56145	0.5485	0.56177	0.55898	0.55927	0.55623	0.56113	0.56078	0.56004	0.56275	0.54722	0.56207	0.56326	0.56154	0.56036	0.56115	0.54663	0.56558	0.56368	0.5698	0.56441	0.56471	0.56124
CD0099	0.56851	0.6022	0.46551	0.5615	0.53434	0.56566	0.59494	0.50779	0.99333	0.98614	0.98129	0.97479	0.59186	0.57564	0.46381	0.56276	0.5844	0.55198	0.56274	0.55755	0.55573	0.55157	0.55053	0.55555	0.55047	0.55017	0.55799	0.5481	0.55829	0.55603	0.5569	0.54993	0.55837	0.55775	0.55762	0.55862	0.54674	0.55854	0.56023	0.5593	0.55904	0.55965	0.54559	0.56683	0.5606	0.56958	0.56289	0.56133	0.56299
CD1042	0.57298	0.59183	0.47057	0.55412	0.53194	0.55417	0.59463	0.50856	0.98109	0.99051	0.98158	0.9888	0.59333	0.57664	0.47023	0.56245	0.58195	0.55333	0.56239	0.55905	0.55415	0.55191	0.55036	0.5559	0.54725	0.54961	0.55836	0.54427	0.56055	0.55603	0.5568	0.55033	0.56033	0.55846	0.55805	0.55875	0.53995	0.55909	0.55986	0.55655	0.55791	0.55509	0.53728	0.55976	0.56197	0.56852	0.56284	0.56118	0.55548
CD0251	0.48352	0.56365	0.41018	0.48473	0.44893	0.51504	0.53043	0.47036	0.81552	0.81519	0.79436	0.79654	0.54862	0.55389	0.40988	0.50979	0.53213	0.47059	0.4584	0.44311	0.47724	0.43892	0.43789	0.4392	0.43796	0.43757	0.43991	0.43673	0.43354	0.44071	0.43965	0.43793	0.43084	0.43655	0.43986	0.44137	0.43653	0.44184	0.43381	0.43585	0.44109	0.43589	0.43527	0.43786	0.43749	0.4355	0.43912	0.43797	0.44004
CD0649	0.36527	0.48478	0.3419	0.46409	0.37446	0.47785	0.42213	0.46506	0.42201	0.43232	0.42455	0.43021	0.43521	0.40104	0.37021	0.41888	0.43327	0.46201	0.43008	0.4247	0.45418	0.42127	0.4273	0.4222	0.42712	0.42683	0.42222	0.42786	0.42478	0.42434	0.42333	0.42886	0.42499	0.42265	0.42356	0.42391	0.43163	0.42216	0.42737	0.429	0.42416	0.42957	0.43099	0.42485	0.42501	0.42448	0.42438	0.42372	0.42988
CD0131	0.43503	0.46618	0.37358	0.46537	0.41938	0.45245	0.43331	0.46362	0.45517	0.42604	0.43092	0.43108	0.4812	0.44787	0.31375	0.43803	0.42613	0.42092	0.4137	0.40745	0.4136	0.40899	0.40904	0.40708	0.40896	0.40783	0.40721	0.40811	0.40744	0.40752	0.4066	0.409	0.40703	0.4073	0.40794	0.4077	0.40927	0.40852	0.40493	0.40778	0.40756	0.406	0.40914	0.40531	0.40609	0.40459	0.40622	0.40677	0.40622
CD0886	0.47146	0.4155	0.33465	0.49939	0.43942	0.4291	0.44839	0.45626	0.40217	0.41329	0.41229	0.41229	0.44122	0.42382	0.33468	0.43723	0.45927	0.47854	0.49157	0.47837	0.48254	0.47608	0.47478	0.47772	0.47405	0.47362	0.47888	0.47199	0.4766	0.47657	0.47695	0.47337	0.47754	0.47619	0.4749	0.47629	0.4684	0.47361	0.47954	0.47404	0.47532	0.47814	0.4674	0.48011	0.47706	0.47993	0.47728	0.47471	0.47458
CD1212	0.48087	0.45022	0.34264	0.51163	0.44352	0.43587	0.43028	0.46565	0.4147	0.42336	0.42346	0.42269	0.44746	0.43733	0.33783	0.43699	0.45887	0.48927	0.50358	0.48909	0.49583	0.48625	0.48376	0.48639	0.48246	0.48321	0.48703	0.48059	0.4876	0.48675	0.48729	0.48312	0.48882	0.48647	0.48606	0.48646	0.47864	0.48467	0.49018	0.48369	0.48517	0.48808	0.47764	0.49137	0.4881	0.49122	0.48851	0.48565	0.48435
CD0207	0.46185	0.46106	0.35391	0.50688	0.44591	0.47061	0.47009	0.45887	0.42099	0.42868	0.42895	0.4286	0.45553	0.44195	0.33321	0.43711	0.48263	0.48201	0.49428	0.48223	0.48134	0.4797	0.47645	0.48007	0.47676	0.47546	0.48079	0.47325	0.48009	0.48006	0.48124	0.477	0.4811	0.47892	0.47951	0.48178	0.47124	0.4785	0.48425	0.47813	0.47987	0.48162	0.46957	0.48641	0.48059	0.4849	0.47964	0.47973	0.47782
CD0952	0.48137	0.44332	0.3175	0.50147	0.44005	0.4354	0.42353	0.46008	0.41515	0.42162	0.42159	0.42154	0.44868	0.43497	0.35026	0.43353	0.45816	0.48166	0.50347	0.47995	0.4873	0.48022	0.48024	0.47889	0.4801	0.47902	0.47913	0.47852	0.4742	0.47971	0.47701	0.48056	0.47758	0.47931	0.47898	0.47939	0.47659	0.47689	0.48149	0.48042	0.47885	0.48343	0.47557	0.48302	0.47533	0.47816	0.47524	0.47787	0.48155
CD0895	0.43218	0.50936	0.41336	0.47997	0.42023	0.52685	0.52975	0.46913	0.45714	0.45318	0.45706	0.45715	0.51851	0.47365	0.3818	0.43943	0.49231	0.59454	0.57495	0.58023	0.58449	0.58917	0.60199	0.58481	0.6042	0.60372	0.58261	0.60978	0.58474	0.58851	0.58022	0.60396	0.58017	0.59251	0.58804	0.58866	0.61871	0.58933	0.58671	0.60321	0.59198	0.60041	0.62203	0.58677	0.57665	0.57929	0.57754	0.58145	0.60942
CD0691	0.47042	0.56404	0.43069	0.52263	0.46042	0.58843	0.59469	0.53177	0.50567	0.51315	0.51523	0.51138	0.57528	0.52864	0.40616	0.50425	0.54877	0.62516	0.61335	0.61392	0.61752	0.62394	0.63373	0.61766	0.6288	0.63475	0.61442	0.64076	0.61382	0.62037	0.61116	0.63099	0.61035	0.62251	0.62286	0.62147	0.65038	0.62183	0.61641	0.63331	0.62435	0.62582	0.65502	0.61617	0.6161	0.61604	0.61305	0.61722	0.63708
CD0353	0.46769	0.56138	0.43847	0.51692	0.4512	0.59039	0.62234	0.53349	0.50553	0.50601	0.51505	0.50286	0.57015	0.52835	0.41125	0.50998	0.54325	0.65632	0.63878	0.64395	0.64714	0.65561	0.66444	0.64405	0.6646	0.66654	0.64546	0.67059	0.647	0.6551	0.64614	0.66976	0.64222	0.65311	0.65496	0.65293	0.68181	0.65469	0.64645	0.66329	0.65924	0.65993	0.6896	0.64943	0.64174	0.63417	0.64271	0.6464	0.66837
CD0404	0.5008	0.58812	0.44204	0.54854	0.48686	0.61475	0.62963	0.56816	0.50984	0.50375	0.54312	0.54406	0.57864	0.55356	0.4368	0.5165	0.57475	0.67041	0.65905	0.65978	0.66042	0.66883	0.67891	0.66392	0.6827	0.68289	0.66019	0.68725	0.65958	0.6661	0.65925	0.6824	0.65956	0.66991	0.66584	0.66528	0.69885	0.66679	0.66314	0.67469	0.67087	0.67003	0.7009	0.66199	0.65873	0.65693	0.66313	0.65935	0.68137
CD0078	0.49513	0.56592	0.44074	0.54307	0.47527	0.60915	0.64985	0.56431	0.52142	0.52169	0.5278	0.53254	0.60409	0.54656	0.43143	0.52352	0.55054	0.68255	0.65738	0.66788	0.67394	0.67688	0.69478	0.6709	0.69471	0.69631	0.66771	0.70568	0.67241	0.68159	0.66948	0.69793	0.66741	0.6858	0.68052	0.6796	0.71625	0.68368	0.66868	0.695	0.68499	0.68592	0.72068	0.6673	0.66778	0.66444	0.66649	0.67332	0.69708
CD1089	0.49337	0.56505	0.44609	0.53635	0.4755	0.61286	0.65185	0.56301	0.52893	0.52451	0.52909	0.53635	0.59741	0.54849	0.43536	0.52545	0.55453	0.69144	0.6687	0.67491	0.68336	0.6884	0.70406	0.68221	0.70683	0.70555	0.67616	0.71462	0.68085	0.68934	0.67847	0.70985	0.67546	0.6927	0.68931	0.68723	0.72617	0.69174	0.68243	0.70136	0.69419	0.69593	0.7308	0.68224	0.67356	0.67328	0.67409	0.67933	0.70674
CD1268	0.47255	0.56047	0.45489	0.52166	0.46822	0.58102	0.60793	0.51796	0.50427	0.49677	0.50505	0.50882	0.5856	0.52957	0.40522	0.50033	0.53757	0.62186	0.60969	0.61117	0.61545	0.61916	0.62587	0.61495	0.62484	0.62788	0.61181	0.63443	0.61207	0.61992	0.61191	0.62876	0.61027	0.62124	0.61985	0.61864	0.64405	0.62297	0.61545	0.624	0.62366	0.6218	0.64812	0.61568	0.61213	0.6116	0.61149	0.61456	0.62976
CD0262	0.49667	0.57836	0.43891	0.53787	0.47989	0.60431	0.61858	0.56231	0.53617	0.53505	0.52798	0.53212	0.59377	0.54906	0.43179	0.51826	0.56815	0.653	0.63449	0.63736	0.64472	0.64646	0.66086	0.64277	0.65893	0.66155	0.64119	0.66431	0.64044	0.64773	0.63893	0.66454	0.64013	0.65058	0.6463	0.64631	0.6737	0.65101	0.63946	0.64817	0.652	0.64881	0.68116	0.64333	0.64199	0.64008	0.63964	0.64125	0.663
CD0764	0.49536	0.56889	0.45034	0.53499	0.47582	0.60287	0.63894	0.56391	0.51824	0.52106	0.51932	0.52603	0.60156	0.55162	0.42678	0.52868	0.55782	0.64498	0.6354	0.64049	0.64424	0.64036	0.65649	0.64409	0.65919	0.65791	0.64104	0.66673	0.64294	0.65016	0.64121	0.65756	0.63805	0.64246	0.6505	0.64987	0.67724	0.65122	0.64295	0.65797	0.65097	0.64915	0.68186	0.64364	0.64013	0.6397	0.64115	0.64579	0.66174
CD0967	0.50342	0.56165	0.45816	0.54249	0.47771	0.6249	0.67605	0.56442	0.52182	0.51969	0.53013	0.53273	0.59349	0.54846	0.43974	0.5262	0.56631	0.73238	0.70927	0.71549	0.71397	0.72701	0.74153	0.72032	0.7447	0.74075	0.71638	0.74738	0.72091	0.72434	0.71444	0.74342	0.71671	0.72924	0.72463	0.72256	0.75666	0.72951	0.71718	0.73843	0.72805	0.72993	0.75801	0.71864	0.71445	0.71163	0.71429	0.72028	0.74209
CD0057	0.48862	0.58211	0.46816	0.5326	0.47378	0.6036	0.63859	0.55931	0.52848	0.52348	0.53933	0.53973	0.56655	0.55828	0.42454	0.52929	0.55336	0.65483	0.63124	0.6365	0.641	0.65231	0.66464	0.64702	0.66733	0.6667	0.64313	0.67618	0.64156	0.64889	0.64127	0.67163	0.64408	0.65378	0.6491	0.64684	0.68722	0.65203	0.65026	0.66084	0.6534	0.65507	0.69243	0.64851	0.64686	0.64426	0.63707	0.64078	0.66824
CD1192	0.49453	0.57086	0.45587	0.53429	0.47971	0.62909	0.67127	0.56106	0.50739	0.50479	0.53625	0.53493	0.59263	0.55064	0.43877	0.5304	0.56895	0.72193	0.69671	0.70371	0.70748	0.71658	0.73029	0.70835	0.73381	0.7311	0.70319	0.73938	0.71081	0.71573	0.70487	0.73642	0.70703	0.71914	0.71565	0.71345	0.75103	0.71966	0.7089	0.72817	0.72038	0.72169	0.75361	0.71047	0.70552	0.7035	0.70566	0.71049	0.73319
CD1021	0.44588	0.47982	0.41464	0.48887	0.43762	0.47296	0.43229	0.47639	0.4292	0.4432	0.4424	0.4432	0.47564	0.46727	0.35535	0.47179	0.44992	0.44202	0.44141	0.43234	0.44052	0.43251	0.43383	0.43201	0.43478	0.43361	0.43159	0.43355	0.43209	0.4329	0.4316	0.43498	0.43126	0.43309	0.43321	0.43287	0.43604	0.43303	0.42948	0.43607	0.43275	0.43526	0.43637	0.43002	0.43066	0.42804	0.43094	0.43264	0.43596
CD0257	0.42722	0.45505	0.33314	0.45855	0.42137	0.45168	0.4239	0.43304	0.4224	0.43351	0.43678	0.43705	0.44575	0.44882	0.34569	0.4354	0.42101	0.42704	0.43164	0.4163	0.43364	0.41652	0.41699	0.41494	0.41708	0.41652	0.41583	0.41594	0.41653	0.41585	0.41449	0.41697	0.41569	0.41649	0.41669	0.41568	0.41569	0.41558	0.41413	0.41685	0.41597	0.41439	0.41522	0.41339	0.41492	0.41448	0.41525	0.41515	0.4129
CD1251	0.45485	0.44759	0.32257	0.49102	0.42135	0.45189	0.41925	0.4685	0.42286	0.43134	0.43282	0.4337	0.44051	0.47212	0.32749	0.43422	0.43035	0.43447	0.4307	0.42011	0.43545	0.41891	0.42037	0.4194	0.41987	0.41926	0.4196	0.41753	0.42033	0.41857	0.41853	0.41954	0.42022	0.42009	0.41901	0.41826	0.41793	0.41849	0.42136	0.41947	0.4184	0.42052	0.4184	0.42177	0.41912	0.42197	0.41932	0.41801	0.41882
CD0330	0.46009	0.43211	0.3276	0.49019	0.41466	0.45233	0.43269	0.46032	0.42427	0.43439	0.43486	0.43606	0.47096	0.44646	0.32484	0.43404	0.42192	0.44666	0.4311	0.41547	0.42451	0.41473	0.41491	0.41463	0.41525	0.41467	0.41471	0.41488	0.41618	0.41522	0.41485	0.41542	0.41607	0.4152	0.4155	0.41678	0.41536	0.41704	0.41531	0.41598	0.41681	0.4143	0.41497	0.41546	0.41524	0.41576	0.41618	0.41679	0.41502
CD1369	0.46185	0.43303	0.33068	0.47181	0.41507	0.45132	0.41859	0.4556	0.42308	0.43311	0.43479	0.4354	0.46794	0.43715	0.32561	0.43583	0.42207	0.45099	0.43183	0.41506	0.42186	0.41488	0.41502	0.41476	0.41535	0.41474	0.41479	0.41501	0.41575	0.41484	0.41495	0.41525	0.41566	0.41485	0.41525	0.41637	0.41547	0.41667	0.41501	0.41567	0.41643	0.41407	0.4151	0.41519	0.41486	0.41539	0.41572	0.41635	0.41482
CD0379	0.47144	0.42188	0.33018	0.46855	0.42193	0.468	0.43723	0.47393	0.42707	0.43376	0.43658	0.43677	0.43302	0.4468	0.32895	0.4376	0.42837	0.43176	0.43158	0.41445	0.42877	0.41465	0.41434	0.41451	0.41474	0.41428	0.41458	0.41462	0.41584	0.41503	0.41466	0.4145	0.41591	0.41506	0.41499	0.41606	0.4149	0.41652	0.41697	0.41532	0.41619	0.41779	0.41458	0.41744	0.41481	0.41738	0.41589	0.41627	0.41669
CD0889	0.47189	0.49558	0.38063	0.57123	0.49552	0.51918	0.45074	0.45902	0.51419	0.50586	0.49172	0.4969	0.51424	0.44959	0.39774	0.48022	0.45163	0.44867	0.45136	0.44545	0.44544	0.44394	0.43964	0.44405	0.44	0.43753	0.44582	0.43437	0.44401	0.44119	0.44466	0.43735	0.44366	0.44145	0.44409	0.44277	0.43341	0.44298	0.44281	0.44074	0.4407	0.44055	0.43202	0.44247	0.44365	0.4433	0.44391	0.44514	0.43457
CD1012	0.44685	0.45596	0.37271	0.49198	0.41359	0.45456	0.42404	0.47845	0.43044	0.43548	0.43475	0.4362	0.48183	0.46894	0.35236	0.4616	0.43778	0.41757	0.44899	0.42446	0.43528	0.42241	0.42176	0.42266	0.42277	0.42166	0.42362	0.42092	0.42392	0.42089	0.42365	0.4215	0.42426	0.42279	0.42355	0.42246	0.42116	0.42448	0.41359	0.42377	0.42059	0.41267	0.42054	0.42849	0.42228	0.42573	0.42531	0.42437	0.41381
CD1136	0.4338	0.478	0.36753	0.48365	0.41268	0.46795	0.41445	0.48342	0.42402	0.43471	0.43472	0.43595	0.51753	0.42609	0.32583	0.46763	0.45037	0.42377	0.45497	0.42048	0.43415	0.42242	0.42317	0.42	0.42327	0.42244	0.41971	0.4238	0.42188	0.4188	0.41953	0.42404	0.42147	0.42331	0.42163	0.42248	0.42577	0.42201	0.41971	0.42226	0.42274	0.41907	0.42616	0.41957	0.41977	0.41918	0.42056	0.42091	0.42233
CD1079	0.42424	0.41446	0.35946	0.48082	0.39989	0.52175	0.44488	0.45623	0.43818	0.43509	0.43386	0.42943	0.46402	0.42902	0.36302	0.4472	0.46011	0.438	0.40413	0.39882	0.41254	0.39905	0.40365	0.39936	0.40446	0.40443	0.39917	0.40511	0.40557	0.40017	0.40329	0.40542	0.40455	0.40172	0.40181	0.40206	0.40606	0.40158	0.39923	0.40319	0.40176	0.40455	0.40641	0.40411	0.40318	0.40364	0.40407	0.40417	0.4043
CD0619	0.46049	0.6189	0.37053	0.47462	0.51476	0.45225	0.43938	0.48694	0.44801	0.46356	0.45579	0.45508	0.44846	0.45555	0.36783	0.47379	0.45381	0.43334	0.41262	0.41259	0.44467	0.42392	0.42345	0.42392	0.42354	0.42343	0.42405	0.42378	0.42419	0.42373	0.42445	0.42387	0.42448	0.42369	0.4242	0.42476	0.42376	0.42528	0.42393	0.42405	0.42498	0.42298	0.42353	0.42468	0.42349	0.4244	0.42424	0.42467	0.42399
CD0926	0.4531	0.46874	0.34889	0.53747	0.47233	0.48329	0.48	0.50903	0.4367	0.43126	0.43328	0.43536	0.46655	0.4458	0.33198	0.45881	0.48411	0.47822	0.49339	0.46257	0.46678	0.46642	0.46371	0.46863	0.46636	0.46625	0.46897	0.46079	0.46547	0.46031	0.4659	0.46224	0.46009	0.46505	0.4617	0.46172	0.45913	0.46529	0.46916	0.46334	0.46195	0.46885	0.45748	0.46482	0.4592	0.46348	0.46589	0.45819	0.46482
CD1121	0.42549	0.47487	0.37224	0.52549	0.43552	0.43998	0.45204	0.44623	0.45963	0.44056	0.42552	0.42933	0.46789	0.47775	0.34199	0.43219	0.44442	0.45133	0.43181	0.42864	0.44593	0.42769	0.42575	0.42831	0.42641	0.42536	0.42821	0.42512	0.4284	0.42725	0.42864	0.42625	0.42879	0.42716	0.4287	0.42855	0.42536	0.42878	0.42975	0.42746	0.42844	0.43359	0.42506	0.44062	0.42818	0.43083	0.42837	0.43015	0.43785
CD1149	0.45802	0.51779	0.41422	0.46695	0.43323	0.44825	0.5665	0.46626	0.44401	0.44304	0.44546	0.46981	0.52887	0.42922	0.37697	0.46087	0.46529	0.55579	0.54945	0.55175	0.55284	0.55433	0.5574	0.55218	0.55782	0.55724	0.55027	0.55983	0.55267	0.55541	0.55185	0.56267	0.55128	0.55536	0.55672	0.55606	0.56465	0.55679	0.55392	0.55846	0.55919	0.55326	0.56609	0.55443	0.55265	0.55233	0.55204	0.55505	0.55778
CD0220	0.48397	0.5473	0.43338	0.5183	0.4732	0.54914	0.62024	0.5155	0.51277	0.5066	0.51546	0.52031	0.60343	0.55478	0.38432	0.52407	0.52547	0.60071	0.5831	0.58546	0.59194	0.60117	0.61253	0.59694	0.61857	0.61419	0.59403	0.62204	0.58994	0.59508	0.58944	0.61182	0.58426	0.60124	0.59471	0.59144	0.63113	0.60164	0.59685	0.61132	0.59611	0.60494	0.63535	0.59299	0.58765	0.58797	0.5894	0.59071	0.61754
CD0600	0.49667	0.56097	0.45749	0.54793	0.48298	0.57463	0.64953	0.53372	0.51666	0.52861	0.52537	0.52907	0.6162	0.55558	0.3981	0.55335	0.55076	0.63201	0.61492	0.61054	0.62253	0.62959	0.64563	0.62334	0.64862	0.64671	0.6256	0.65487	0.62029	0.62322	0.61889	0.64386	0.61582	0.62936	0.6199	0.62003	0.6635	0.62561	0.62663	0.63899	0.62348	0.63692	0.66711	0.61658	0.61407	0.61771	0.61639	0.61608	0.64963
CD0933	0.4711	0.51027	0.42918	0.47406	0.46723	0.54797	0.61077	0.50795	0.49631	0.50662	0.50667	0.50771	0.59259	0.53229	0.37758	0.5305	0.53076	0.60825	0.59052	0.59157	0.59201	0.60653	0.62076	0.60051	0.62327	0.62181	0.59794	0.62917	0.59589	0.60038	0.59629	0.61766	0.59308	0.606	0.59777	0.59692	0.63668	0.60296	0.59687	0.61475	0.60098	0.61365	0.64048	0.59433	0.59139	0.59306	0.59352	0.59269	0.62456
CD0874	0.56683	0.60707	0.49235	0.57951	0.56007	0.60636	0.74625	0.58022	0.55597	0.57527	0.58284	0.59005	0.66025	0.48597	0.45283	0.58342	0.58422	0.68808	0.68862	0.68339	0.68471	0.68861	0.69127	0.68665	0.69171	0.6886	0.68456	0.68751	0.686	0.68706	0.68664	0.69345	0.68579	0.68684	0.69022	0.68936	0.69169	0.69672	0.68714	0.69116	0.69063	0.68481	0.69155	0.68625	0.68791	0.68625	0.68848	0.68912	0.68926
CD1275	0.49481	0.56027	0.45658	0.53848	0.48307	0.56685	0.64396	0.53127	0.51378	0.52506	0.52479	0.52652	0.61051	0.55065	0.395	0.55128	0.54796	0.64008	0.62111	0.62243	0.62759	0.63979	0.64802	0.63286	0.6559	0.64863	0.63019	0.65658	0.62634	0.63236	0.62536	0.64615	0.62173	0.63782	0.63128	0.62879	0.6648	0.62742	0.62795	0.63992	0.62641	0.63883	0.66847	0.62652	0.62064	0.61847	0.62105	0.62291	0.6507
CD0127	0.4991	0.54771	0.45408	0.52232	0.48586	0.54253	0.62838	0.53566	0.52236	0.51349	0.51194	0.51391	0.61694	0.55958	0.39326	0.5311	0.5488	0.58866	0.5744	0.56917	0.59082	0.5965	0.59889	0.59462	0.60318	0.6	0.59198	0.60632	0.59567	0.59397	0.59396	0.59743	0.59148	0.58634	0.59581	0.59511	0.61408	0.60315	0.5984	0.5929	0.59626	0.59024	0.61704	0.59781	0.59127	0.59679	0.5945	0.59279	0.60217
CD0120	0.42146	0.5168	0.35146	0.58039	0.42057	0.54853	0.50421	0.52811	0.44358	0.44176	0.44047	0.44064	0.47531	0.44683	0.39294	0.4392	0.51605	0.48053	0.4951	0.48103	0.49479	0.4807	0.47821	0.48197	0.47739	0.47675	0.48482	0.46985	0.47709	0.47446	0.47953	0.47512	0.47839	0.47786	0.4808	0.4759	0.4656	0.47585	0.47927	0.47731	0.47453	0.47856	0.46328	0.47813	0.47833	0.47965	0.47783	0.47729	0.47173
CD0206	0.43323	0.52617	0.48893	0.52783	0.43499	0.5015	0.53782	0.59726	0.49694	0.48564	0.47911	0.50017	0.579	0.49104	0.3675	0.48627	0.49929	0.50132	0.4965	0.49147	0.50273	0.49049	0.48922	0.49119	0.48997	0.48803	0.4902	0.48694	0.49214	0.49071	0.49112	0.49024	0.492	0.49026	0.49142	0.48995	0.48759	0.49485	0.49106	0.49217	0.49078	0.48936	0.48717	0.49125	0.49272	0.49237	0.49166	0.493	0.48842
CD0729	0.42166	0.55857	0.45953	0.5459	0.41473	0.53846	0.61895	0.63521	0.52415	0.53093	0.55342	0.55953	0.57313	0.49522	0.4051	0.49397	0.53137	0.54489	0.53721	0.53634	0.54889	0.53529	0.53522	0.53538	0.53507	0.53456	0.53493	0.53421	0.53744	0.53644	0.5371	0.53555	0.53753	0.53689	0.538	0.53498	0.53409	0.53776	0.53707	0.53362	0.53621	0.53652	0.53322	0.53794	0.53748	0.53733	0.53635	0.53801	0.53485
CD0228	0.42181	0.578	0.48505	0.58911	0.4227	0.53055	0.59119	0.6688	0.45333	0.47839	0.4808	0.47237	0.58266	0.47791	0.41197	0.49618	0.54141	0.53834	0.52978	0.52817	0.54078	0.53278	0.53678	0.53157	0.53836	0.53663	0.53127	0.53659	0.53141	0.53428	0.53142	0.53924	0.53144	0.53606	0.53474	0.53395	0.5384	0.53398	0.53299	0.5389	0.53722	0.53866	0.53761	0.53773	0.53054	0.53145	0.53155	0.53261	0.54132
CD0675	0.42435	0.54	0.39527	0.53611	0.41515	0.55742	0.49226	0.53254	0.48479	0.49529	0.5047	0.50735	0.5473	0.49135	0.40652	0.47534	0.52794	0.47261	0.46011	0.45815	0.45056	0.44097	0.46576	0.43965	0.46674	0.46687	0.43942	0.46766	0.46182	0.46494	0.46142	0.46758	0.45773	0.46373	0.46392	0.46365	0.46947	0.4611	0.46059	0.4672	0.46586	0.4667	0.47096	0.46303	0.45677	0.45921	0.45837	0.46248	0.46696
CD1341	0.43102	0.55321	0.4154	0.55733	0.43068	0.57043	0.49978	0.55259	0.53392	0.51633	0.53971	0.54188	0.54147	0.54905	0.39831	0.45682	0.52211	0.45413	0.44305	0.44323	0.45375	0.44537	0.44813	0.44442	0.45104	0.45068	0.44335	0.42688	0.44523	0.44683	0.44489	0.45112	0.44362	0.44723	0.44648	0.44759	0.458	0.43362	0.43276	0.42542	0.44738	0.44947	0.45936	0.44671	0.44221	0.43362	0.44166	0.4455	0.45191
CD1278	0.43608	0.55363	0.39498	0.56478	0.44903	0.58498	0.57542	0.54106	0.4861	0.49895	0.51456	0.51105	0.55058	0.50322	0.4268	0.47135	0.53848	0.4844	0.47261	0.47563	0.47151	0.48247	0.48659	0.47863	0.4877	0.48708	0.47794	0.48941	0.47855	0.48161	0.47935	0.4849	0.48089	0.48341	0.48276	0.48271	0.49264	0.48096	0.4774	0.48813	0.48445	0.48842	0.49799	0.47229	0.47544	0.47496	0.47446	0.48191	0.49217
CD0177	0.43358	0.54409	0.38752	0.55713	0.43089	0.54482	0.51775	0.54743	0.4803	0.46559	0.48217	0.48434	0.52154	0.49092	0.41669	0.44626	0.51238	0.46902	0.46314	0.46488	0.47275	0.45873	0.45828	0.45769	0.46768	0.46845	0.45749	0.45198	0.46437	0.46718	0.46693	0.46899	0.46328	0.46621	0.46839	0.4671	0.45505	0.46312	0.46613	0.46986	0.468	0.46949	0.454	0.45335	0.46422	0.46451	0.44865	0.46817	0.46802
CD1087	0.42705	0.52358	0.38181	0.54736	0.42598	0.55906	0.51462	0.53885	0.47191	0.45865	0.47044	0.47247	0.51535	0.4852	0.41392	0.43839	0.51087	0.47516	0.46432	0.4641	0.47438	0.45069	0.45214	0.45034	0.4655	0.4688	0.45186	0.46748	0.46382	0.46491	0.46519	0.4668	0.46325	0.4652	0.46655	0.46506	0.44788	0.4626	0.46371	0.46738	0.46684	0.46741	0.44619	0.4494	0.46321	0.46301	0.4626	0.46709	0.46659
CD0625	0.42594	0.52216	0.37944	0.54986	0.42516	0.5569	0.51202	0.54143	0.47351	0.46305	0.47025	0.47116	0.51458	0.47876	0.41179	0.43691	0.50605	0.46837	0.45761	0.45922	0.46907	0.45328	0.45247	0.45203	0.46036	0.46077	0.4531	0.46058	0.45778	0.45934	0.45995	0.46042	0.45694	0.45969	0.46019	0.45842	0.44975	0.45624	0.45769	0.46216	0.46028	0.46149	0.44998	0.45011	0.45703	0.45722	0.45607	0.46075	0.46074
CD0581	0.42747	0.57662	0.43253	0.55017	0.44634	0.56778	0.53622	0.54733	0.54188	0.55014	0.56091	0.55684	0.59178	0.51138	0.43312	0.50258	0.56265	0.49432	0.48571	0.48696	0.49201	0.48959	0.48955	0.48093	0.49141	0.49141	0.48566	0.49132	0.4902	0.48961	0.48713	0.49161	0.4892	0.45063	0.49037	0.49282	0.49314	0.49182	0.48934	0.49011	0.49136	0.49368	0.49702	0.49114	0.48695	0.48639	0.48689	0.49023	0.49428
CD0990	0.41728	0.51463	0.4126	0.54784	0.44014	0.6304	0.56706	0.55887	0.54383	0.55524	0.54569	0.54252	0.52845	0.5275	0.40322	0.51897	0.5424	0.46233	0.44679	0.44117	0.47593	0.4455	0.4528	0.44495	0.45373	0.44656	0.44306	0.44755	0.44005	0.44554	0.44117	0.44802	0.43985	0.44585	0.44521	0.44465	0.45531	0.44193	0.44231	0.44819	0.44664	0.44551	0.45734	0.44219	0.44086	0.43958	0.43992	0.44325	0.45536
CD1189	0.45926	0.58202	0.43872	0.56168	0.48461	0.68044	0.588	0.5612	0.58019	0.58052	0.56258	0.56278	0.55905	0.56593	0.43439	0.54063	0.56795	0.51507	0.51309	0.51476	0.51151	0.5103	0.5154	0.51007	0.51671	0.51577	0.51052	0.51694	0.51414	0.51454	0.5129	0.51631	0.51351	0.51531	0.51193	0.51297	0.51597	0.50909	0.51117	0.51978	0.51498	0.5129	0.52158	0.51587	0.51319	0.51362	0.5132	0.51305	0.52214
CD1175	0.45761	0.58557	0.42236	0.55295	0.48416	0.68848	0.61717	0.56647	0.54726	0.55393	0.55351	0.55411	0.5577	0.55169	0.45126	0.55045	0.56261	0.54315	0.52463	0.52959	0.53695	0.53204	0.53661	0.5308	0.54096	0.53697	0.53135	0.5405	0.52937	0.53112	0.52939	0.53806	0.5274	0.53323	0.53387	0.53236	0.54033	0.52574	0.53015	0.53938	0.53592	0.53609	0.54224	0.52618	0.52815	0.52665	0.52692	0.5301	0.53852
CD1466	0.46124	0.56161	0.45297	0.56109	0.46539	0.62332	0.57305	0.54756	0.59794	0.59843	0.58399	0.58541	0.57506	0.55898	0.42844	0.53327	0.55914	0.51521	0.51464	0.51613	0.51476	0.51342	0.51479	0.51313	0.51459	0.51512	0.51331	0.51534	0.51466	0.5153	0.51461	0.51628	0.51548	0.51472	0.5149	0.51593	0.51623	0.51355	0.51396	0.51604	0.5154	0.51545	0.51624	0.51564	0.51508	0.51451	0.51539	0.51533	0.51673
CD0380	0.41722	0.54188	0.435	0.52986	0.4425	0.56359	0.658	0.53794	0.48995	0.49968	0.49709	0.49997	0.5345	0.49582	0.39018	0.48614	0.54463	0.47405	0.4606	0.46352	0.47795	0.46221	0.46429	0.46405	0.46322	0.46376	0.46367	0.46588	0.45867	0.46377	0.46507	0.46353	0.46153	0.46217	0.46396	0.46124	0.46821	0.46191	0.46442	0.4645	0.46536	0.46439	0.46824	0.46489	0.46208	0.46238	0.46174	0.4646	0.46457
CD0219	0.41989	0.54207	0.43838	0.52395	0.44387	0.56427	0.6698	0.53282	0.50055	0.51309	0.51097	0.51541	0.53714	0.50156	0.39014	0.49259	0.54446	0.47251	0.45986	0.46353	0.4755	0.45962	0.46051	0.4612	0.46173	0.46211	0.46166	0.46305	0.4569	0.45886	0.46052	0.46006	0.4576	0.46051	0.46015	0.45743	0.46225	0.45553	0.45843	0.46196	0.46052	0.46123	0.46352	0.46021	0.45845	0.45905	0.45789	0.45893	0.45879
CD0670	0.41708	0.57106	0.46111	0.55419	0.42206	0.53842	0.64343	0.64637	0.49897	0.50884	0.51669	0.52024	0.54855	0.48553	0.42332	0.50388	0.55718	0.5396	0.53327	0.53367	0.54581	0.53456	0.53439	0.53474	0.53837	0.53483	0.53211	0.53655	0.53548	0.53623	0.53551	0.53719	0.53504	0.53482	0.53713	0.53428	0.53991	0.53777	0.53457	0.53362	0.53669	0.53625	0.5394	0.53678	0.53555	0.53528	0.53406	0.53699	0.53842
CD0430	0.43544	0.54172	0.44589	0.54463	0.4326	0.56947	0.69091	0.62774	0.52812	0.53791	0.55174	0.55684	0.57437	0.51136	0.42264	0.49011	0.57907	0.56324	0.56146	0.56248	0.56407	0.56225	0.56091	0.56163	0.56153	0.56097	0.56166	0.55867	0.56408	0.56455	0.56074	0.56267	0.56286	0.56606	0.56578	0.56473	0.55983	0.56505	0.56259	0.56484	0.56762	0.56262	0.55986	0.56711	0.56336	0.56367	0.56439	0.56502	0.56635
CD0467	0.453	0.59659	0.46518	0.57631	0.45988	0.62087	0.70783	0.66837	0.57177	0.57434	0.5908	0.59379	0.6212	0.53077	0.45807	0.49802	0.60118	0.58226	0.56881	0.56905	0.57712	0.56971	0.57187	0.56977	0.57155	0.57178	0.56861	0.56675	0.56748	0.57008	0.56961	0.57204	0.56649	0.56964	0.57167	0.56824	0.56934	0.57023	0.56843	0.57324	0.57089	0.56803	0.57026	0.56857	0.56893	0.56809	0.56795	0.56928	0.56915
CD0203	0.41645	0.58317	0.44881	0.59174	0.43414	0.57867	0.64758	0.65744	0.49922	0.50665	0.52617	0.53522	0.61875	0.50623	0.43011	0.47657	0.57138	0.534	0.52271	0.52822	0.53088	0.52987	0.53454	0.52808	0.53262	0.53429	0.52664	0.53654	0.53508	0.53126	0.52772	0.53635	0.53275	0.53171	0.53293	0.53711	0.5314	0.53494	0.53218	0.53805	0.53389	0.53828	0.54004	0.53322	0.52923	0.52893	0.52509	0.52928	0.53536
CD0018	0.45798	0.60441	0.48321	0.58284	0.4708	0.63978	0.77285	0.60335	0.61182	0.61148	0.62277	0.63073	0.64222	0.52214	0.46247	0.5031	0.60383	0.59353	0.57117	0.5736	0.58474	0.57604	0.57862	0.57481	0.57977	0.57789	0.574	0.57884	0.57439	0.57505	0.57481	0.57876	0.56986	0.57694	0.57696	0.57478	0.57957	0.57614	0.57513	0.57989	0.57695	0.58015	0.58063	0.57438	0.57354	0.57343	0.57134	0.57231	0.58001
CD0862	0.44793	0.57929	0.46404	0.55633	0.45074	0.65774	0.86272	0.5557	0.60046	0.61404	0.61483	0.60815	0.61326	0.53662	0.44961	0.52187	0.59992	0.57093	0.55048	0.54957	0.56944	0.55735	0.55693	0.5584	0.55922	0.55684	0.55833	0.56097	0.55554	0.55841	0.5588	0.56074	0.55422	0.55826	0.55747	0.5554	0.56179	0.55392	0.55808	0.56126	0.55784	0.55944	0.56324	0.55697	0.55019	0.55663	0.55421	0.55685	0.559
CD0606	0.45255	0.5531	0.4385	0.56797	0.44947	0.61161	0.83762	0.60092	0.49852	0.49806	0.50116	0.49588	0.55686	0.5309	0.43723	0.50135	0.57086	0.56213	0.56157	0.56182	0.56293	0.56111	0.56244	0.56212	0.56251	0.56249	0.56167	0.5626	0.56182	0.56269	0.56244	0.56414	0.56114	0.56224	0.5627	0.5608	0.56321	0.56119	0.56351	0.56526	0.56378	0.56652	0.5654	0.56253	0.562	0.56308	0.56309	0.56324	0.56461
CD1029	0.45104	0.5841	0.45053	0.66451	0.465	0.58672	0.61015	0.7471	0.53208	0.53296	0.54419	0.54758	0.64252	0.54023	0.45538	0.49558	0.60613	0.52298	0.53388	0.51527	0.51817	0.51804	0.52131	0.51622	0.52379	0.52191	0.51407	0.52403	0.51845	0.52071	0.51754	0.52526	0.51604	0.51824	0.52182	0.52087	0.52537	0.51996	0.51913	0.52571	0.52374	0.52334	0.52787	0.51889	0.51549	0.51622	0.51513	0.51848	0.52407
CD0727	0.42372	0.56351	0.39768	0.56364	0.42821	0.57451	0.53915	0.56936	0.48847	0.48858	0.48922	0.49004	0.51619	0.53225	0.41951	0.52735	0.51637	0.55465	0.53328	0.54238	0.55945	0.54978	0.55678	0.54186	0.55774	0.5582	0.53898	0.56808	0.54879	0.55599	0.54459	0.56726	0.54604	0.55251	0.55224	0.55317	0.57969	0.55178	0.54431	0.55802	0.55826	0.55257	0.58382	0.54834	0.54352	0.53905	0.54187	0.54933	0.56108
CD0269	0.45468	0.60226	0.44466	0.56061	0.44463	0.56866	0.58558	0.55615	0.53209	0.53637	0.53011	0.52915	0.58183	0.57603	0.42066	0.56685	0.57228	0.66949	0.65557	0.64901	0.66047	0.66076	0.674	0.65354	0.6756	0.67523	0.64842	0.68742	0.65789	0.66377	0.64954	0.6833	0.65225	0.66322	0.66166	0.66188	0.70081	0.66519	0.65979	0.6727	0.66562	0.67256	0.70765	0.66057	0.65062	0.65117	0.64534	0.65687	0.6848
CD0064	0.42565	0.54681	0.42998	0.55123	0.42974	0.58657	0.81309	0.55119	0.53607	0.54579	0.53981	0.54378	0.52732	0.5242	0.41218	0.49878	0.5629	0.51791	0.50515	0.50518	0.50881	0.50658	0.5111	0.50486	0.512	0.51155	0.50328	0.51443	0.49887	0.50245	0.50387	0.50675	0.49667	0.50105	0.50087	0.50037	0.51299	0.4973	0.50205	0.50629	0.50173	0.50679	0.51574	0.49922	0.49763	0.50107	0.49424	0.49951	0.5052
CD0480	0.42246	0.55489	0.43456	0.57195	0.4156	0.57262	0.7489	0.56233	0.51366	0.50509	0.5073	0.5086	0.52373	0.56148	0.41027	0.50444	0.53818	0.46372	0.45764	0.4557	0.4648	0.46375	0.45622	0.46129	0.47052	0.45593	0.46136	0.46898	0.45585	0.46128	0.45424	0.46755	0.45501	0.46297	0.45354	0.45786	0.47623	0.44643	0.45001	0.46751	0.46171	0.46212	0.47617	0.45529	0.45355	0.45064	0.4537	0.44972	0.46443
CD1388	0.42173	0.54364	0.42423	0.57058	0.42238	0.56937	0.75504	0.55714	0.50764	0.5152	0.51323	0.51494	0.52561	0.55606	0.41137	0.51281	0.5555	0.4706	0.44972	0.45089	0.46079	0.45398	0.46002	0.45193	0.4614	0.45853	0.45239	0.45857	0.45126	0.45188	0.44943	0.45788	0.45179	0.45212	0.4525	0.45238	0.46328	0.45118	0.44617	0.45784	0.45263	0.45338	0.46145	0.44771	0.44964	0.44625	0.45019	0.45055	0.45467
CD0142	0.45804	0.56368	0.44343	0.57481	0.46332	0.6138	0.79423	0.58159	0.52219	0.53281	0.53217	0.53186	0.55316	0.54918	0.42735	0.51138	0.57181	0.55044	0.54372	0.54677	0.54716	0.54429	0.54963	0.54268	0.54916	0.54894	0.54478	0.54834	0.54633	0.54754	0.54505	0.55123	0.54706	0.54924	0.54855	0.54558	0.54656	0.54105	0.54411	0.55018	0.54836	0.54381	0.54816	0.54801	0.54407	0.54397	0.54336	0.54517	0.54897
CD0789	0.49176	0.5787	0.46732	0.56725	0.4842	0.60054	0.80783	0.60493	0.55413	0.55147	0.56124	0.55998	0.56429	0.5724	0.37928	0.5343	0.58127	0.56122	0.55202	0.55134	0.55973	0.55179	0.5515	0.54999	0.55235	0.54981	0.55025	0.54959	0.55002	0.55084	0.5492	0.55174	0.55128	0.55094	0.5525	0.5485	0.55119	0.54982	0.55131	0.54829	0.55187	0.55359	0.54919	0.55473	0.54792	0.5527	0.54835	0.55027	0.55177
CD1112	0.46211	0.55374	0.4427	0.56166	0.46692	0.65072	0.82624	0.59613	0.52819	0.52981	0.53839	0.53424	0.54908	0.52693	0.42802	0.49841	0.58724	0.59648	0.59924	0.60075	0.5992	0.59708	0.59322	0.59724	0.59372	0.59378	0.59818	0.59263	0.59862	0.59993	0.59789	0.59503	0.59868	0.59904	0.59782	0.59818	0.5916	0.59255	0.59686	0.59569	0.59919	0.5955	0.59113	0.59984	0.5999	0.59853	0.59914	0.59831	0.59379
CD0210	0.42282	0.64097	0.55704	0.53412	0.43122	0.49302	0.49295	0.53578	0.54621	0.56476	0.56104	0.56201	0.62315	0.51956	0.39617	0.5404	0.58705	0.51432	0.51079	0.50909	0.51486	0.51352	0.51519	0.51274	0.51427	0.51492	0.51181	0.51713	0.51022	0.51314	0.51372	0.51619	0.51181	0.51421	0.51444	0.51215	0.51864	0.51632	0.51462	0.51838	0.51296	0.5181	0.51957	0.51344	0.5125	0.51394	0.51224	0.51215	0.51948
CD0950	0.42674	0.73985	0.49947	0.55111	0.43452	0.53866	0.52484	0.55622	0.56089	0.55852	0.55366	0.55627	0.63192	0.54625	0.41383	0.65993	0.61862	0.54351	0.53388	0.53558	0.54591	0.53678	0.5371	0.53571	0.53736	0.53662	0.53427	0.53853	0.53878	0.53946	0.53711	0.54271	0.53807	0.53764	0.53877	0.53845	0.54324	0.54073	0.54282	0.54052	0.53959	0.54231	0.53729	0.53923	0.53647	0.53788	0.53642	0.53873	0.53463
CD0453	0.30578	0.41786	0.35179	0.30501	0.27896	0.37606	0.29916	0.31147	0.34476	0.34384	0.32845	0.32765	0.4063	0.26923	0.24242	0.32735	0.33966	0.31766	0.34527	0.31378	0.33055	0.31368	0.31289	0.314	0.3123	0.31071	0.3141	0.30782	0.31329	0.31363	0.3128	0.31016	0.31394	0.31313	0.31301	0.31299	0.3077	0.31228	0.31139	0.31241	0.31273	0.31647	0.30549	0.31416	0.3148	0.31168	0.31512	0.31329	0.31342
CD0373	0.42554	0.58839	0.43888	0.54894	0.44278	0.55317	0.53611	0.54132	0.56199	0.57695	0.57218	0.57583	0.57995	0.52149	0.41468	0.50687	0.57219	0.49108	0.47167	0.47204	0.49052	0.48568	0.49036	0.48357	0.49062	0.49186	0.48502	0.49439	0.48664	0.48734	0.48235	0.49306	0.48275	0.48417	0.48672	0.48948	0.49966	0.48274	0.48627	0.49292	0.48969	0.49542	0.50995	0.48323	0.4833	0.48308	0.48119	0.48387	0.49766
CD0258	0.43629	0.60554	0.44823	0.55821	0.45452	0.56252	0.54881	0.55731	0.57425	0.58922	0.58716	0.59064	0.59559	0.53615	0.4251	0.51113	0.57989	0.5043	0.49656	0.50212	0.50726	0.50563	0.51001	0.50229	0.50786	0.51294	0.50036	0.51316	0.50317	0.50479	0.50634	0.51359	0.49609	0.50776	0.50579	0.50804	0.51558	0.50688	0.50484	0.51279	0.50769	0.50837	0.51788	0.50675	0.49985	0.50479	0.50042	0.50232	0.51541
CD0050	0.43586	0.59513	0.43876	0.56578	0.45499	0.56656	0.55159	0.5578	0.56566	0.57745	0.57653	0.57943	0.58812	0.53442	0.42326	0.51232	0.57545	0.49949	0.4856	0.48605	0.51466	0.49652	0.50326	0.49862	0.50452	0.50535	0.49836	0.50767	0.46098	0.49892	0.49768	0.50525	0.46141	0.49852	0.49675	0.4981	0.51107	0.49512	0.49699	0.50427	0.50121	0.50315	0.5164	0.49629	0.46038	0.49629	0.46105	0.49798	0.51156
CD0564	0.44564	0.62305	0.42724	0.56761	0.45734	0.5763	0.55726	0.56541	0.56296	0.57819	0.57925	0.58149	0.60112	0.54062	0.42844	0.53152	0.6001	0.52362	0.51011	0.51393	0.52378	0.51653	0.51697	0.51653	0.51843	0.52016	0.51525	0.52274	0.51404	0.51812	0.51548	0.52065	0.51263	0.51566	0.51859	0.51751	0.52394	0.51721	0.51742	0.52092	0.52035	0.5202	0.52598	0.51781	0.5136	0.51376	0.51228	0.5151	0.52315
CD1271	0.42697	0.61206	0.42707	0.58368	0.44405	0.58095	0.55917	0.58563	0.54974	0.56329	0.55877	0.56256	0.57996	0.52658	0.4165	0.50002	0.61105	0.52021	0.49446	0.49406	0.52163	0.49792	0.50198	0.49401	0.50308	0.50382	0.49288	0.5103	0.49631	0.49917	0.49358	0.50452	0.49362	0.499	0.4982	0.49926	0.5138	0.49836	0.49876	0.51196	0.50028	0.50563	0.51782	0.49712	0.49297	0.49333	0.49179	0.49562	0.50807
CD0174	0.56768	0.67408	0.51417	0.65615	0.57891	0.64999	0.65353	0.65479	0.5758	0.57498	0.57738	0.57731	0.65245	0.58381	0.51341	0.58306	0.6287	0.6241	0.62204	0.62243	0.62295	0.61989	0.62408	0.62239	0.62723	0.62542	0.62308	0.62849	0.62467	0.62222	0.62186	0.62712	0.62359	0.62268	0.62247	0.62149	0.63135	0.62054	0.61782	0.62355	0.61961	0.6274	0.63365	0.61837	0.62386	0.62181	0.62369	0.62652	0.62929
CD0483	0.42305	0.52411	0.40271	0.53899	0.44425	0.53226	0.52846	0.54197	0.48299	0.49466	0.4983	0.50226	0.53507	0.48795	0.40392	0.4657	0.55503	0.49747	0.47983	0.48046	0.4942	0.47847	0.47773	0.47685	0.47831	0.47563	0.47722	0.47637	0.47896	0.4801	0.4763	0.47956	0.48033	0.47917	0.47916	0.48064	0.47039	0.4778	0.48096	0.47821	0.47966	0.48127	0.46991	0.48496	0.47814	0.48301	0.47825	0.47783	0.48269
CD0638	0.44025	0.53653	0.41927	0.5608	0.45048	0.5441	0.53048	0.55715	0.48742	0.50101	0.50681	0.5071	0.53778	0.49871	0.41493	0.4845	0.55958	0.52138	0.5077	0.5076	0.51949	0.50656	0.5066	0.50495	0.50749	0.50523	0.50502	0.50657	0.50597	0.50846	0.50527	0.50921	0.50675	0.50669	0.50747	0.50887	0.50152	0.50504	0.50815	0.50727	0.5079	0.50871	0.49789	0.51077	0.50658	0.50918	0.50554	0.50683	0.5088
CD1405	0.38197	0.4601	0.34358	0.49135	0.38077	0.45894	0.43194	0.49257	0.40667	0.40107	0.40503	0.40774	0.45145	0.42639	0.38171	0.41918	0.47369	0.4328	0.42721	0.42629	0.4277	0.42371	0.42491	0.42251	0.42546	0.42367	0.42372	0.42118	0.41991	0.41975	0.41967	0.42281	0.42004	0.42248	0.42483	0.42162	0.41971	0.42268	0.41803	0.42475	0.4227	0.42706	0.41759	0.42448	0.41878	0.41819	0.41813	0.41978	0.42718
CD0201	0.39541	0.43217	0.44128	0.52097	0.40003	0.50425	0.43448	0.50622	0.44559	0.45214	0.45315	0.46688	0.4389	0.43913	0.39021	0.42441	0.42755	0.45092	0.4545	0.45318	0.45564	0.44308	0.44063	0.4431	0.4436	0.44315	0.44281	0.44369	0.45241	0.44357	0.44302	0.44397	0.45446	0.44424	0.44328	0.44387	0.44337	0.44315	0.45526	0.44394	0.44412	0.44984	0.44378	0.4568	0.44282	0.4557	0.45142	0.44312	0.45999
CD0812	0.40976	0.4821	0.35533	0.45615	0.40709	0.48	0.50979	0.45814	0.4446	0.44653	0.44866	0.4468	0.4752	0.45459	0.45089	0.46169	0.48622	0.78821	0.76929	0.77196	0.78204	0.77719	0.78564	0.77041	0.7862	0.78606	0.76718	0.79178	0.77491	0.78211	0.7681	0.79458	0.77021	0.78266	0.77805	0.77988	0.79836	0.77662	0.77927	0.78685	0.7837	0.78991	0.79903	0.78118	0.76818	0.77204	0.76842	0.77408	0.79927
CD0997	0.49471	0.62888	0.4754	0.56421	0.49812	0.6117	0.62343	0.56543	0.53266	0.53012	0.53507	0.53425	0.57904	0.45837	0.47737	0.51649	0.61901	0.91161	0.88114	0.89472	0.90483	0.90492	0.91662	0.89524	0.91801	0.91781	0.88985	0.9275	0.90133	0.91268	0.89334	0.92922	0.89462	0.91173	0.9073	0.90733	0.93922	0.90258	0.90168	0.91716	0.91447	0.91455	0.94174	0.90469	0.8924	0.89204	0.89113	0.90034	0.92768
CD1374	0.45472	0.58672	0.46131	0.51988	0.46071	0.57405	0.57707	0.51167	0.50302	0.50031	0.50056	0.4989	0.5154	0.48173	0.4468	0.51092	0.56895	0.88761	0.85752	0.87321	0.86558	0.87636	0.88685	0.86543	0.89	0.88734	0.85929	0.89956	0.86989	0.88247	0.8616	0.89813	0.86547	0.88	0.87518	0.87673	0.91623	0.86841	0.86517	0.88457	0.88206	0.87976	0.91855	0.86877	0.86182	0.85492	0.8595	0.86939	0.89263
CD0413	0.48127	0.60886	0.4794	0.53873	0.48659	0.59707	0.60579	0.5349	0.52978	0.51067	0.52808	0.52961	0.58492	0.49904	0.46147	0.50734	0.596	0.90364	0.87856	0.89076	0.89376	0.89913	0.90846	0.89005	0.90876	0.90825	0.88507	0.9167	0.89459	0.90383	0.88805	0.92034	0.88955	0.90244	0.90139	0.90196	0.92675	0.89999	0.89088	0.90857	0.90736	0.9031	0.92794	0.89514	0.88813	0.88316	0.88555	0.89417	0.9133
CD0588	0.48627	0.61028	0.43367	0.5407	0.48755	0.59485	0.62778	0.55145	0.52091	0.52086	0.52157	0.52048	0.57108	0.40482	0.4522	0.50114	0.59976	0.8789	0.84912	0.85722	0.86342	0.87497	0.89015	0.86542	0.8923	0.88997	0.86202	0.89481	0.86456	0.87095	0.85775	0.89126	0.8567	0.87682	0.87232	0.86805	0.90234	0.86751	0.8656	0.88657	0.87491	0.88486	0.90374	0.86567	0.85167	0.8525	0.85168	0.86174	0.89101
CD1293	0.47938	0.56851	0.46136	0.48333	0.45359	0.49188	0.60142	0.49067	0.48899	0.49296	0.49405	0.49801	0.58576	0.44956	0.43269	0.49469	0.53751	0.80151	0.79417	0.79976	0.81198	0.79553	0.78898	0.79298	0.78479	0.79017	0.78862	0.79598	0.80745	0.80568	0.8022	0.80009	0.80605	0.80134	0.7988	0.80485	0.79973	0.81099	0.81451	0.79078	0.80618	0.80744	0.8013	0.82175	0.8086	0.81428	0.81319	0.80565	0.82076
CD1284	0.50452	0.61989	0.48717	0.56054	0.50268	0.61319	0.62795	0.58773	0.5343	0.53314	0.53436	0.53036	0.57227	0.41711	0.47316	0.51237	0.60005	0.87057	0.83182	0.84231	0.85982	0.86031	0.87848	0.85143	0.88021	0.88375	0.84626	0.89414	0.85091	0.86088	0.84443	0.886	0.84195	0.86761	0.85661	0.85736	0.9047	0.85712	0.86017	0.88084	0.8654	0.88321	0.90971	0.86027	0.83717	0.84416	0.83888	0.8463	0.89822
CD0740	0.40738	0.49405	0.41482	0.47368	0.40019	0.47171	0.47073	0.43864	0.46868	0.47072	0.46858	0.46879	0.48682	0.46342	0.36324	0.4714	0.46185	0.48267	0.47121	0.45717	0.47647	0.45962	0.46116	0.45775	0.46252	0.46071	0.45797	0.45986	0.45982	0.45623	0.4569	0.45861	0.45916	0.45291	0.45659	0.45816	0.46526	0.45711	0.46401	0.45612	0.45328	0.46178	0.46609	0.45902	0.45297	0.46252	0.45277	0.45218	0.46148
CD0398	0.45607	0.49307	0.35837	0.46482	0.43949	0.48115	0.44988	0.46324	0.47443	0.47462	0.4743	0.47503	0.47389	0.46385	0.37954	0.46291	0.47889	0.48189	0.47024	0.46833	0.47725	0.4646	0.46529	0.46467	0.46605	0.46538	0.46498	0.46526	0.46895	0.4674	0.46491	0.46708	0.46829	0.46778	0.46656	0.46815	0.46537	0.46696	0.46736	0.46738	0.46824	0.46634	0.46566	0.46769	0.46777	0.46784	0.46836	0.46811	0.46772
CD0906	0.45243	0.4987	0.38019	0.5024	0.47165	0.48301	0.4726	0.4906	0.49397	0.49602	0.48671	0.48462	0.47784	0.48716	0.40493	0.46853	0.47411	0.4828	0.47071	0.46723	0.48144	0.45539	0.45546	0.45258	0.45482	0.45309	0.45459	0.45552	0.45745	0.45724	0.45755	0.45701	0.45829	0.46181	0.45965	0.45597	0.45813	0.46032	0.45711	0.46061	0.46253	0.45963	0.45807	0.46453	0.4566	0.45873	0.46053	0.46056	0.45812
CD0678	0.46035	0.54831	0.49056	0.66981	0.45864	0.5275	0.55758	0.61699	0.49653	0.47899	0.50428	0.50413	0.63514	0.49716	0.41114	0.47974	0.50935	0.52974	0.52629	0.51968	0.5258	0.51959	0.51752	0.5171	0.51952	0.51646	0.51949	0.51891	0.52171	0.52025	0.5219	0.51664	0.52513	0.51765	0.52211	0.51978	0.52034	0.52108	0.5186	0.51573	0.51927	0.5176	0.51759	0.521	0.5211	0.52217	0.52115	0.51879	0.51561
CD0788	0.47577	0.55771	0.46307	0.51802	0.44834	0.53436	0.58319	0.48511	0.7808	0.83519	0.80769	0.81867	0.57778	0.54576	0.41625	0.53356	0.55231	0.50442	0.48469	0.47778	0.51036	0.47613	0.47672	0.47528	0.47634	0.47685	0.47481	0.47798	0.4786	0.47892	0.47646	0.47904	0.47856	0.47833	0.47728	0.47871	0.47841	0.47829	0.47736	0.47801	0.48	0.47686	0.47848	0.47899	0.47809	0.47755	0.47779	0.4779	0.47817
CD0385	0.50701	0.63956	0.4961	0.58589	0.50401	0.59024	0.61658	0.54067	0.96087	0.95202	0.96035	0.9646	0.63053	0.60983	0.48119	0.58694	0.62738	0.54586	0.52629	0.51948	0.55908	0.52067	0.52241	0.50884	0.52317	0.52068	0.51869	0.51999	0.52002	0.5192	0.51663	0.51929	0.52025	0.51927	0.51795	0.51027	0.521	0.5183	0.51914	0.5189	0.5074	0.51725	0.5209	0.51667	0.51948	0.51216	0.5202	0.51775	0.5184
CD0351	0.52983	0.59896	0.54618	0.50332	0.50378	0.56978	0.60667	0.51813	0.72392	0.73921	0.77361	0.79972	0.71838	0.59397	0.44679	0.55997	0.6061	0.59593	0.59512	0.59302	0.58658	0.59158	0.59423	0.59313	0.59458	0.59525	0.59339	0.5947	0.59786	0.59866	0.59405	0.59716	0.59803	0.59919	0.59703	0.60013	0.59362	0.6012	0.59934	0.60163	0.59947	0.60829	0.59248	0.60696	0.59875	0.59837	0.59914	0.59945	0.60816
CD1144	0.50797	0.46828	0.32816	0.48777	0.51303	0.44852	0.46449	0.50185	0.46618	0.47107	0.46646	0.46777	0.49014	0.28252	0.39102	0.45738	0.46237	0.45562	0.45579	0.45307	0.45335	0.45341	0.45565	0.45404	0.45485	0.45602	0.45473	0.45444	0.45812	0.45719	0.45614	0.46019	0.4569	0.45415	0.45726	0.45898	0.45554	0.46009	0.45728	0.45914	0.45579	0.46223	0.45559	0.45433	0.45545	0.45764	0.4537	0.45724	0.45546
CD0304	0.45505	0.56487	0.47403	0.56372	0.47617	0.89373	0.69715	0.53321	0.57124	0.57201	0.5809	0.57948	0.54366	0.55066	0.4475	0.51666	0.58223	0.57844	0.55797	0.5596	0.57181	0.55806	0.55691	0.55749	0.5591	0.55603	0.55762	0.5559	0.55816	0.56078	0.55457	0.55796	0.55755	0.55932	0.56014	0.55463	0.55513	0.55201	0.55535	0.55729	0.55969	0.55778	0.5551	0.55778	0.55788	0.55517	0.55544	0.56023	0.5562
CD0287	0.44831	0.55069	0.47658	0.56889	0.48595	0.84438	0.68317	0.57721	0.58703	0.58381	0.58439	0.58314	0.5844	0.56675	0.47043	0.52684	0.58073	0.56825	0.55387	0.55385	0.56974	0.54328	0.55489	0.54086	0.55651	0.54648	0.54234	0.5477	0.5543	0.55274	0.55404	0.54952	0.55263	0.54378	0.54507	0.55555	0.55169	0.55099	0.54825	0.55621	0.54648	0.54692	0.5517	0.55588	0.55275	0.55108	0.552	0.55612	0.55257
CD0092	0.55435	0.56303	0.42962	0.5437	0.51001	0.73037	0.61272	0.5532	0.58446	0.58112	0.60547	0.58546	0.59033	0.58476	0.43507	0.52488	0.58225	0.59617	0.59875	0.59728	0.58899	0.59676	0.59185	0.59658	0.59431	0.58871	0.5976	0.58785	0.59496	0.59425	0.59356	0.59004	0.59518	0.59653	0.59648	0.59339	0.58425	0.59327	0.58954	0.59774	0.59375	0.59527	0.58108	0.58986	0.59455	0.58805	0.59363	0.59671	0.59001
CD0256	0.52845	0.54204	0.43741	0.51352	0.48165	0.69883	0.65241	0.54492	0.53742	0.5324	0.54215	0.5416	0.53953	0.54269	0.44641	0.49899	0.54938	0.6785	0.68367	0.68627	0.68012	0.68005	0.67368	0.67752	0.6756	0.67055	0.67761	0.67117	0.6832	0.68228	0.6767	0.67677	0.68524	0.679	0.68183	0.68538	0.67242	0.68266	0.67727	0.67903	0.68342	0.67475	0.66906	0.68512	0.6834	0.68274	0.68004	0.68425	0.67164
CD1355	0.49619	0.54952	0.43281	0.50694	0.46524	0.71736	0.64571	0.53329	0.5112	0.50988	0.51907	0.51486	0.54598	0.51878	0.4378	0.50552	0.56005	0.67152	0.67248	0.67643	0.67146	0.67231	0.66803	0.66696	0.66892	0.66425	0.66885	0.66666	0.67664	0.67661	0.66904	0.67459	0.67861	0.67378	0.67588	0.67883	0.67169	0.67531	0.66847	0.66915	0.67833	0.66335	0.66942	0.67276	0.67541	0.67118	0.67144	0.67823	0.66024
CD0475	0.52861	0.56252	0.43701	0.53319	0.48553	0.72289	0.68236	0.55473	0.54043	0.54075	0.5481	0.54741	0.5633	0.54789	0.45346	0.51359	0.56656	0.70143	0.70661	0.7074	0.70647	0.70345	0.69879	0.7014	0.70189	0.69579	0.70067	0.69586	0.70671	0.70752	0.70046	0.70465	0.70889	0.70348	0.70714	0.7094	0.69746	0.70588	0.69923	0.70026	0.70844	0.69493	0.69688	0.70712	0.70676	0.70342	0.7035	0.70936	0.69652
CD0513	0.51311	0.55534	0.42556	0.52767	0.48593	0.71379	0.67666	0.54828	0.52496	0.5261	0.53514	0.53762	0.55812	0.53081	0.44128	0.51248	0.56151	0.68452	0.68916	0.69032	0.68883	0.68577	0.68055	0.6829	0.68285	0.67765	0.68311	0.67761	0.68838	0.68956	0.68304	0.68683	0.691	0.6862	0.68853	0.692	0.68071	0.68809	0.68225	0.68222	0.6906	0.67779	0.67922	0.69089	0.68901	0.68749	0.68623	0.69265	0.68003
CD0650	0.5246	0.56287	0.43744	0.5343	0.48925	0.72001	0.66638	0.55265	0.54127	0.53151	0.55704	0.54413	0.56559	0.54561	0.45388	0.51575	0.56743	0.69842	0.70216	0.70309	0.70403	0.70094	0.69612	0.69773	0.69816	0.69317	0.69731	0.69335	0.70247	0.70357	0.69604	0.69915	0.7034	0.70101	0.7032	0.70729	0.69664	0.70132	0.69562	0.6993	0.70611	0.69399	0.69593	0.70427	0.70152	0.7	0.69867	0.70556	0.69216
CD1060	0.53055	0.5751	0.45279	0.53742	0.49644	0.7486	0.65332	0.55829	0.55075	0.5454	0.55776	0.55616	0.56631	0.53753	0.45431	0.51822	0.56917	0.6794	0.68167	0.68305	0.6783	0.6804	0.67721	0.67668	0.67843	0.67535	0.67723	0.67721	0.68158	0.685	0.67634	0.6825	0.684	0.67962	0.68235	0.68461	0.67992	0.68098	0.67267	0.67758	0.68399	0.67215	0.67793	0.68112	0.68079	0.67541	0.67896	0.68356	0.67263
CD0901	0.54687	0.55584	0.44643	0.5323	0.49923	0.73565	0.64586	0.56932	0.57346	0.56577	0.56785	0.57139	0.56224	0.55872	0.43704	0.51445	0.57775	0.6614	0.66906	0.67195	0.66676	0.66269	0.65607	0.6623	0.65714	0.65225	0.66315	0.65126	0.66677	0.66575	0.66254	0.65768	0.6706	0.6642	0.66616	0.66863	0.65206	0.66487	0.66332	0.65886	0.66848	0.65733	0.64682	0.66965	0.66938	0.66904	0.66719	0.6699	0.65158
CD0955	0.51231	0.56495	0.44163	0.53568	0.48544	0.70017	0.69909	0.55247	0.52962	0.52639	0.5296	0.53214	0.56206	0.5489	0.454	0.51666	0.56634	0.72116	0.72076	0.72569	0.72188	0.72193	0.7188	0.71763	0.72005	0.71639	0.71616	0.7176	0.72459	0.72748	0.71784	0.72472	0.72665	0.72281	0.72632	0.7293	0.72139	0.72578	0.71554	0.71934	0.7289	0.71538	0.71756	0.7236	0.72358	0.71939	0.72052	0.72755	0.71516
CD0971	0.53161	0.57631	0.4408	0.55789	0.49608	0.69484	0.68837	0.56366	0.54119	0.5392	0.54556	0.54576	0.57032	0.54722	0.46293	0.52559	0.57427	0.73316	0.7352	0.73543	0.73099	0.73335	0.72988	0.73003	0.73157	0.72429	0.73012	0.7248	0.73268	0.73419	0.7275	0.73267	0.73465	0.73341	0.73518	0.73651	0.72912	0.73303	0.72577	0.73083	0.7362	0.72541	0.72608	0.73116	0.73247	0.72688	0.73022	0.73627	0.72287
CD1382	0.5127	0.56784	0.44654	0.55071	0.48932	0.68974	0.70613	0.55803	0.53496	0.53158	0.52997	0.52851	0.56832	0.55137	0.46023	0.52719	0.571	0.73922	0.73693	0.74059	0.73992	0.74034	0.73673	0.73534	0.7384	0.7325	0.7335	0.73456	0.74012	0.74395	0.73521	0.74329	0.74181	0.73939	0.74346	0.74468	0.73944	0.7429	0.73366	0.73734	0.74538	0.73247	0.73574	0.74049	0.73939	0.73501	0.73633	0.74334	0.73376
CD0560	0.55385	0.54799	0.42772	0.53711	0.51252	0.73207	0.62048	0.57161	0.58553	0.57267	0.57611	0.57287	0.55844	0.55724	0.43067	0.51363	0.5734	0.64349	0.64659	0.65053	0.64382	0.6455	0.64861	0.64044	0.64954	0.64148	0.64159	0.63962	0.64572	0.64638	0.64276	0.64687	0.6469	0.64593	0.64547	0.64962	0.63755	0.6464	0.64741	0.64344	0.65103	0.64591	0.63638	0.65339	0.64725	0.64897	0.64468	0.6497	0.64595
CD0961	0.51509	0.55493	0.45305	0.54368	0.48915	0.64121	0.71819	0.55274	0.5325	0.52803	0.52406	0.52542	0.55673	0.55025	0.46374	0.51894	0.56344	0.75765	0.75167	0.75409	0.75469	0.75638	0.75665	0.75183	0.75906	0.75191	0.75066	0.75286	0.75398	0.75652	0.74855	0.76153	0.75374	0.75662	0.7586	0.75773	0.75758	0.75813	0.75026	0.75656	0.75984	0.75201	0.75397	0.75512	0.75153	0.74957	0.74961	0.7559	0.75428
CD0636	0.54764	0.55768	0.45596	0.53381	0.50647	0.77157	0.62091	0.57045	0.57615	0.57144	0.57723	0.57614	0.56714	0.55767	0.42656	0.5179	0.58135	0.63112	0.63655	0.63713	0.63153	0.63712	0.62981	0.63224	0.6323	0.63248	0.6336	0.63233	0.63577	0.62982	0.6312	0.63194	0.63562	0.62986	0.63375	0.63411	0.6331	0.63159	0.6343	0.63445	0.63129	0.63552	0.62951	0.63834	0.63355	0.6359	0.63369	0.63406	0.63569
CD0075	0.55596	0.54638	0.44428	0.54471	0.52929	0.6821	0.60938	0.58668	0.60679	0.59651	0.59985	0.60045	0.56134	0.55191	0.43309	0.51204	0.56592	0.62799	0.6343	0.6349	0.62647	0.62887	0.6255	0.63059	0.62533	0.62213	0.63232	0.62055	0.63368	0.629	0.62977	0.62684	0.63336	0.63154	0.62946	0.63399	0.6168	0.63047	0.63282	0.63169	0.63208	0.62875	0.61399	0.63655	0.63315	0.63687	0.63268	0.63522	0.63057
CD0962	0.55435	0.55264	0.41957	0.52752	0.50823	0.75988	0.61671	0.56455	0.58223	0.57672	0.58386	0.58235	0.56869	0.56275	0.4283	0.52016	0.57375	0.63467	0.63298	0.63773	0.63267	0.63297	0.63056	0.6368	0.63036	0.62743	0.63856	0.62883	0.63424	0.63453	0.63177	0.63247	0.63597	0.63832	0.63612	0.63568	0.62658	0.63392	0.63444	0.63438	0.63765	0.63262	0.62429	0.63856	0.6312	0.63853	0.63341	0.63725	0.63348
CD1124	0.52892	0.58159	0.48359	0.53216	0.5057	0.73744	0.60283	0.54439	0.5704	0.56761	0.57678	0.5771	0.57569	0.54851	0.4425	0.51737	0.58979	0.61479	0.61358	0.61498	0.61408	0.61049	0.60873	0.61098	0.6084	0.60044	0.61287	0.60539	0.61171	0.61129	0.60769	0.60912	0.61225	0.61408	0.61062	0.61272	0.60284	0.60817	0.60889	0.60859	0.61316	0.61002	0.60376	0.61565	0.61038	0.61024	0.60898	0.61373	0.60775
CD0016	0.54427	0.50701	0.38548	0.47945	0.51532	0.63788	0.55814	0.52161	0.58143	0.57459	0.57269	0.5699	0.48863	0.51992	0.42726	0.49032	0.52573	0.60096	0.60455	0.60384	0.60316	0.60297	0.59923	0.60405	0.59918	0.59644	0.60508	0.59385	0.60392	0.60199	0.60211	0.59604	0.60498	0.60266	0.60037	0.60355	0.59199	0.60308	0.6001	0.60092	0.60202	0.60332	0.58797	0.60698	0.60301	0.60149	0.60392	0.60553	0.60231
CD0388	0.52648	0.53511	0.40471	0.54207	0.52242	0.57818	0.59748	0.60356	0.5985	0.60136	0.60368	0.60544	0.51208	0.51916	0.42201	0.49725	0.5163	0.58551	0.60499	0.59534	0.59382	0.59417	0.58813	0.59706	0.59005	0.58555	0.60109	0.57896	0.59958	0.59524	0.59408	0.58645	0.60131	0.60139	0.59816	0.59638	0.57786	0.60026	0.60261	0.59477	0.59952	0.59789	0.57378	0.60435	0.60138	0.60468	0.60404	0.6025	0.59245
CD1123	0.54457	0.54634	0.43347	0.58588	0.51897	0.60442	0.61651	0.60294	0.5921	0.59678	0.58878	0.58992	0.55393	0.54732	0.45151	0.50354	0.5544	0.61586	0.62945	0.61833	0.61465	0.61908	0.61177	0.6186	0.61365	0.60641	0.62053	0.60398	0.6227	0.62395	0.61525	0.61101	0.63006	0.62322	0.62233	0.62251	0.60388	0.62448	0.6285	0.61907	0.62086	0.62232	0.59789	0.62963	0.62849	0.63283	0.63056	0.62453	0.61577
CD1474	0.55439	0.55801	0.43439	0.56199	0.51661	0.66973	0.60911	0.60822	0.59004	0.58799	0.59051	0.59003	0.56523	0.55934	0.44432	0.50959	0.55809	0.61863	0.62349	0.62015	0.60711	0.62303	0.61708	0.61489	0.61769	0.61542	0.62456	0.61247	0.62863	0.61714	0.62397	0.62087	0.62321	0.62421	0.62897	0.61805	0.61205	0.62973	0.62651	0.62271	0.62812	0.62277	0.60672	0.62874	0.62281	0.62441	0.63013	0.62314	0.61834
CD1379	0.53938	0.55702	0.43621	0.59743	0.51723	0.57511	0.61812	0.59695	0.59386	0.59928	0.58577	0.58483	0.55541	0.53624	0.45491	0.50068	0.54961	0.61344	0.63723	0.63092	0.62498	0.63133	0.62198	0.62918	0.62327	0.61764	0.6278	0.61198	0.63727	0.63239	0.62864	0.6209	0.63941	0.63492	0.63494	0.63208	0.61181	0.63809	0.63135	0.62559	0.63148	0.62796	0.60467	0.63588	0.63955	0.63999	0.64148	0.63943	0.62598
CD0160	0.41914	0.46548	0.4255	0.44502	0.41769	0.47826	0.41769	0.50775	0.46731	0.46214	0.4646	0.46818	0.44998	0.47246	0.40773	0.44023	0.45609	0.44415	0.42737	0.42331	0.43419	0.42399	0.43215	0.42572	0.42875	0.43336	0.4215	0.43322	0.42384	0.42518	0.42173	0.43	0.42031	0.42531	0.42599	0.42704	0.43315	0.42959	0.42146	0.434	0.42663	0.43353	0.43556	0.42519	0.41472	0.42388	0.42282	0.42447	0.43534
CD0500	0.47929	0.5855	0.63651	0.52578	0.46066	0.51983	0.55419	0.49341	0.58585	0.59503	0.61042	0.62078	0.65101	0.58356	0.44039	0.62161	0.62016	0.55736	0.57331	0.55699	0.56821	0.55383	0.54997	0.55488	0.55034	0.5477	0.55921	0.54577	0.55815	0.55561	0.55607	0.54865	0.5593	0.55603	0.55639	0.55735	0.54509	0.55824	0.56574	0.55542	0.5558	0.55937	0.54215	0.56333	0.55594	0.56717	0.55649	0.55922	0.55439
CD1456	0.25752	0.34718	0.32086	0.28939	0.26122	0.27637	0.316	0.26952	0.40112	0.39984	0.40013	0.3945	0.281	0.27408	0.21437	0.32358	0.30794	0.27074	0.27545	0.26006	0.26138	0.25119	0.25094	0.2523	0.25004	0.24044	0.25269	0.24005	0.25156	0.25073	0.25195	0.24244	0.25243	0.24966	0.25082	0.25193	0.23745	0.25284	0.25355	0.2467	0.24909	0.251	0.23764	0.25223	0.25198	0.25427	0.25059	0.25211	0.25065
CD0406	0.26417	0.35464	0.35418	0.275	0.26179	0.25448	0.29062	0.24612	0.32928	0.33258	0.32716	0.33996	0.27647	0.2744	0.2095	0.30705	0.32663	0.28729	0.27741	0.26803	0.28498	0.26895	0.26818	0.26853	0.26843	0.26754	0.26785	0.26868	0.26874	0.26843	0.26771	0.26792	0.26858	0.26912	0.26835	0.26833	0.26915	0.26948	0.2705	0.26889	0.26842	0.27038	0.2687	0.27025	0.26805	0.2706	0.26843	0.26866	0.27018
CD0140	0.54814	0.63803	0.56863	0.51304	0.50163	0.56567	0.58311	0.52712	0.6906	0.69799	0.72498	0.74335	0.76083	0.61433	0.45683	0.58987	0.64636	0.60658	0.60983	0.60692	0.59707	0.60225	0.60201	0.60462	0.6014	0.59776	0.60664	0.59535	0.60355	0.60148	0.60232	0.59893	0.60412	0.6087	0.60272	0.60366	0.59165	0.60458	0.60419	0.60502	0.60504	0.60382	0.58896	0.60585	0.60283	0.60423	0.60725	0.60401	0.60217
CD1063	0.46971	0.51143	0.4606	0.49369	0.40718	0.46713	0.49723	0.42799	0.60223	0.61029	0.6075	0.61389	0.49628	0.50432	0.39555	0.46866	0.4656	0.53844	0.5351	0.52624	0.52513	0.52272	0.51873	0.52575	0.51814	0.51793	0.52687	0.51471	0.52872	0.52661	0.52674	0.52182	0.5298	0.52647	0.52528	0.52691	0.51057	0.52752	0.53087	0.52345	0.52574	0.52861	0.50744	0.53028	0.52984	0.53266	0.53023	0.5271	0.52309
CD0844	0.54497	0.63536	0.56815	0.51237	0.50053	0.56695	0.58049	0.52802	0.68409	0.6815	0.72757	0.75373	0.77046	0.61731	0.45718	0.57782	0.63393	0.6105	0.60938	0.60761	0.59863	0.60546	0.60549	0.60713	0.60588	0.60465	0.60811	0.60147	0.60573	0.60306	0.60498	0.60302	0.60554	0.61039	0.6045	0.6043	0.5974	0.60598	0.60681	0.60727	0.60704	0.60524	0.59545	0.60593	0.60171	0.59501	0.6089	0.60455	0.60634
CD0290	0.46145	0.57171	0.43875	0.54338	0.47181	0.65998	0.59795	0.53301	0.5643	0.56315	0.55419	0.55465	0.58	0.54766	0.43889	0.50414	0.57785	0.53469	0.52475	0.53347	0.52839	0.53533	0.54133	0.52997	0.54187	0.53825	0.52801	0.54299	0.53371	0.5414	0.52562	0.54382	0.53257	0.53608	0.53644	0.53826	0.55017	0.52973	0.51562	0.53997	0.53965	0.53234	0.54997	0.53375	0.52965	0.53053	0.52652	0.53309	0.53716
CD0562	0.45987	0.5613	0.45863	0.58946	0.4566	0.59824	0.66239	0.62415	0.53162	0.53248	0.53464	0.53499	0.56657	0.5516	0.4355	0.50006	0.57764	0.54515	0.54019	0.54453	0.5429	0.54042	0.54134	0.54016	0.54325	0.5423	0.54133	0.54335	0.54226	0.54272	0.54129	0.54578	0.54275	0.54282	0.54213	0.54383	0.55051	0.53976	0.54173	0.54448	0.54418	0.54348	0.55184	0.54353	0.54119	0.54123	0.54149	0.54404	0.55026
CD1054	0.46033	0.61581	0.52377	0.55245	0.47086	0.58726	0.61806	0.58177	0.58373	0.59341	0.60761	0.62461	0.70311	0.57869	0.45916	0.51363	0.66178	0.59057	0.58282	0.58515	0.58593	0.58361	0.58505	0.58555	0.58497	0.595	0.58519	0.59621	0.58773	0.58676	0.58233	0.58736	0.58678	0.58567	0.58523	0.58695	0.59652	0.58633	0.58555	0.59557	0.58705	0.58801	0.59719	0.58748	0.58481	0.58583	0.58357	0.58478	0.5992
CD0983	0.46073	0.626	0.53348	0.55367	0.4669	0.58933	0.61176	0.58026	0.55795	0.56211	0.57757	0.59269	0.70688	0.5751	0.46277	0.52189	0.69579	0.57193	0.56198	0.56708	0.56975	0.56874	0.57859	0.56986	0.58138	0.58268	0.57067	0.58571	0.56827	0.57034	0.5661	0.57251	0.56473	0.5764	0.57074	0.56985	0.58601	0.56713	0.57226	0.5721	0.575	0.5832	0.5876	0.5707	0.56354	0.5616	0.56112	0.56873	0.5835
CD0946	0.50437	0.61423	0.49998	0.55734	0.49461	0.61921	0.68037	0.59183	0.58567	0.58695	0.62006	0.63156	0.64195	0.57637	0.45057	0.53771	0.63096	0.5486	0.53735	0.53864	0.55167	0.5392	0.53927	0.53651	0.54087	0.53652	0.537	0.53586	0.53696	0.53607	0.53418	0.53955	0.53662	0.53718	0.53838	0.53597	0.53626	0.53548	0.5407	0.53501	0.53522	0.54175	0.53492	0.54087	0.53422	0.53995	0.53319	0.53464	0.54156
CD0070	0.43445	0.59135	0.42295	0.57821	0.45473	0.60795	0.6375	0.57566	0.46999	0.47892	0.47916	0.46429	0.52207	0.46583	0.43588	0.47172	0.5803	0.54013	0.52878	0.52913	0.55196	0.53506	0.53745	0.53425	0.53698	0.53892	0.53062	0.53363	0.53301	0.53528	0.5353	0.53361	0.53191	0.53719	0.53912	0.53395	0.53753	0.53196	0.53177	0.5386	0.54076	0.53884	0.53991	0.53477	0.53452	0.53277	0.53034	0.53412	0.53199
CD0840	0.46242	0.58073	0.4625	0.51245	0.45499	0.58499	0.63745	0.50861	0.52513	0.52755	0.52089	0.52285	0.54878	0.4967	0.44321	0.50537	0.54202	0.78382	0.78565	0.79564	0.7907	0.78434	0.77795	0.78011	0.77709	0.77706	0.77499	0.78323	0.80241	0.80698	0.79164	0.79628	0.80769	0.79237	0.79748	0.80571	0.7912	0.80038	0.7868	0.78373	0.80387	0.77851	0.78713	0.80146	0.80519	0.79371	0.79962	0.80593	0.78015
CD0024	0.46053	0.79471	0.54704	0.60651	0.46074	0.60937	0.58816	0.59213	0.56232	0.5587	0.54916	0.55488	0.81302	0.57484	0.45404	0.52315	0.79386	0.55734	0.54326	0.54662	0.55047	0.55148	0.55689	0.54935	0.55628	0.55787	0.55096	0.56023	0.55059	0.55192	0.55032	0.55831	0.54858	0.55858	0.5559	0.55299	0.56352	0.55536	0.55187	0.56053	0.5539	0.55956	0.56491	0.55682	0.54685	0.54929	0.54467	0.55128	0.56119
CD1040	0.46817	0.79769	0.53874	0.60264	0.49367	0.54685	0.5838	0.61915	0.55647	0.56767	0.57153	0.57794	0.7064	0.59279	0.45211	0.57502	0.81334	0.53742	0.52504	0.52945	0.53301	0.53343	0.5436	0.53348	0.54103	0.54597	0.53373	0.54852	0.52836	0.5322	0.5312	0.54039	0.53126	0.53376	0.5339	0.53427	0.54825	0.52895	0.52548	0.54448	0.53657	0.54286	0.54881	0.53238	0.52664	0.52792	0.52712	0.52957	0.54664
CD1065	0.48468	0.85483	0.50783	0.6207	0.50448	0.59051	0.55726	0.6146	0.53413	0.52436	0.5464	0.54092	0.69185	0.51874	0.45557	0.55961	0.7377	0.59517	0.58283	0.58828	0.59986	0.58601	0.59271	0.58719	0.59332	0.5932	0.5872	0.59455	0.59479	0.59481	0.59004	0.6002	0.59277	0.59898	0.59926	0.59281	0.59684	0.59505	0.59272	0.6	0.60232	0.59883	0.59769	0.60094	0.59413	0.59048	0.5944	0.59343	0.60402
CD0984	0.32323	0.40333	0.39264	0.34705	0.31325	0.36335	0.38494	0.34171	0.36988	0.37181	0.3777	0.37937	0.47589	0.36472	0.28459	0.34654	0.41654	0.37149	0.37289	0.37544	0.37173	0.37398	0.37237	0.37335	0.3706	0.37355	0.37257	0.37415	0.37396	0.37452	0.37493	0.37311	0.37399	0.37399	0.37411	0.37477	0.37306	0.37405	0.37369	0.37139	0.37549	0.37269	0.3733	0.37613	0.37509	0.37441	0.37489	0.37643	0.37235
CD0884	0.49729	0.51576	0.3928	0.57973	0.51759	0.51882	0.48654	0.56825	0.50159	0.47876	0.47895	0.48252	0.4878	0.51577	0.36901	0.37979	0.47157	0.46143	0.46016	0.46051	0.45311	0.45916	0.45808	0.45817	0.45832	0.45626	0.45809	0.45747	0.45836	0.45888	0.45699	0.45611	0.45848	0.45853	0.45717	0.45636	0.45775	0.45549	0.45709	0.45494	0.45582	0.45682	0.45815	0.45713	0.45772	0.45752	0.45793	0.45528	0.4559
CD0947	0.51271	0.52472	0.3902	0.61112	0.52957	0.52805	0.48595	0.57391	0.50981	0.47802	0.49871	0.49874	0.49175	0.51881	0.37527	0.47074	0.47056	0.4784	0.47979	0.47937	0.46058	0.46581	0.46539	0.46493	0.46561	0.46406	0.47901	0.46393	0.4787	0.4658	0.46398	0.46392	0.4793	0.46572	0.46439	0.47769	0.46326	0.47961	0.47754	0.46375	0.46396	0.46402	0.46353	0.47819	0.47863	0.47785	0.47896	0.48001	0.4633
CD0712	0.48534	0.54458	0.38923	0.59519	0.49204	0.61995	0.58398	0.58831	0.52156	0.51536	0.5024	0.50383	0.53463	0.51758	0.46136	0.49152	0.60095	0.54402	0.54284	0.53845	0.55204	0.54311	0.54444	0.54431	0.55117	0.55285	0.54684	0.55197	0.54108	0.53589	0.54763	0.53893	0.5411	0.54163	0.5411	0.53689	0.55297	0.53564	0.53707	0.54336	0.53918	0.53878	0.5534	0.53554	0.53558	0.53486	0.5358	0.53931	0.5331
CD0411	0.47571	0.56524	0.4352	0.55055	0.4722	0.54749	0.55255	0.5753	0.49352	0.49596	0.50337	0.5076	0.55655	0.5471	0.38274	0.52093	0.58409	0.5068	0.49967	0.49949	0.49793	0.49233	0.49306	0.48847	0.49247	0.49121	0.49031	0.49124	0.49202	0.48358	0.48946	0.49777	0.49166	0.48963	0.48965	0.48843	0.49372	0.5006	0.49199	0.48987	0.48705	0.49656	0.49417	0.49956	0.48737	0.4914	0.48935	0.48645	0.49834
CD0268	0.43596	0.52727	0.42991	0.47649	0.43624	0.53387	0.53248	0.48174	0.51687	0.51614	0.52384	0.52432	0.54845	0.52694	0.39324	0.52287	0.52661	0.52381	0.50469	0.52077	0.52023	0.52374	0.53357	0.51431	0.53614	0.53341	0.5115	0.5408	0.51514	0.52245	0.50902	0.53509	0.52143	0.52159	0.52533	0.5171	0.55434	0.51937	0.51447	0.52927	0.51967	0.52404	0.5589	0.51437	0.51813	0.51299	0.51849	0.52156	0.53352
CD0356	0.51726	0.54495	0.46245	0.51607	0.49974	0.53959	0.64359	0.50171	0.50888	0.51465	0.52817	0.52348	0.63059	0.55657	0.40035	0.52834	0.54546	0.59772	0.58469	0.58581	0.59324	0.59582	0.60919	0.58971	0.61304	0.61059	0.58915	0.61538	0.59607	0.59297	0.59473	0.60624	0.58872	0.59706	0.5982	0.58902	0.62103	0.59596	0.60489	0.60037	0.59192	0.59858	0.62493	0.6134	0.59255	0.60312	0.59944	0.58991	0.60828
CD0045	0.47988	0.62164	0.48597	0.5164	0.47392	0.58134	0.61	0.51951	0.67303	0.68208	0.73191	0.76009	0.71003	0.59858	0.37945	0.55484	0.62738	0.52098	0.50509	0.50851	0.52422	0.50879	0.51138	0.5058	0.51201	0.50977	0.50494	0.51133	0.511	0.50877	0.50446	0.51389	0.51114	0.50966	0.50952	0.5093	0.51517	0.50941	0.51249	0.51065	0.50954	0.51462	0.51476	0.51404	0.50485	0.5096	0.50516	0.50736	0.52045
CD1467	0.50841	0.57868	0.52383	0.49791	0.48291	0.55736	0.5843	0.5072	0.68848	0.69555	0.74743	0.77641	0.72241	0.59821	0.42411	0.53597	0.59197	0.55518	0.55279	0.54762	0.5452	0.54618	0.55389	0.5507	0.54545	0.5529	0.54574	0.55327	0.55126	0.54865	0.55064	0.5565	0.55202	0.55256	0.55397	0.55496	0.55248	0.55615	0.55104	0.55532	0.54647	0.5602	0.55193	0.55817	0.54974	0.55415	0.54875	0.55211	0.56071
CD1240	0.51952	0.60695	0.55474	0.51033	0.49834	0.57728	0.60096	0.53686	0.67356	0.68823	0.73216	0.76103	0.77217	0.60362	0.44427	0.55403	0.6176	0.57395	0.57184	0.5723	0.57527	0.5728	0.57324	0.57356	0.57242	0.56998	0.57399	0.56824	0.57507	0.56978	0.57417	0.56812	0.57476	0.57404	0.57456	0.5761	0.57045	0.57976	0.5812	0.57588	0.57491	0.57775	0.56948	0.58146	0.56711	0.58104	0.57055	0.57571	0.5786
CD0825	0.54487	0.57836	0.52474	0.52885	0.51341	0.57779	0.6092	0.52552	0.71951	0.73042	0.79734	0.82787	0.72723	0.60199	0.4496	0.54566	0.58874	0.58773	0.57816	0.58039	0.57768	0.58357	0.58548	0.58206	0.58641	0.58377	0.58246	0.58404	0.58057	0.57951	0.5799	0.58284	0.5804	0.58478	0.58012	0.58215	0.58146	0.58271	0.58011	0.58741	0.58431	0.58245	0.58157	0.58164	0.58118	0.58125	0.58365	0.58233	0.5856
CD0822	0.55679	0.57893	0.48561	0.56241	0.5163	0.59248	0.62919	0.52595	0.82029	0.8211	0.87942	0.87786	0.62232	0.59757	0.46555	0.52869	0.58691	0.5734	0.58177	0.58012	0.57816	0.57047	0.56926	0.5733	0.56667	0.56604	0.57418	0.56624	0.57924	0.57374	0.57561	0.56858	0.58159	0.57175	0.5729	0.57943	0.56302	0.5801	0.58356	0.57084	0.57368	0.57128	0.56058	0.5829	0.58022	0.58703	0.5796	0.57876	0.5678
CD0992	0.54102	0.55343	0.42678	0.51853	0.52757	0.54015	0.53146	0.52218	0.54121	0.5448	0.54678	0.54736	0.52042	0.5292	0.36621	0.50453	0.52134	0.51695	0.48994	0.48238	0.50455	0.48228	0.48257	0.48293	0.4829	0.48297	0.48408	0.48206	0.48355	0.481	0.48173	0.48083	0.48316	0.48299	0.48092	0.48278	0.48127	0.48453	0.48394	0.4836	0.48267	0.49364	0.48114	0.49655	0.48307	0.48375	0.48391	0.48425	0.49409
CD0071	0.4663	0.5202	0.40183	0.52358	0.47477	0.56518	0.53397	0.52009	0.53218	0.52922	0.53303	0.531	0.52241	0.48328	0.46328	0.49466	0.54922	0.5449	0.55849	0.53623	0.53164	0.53614	0.54214	0.53673	0.54128	0.54093	0.53728	0.5438	0.53823	0.53815	0.53702	0.54103	0.53839	0.53852	0.53981	0.54062	0.54238	0.53919	0.52714	0.54137	0.54122	0.53023	0.54264	0.52069	0.53696	0.5348	0.53883	0.53829	0.53923
CD0498	0.48112	0.526	0.44366	0.47765	0.48141	0.49295	0.50985	0.47819	0.52038	0.52562	0.52799	0.52589	0.49922	0.49832	0.3827	0.5779	0.50897	0.52975	0.52824	0.52744	0.52338	0.52821	0.53592	0.52754	0.53671	0.53503	0.52425	0.53902	0.53025	0.52832	0.5274	0.52845	0.5289	0.52848	0.52567	0.52886	0.54313	0.52825	0.52342	0.53577	0.52652	0.53268	0.54252	0.52586	0.52816	0.52466	0.52923	0.52771	0.53632
CD0797	0.4771	0.57325	0.46095	0.60541	0.49306	0.66007	0.79848	0.6005	0.54257	0.53985	0.54605	0.54145	0.56003	0.56632	0.45506	0.5239	0.59071	0.55356	0.54879	0.55541	0.55273	0.55357	0.55297	0.55284	0.5555	0.55541	0.55343	0.55574	0.55236	0.55578	0.55407	0.55548	0.55345	0.5554	0.55295	0.55489	0.5551	0.54728	0.5506	0.55636	0.55902	0.55615	0.55627	0.5525	0.55165	0.55336	0.55224	0.55462	0.55575
CD0389	0.50425	0.55105	0.42051	0.56107	0.50419	0.55901	0.53432	0.56021	0.57035	0.56221	0.55454	0.55708	0.54556	0.56496	0.41106	0.50813	0.52693	0.54247	0.53517	0.53357	0.55513	0.52953	0.5292	0.53014	0.53008	0.52866	0.53121	0.52608	0.53259	0.53013	0.52921	0.5294	0.53377	0.53226	0.53068	0.53205	0.52556	0.53243	0.53106	0.53096	0.53018	0.53052	0.52481	0.53242	0.53204	0.53213	0.53229	0.53194	0.52936
CD0793	0.49654	0.60462	0.48073	0.55701	0.49651	0.56968	0.56938	0.55683	0.53387	0.52662	0.54308	0.54683	0.60223	0.51466	0.45908	0.59989	0.60339	0.6143	0.61399	0.62024	0.62151	0.6171	0.61933	0.61464	0.62147	0.61955	0.61653	0.62341	0.62018	0.61907	0.61712	0.62111	0.61821	0.61961	0.61832	0.61839	0.62253	0.61627	0.62203	0.61848	0.62219	0.62314	0.6277	0.62278	0.61506	0.62103	0.61711	0.61854	0.62564
CD1103	0.50553	0.60171	0.46964	0.56567	0.50488	0.59399	0.62362	0.595	0.52493	0.54215	0.52597	0.52824	0.63134	0.51884	0.45278	0.5309	0.55858	0.61158	0.60689	0.60867	0.6095	0.60781	0.60944	0.60756	0.60959	0.60854	0.60698	0.60894	0.60881	0.61013	0.60771	0.6109	0.60908	0.60981	0.61041	0.60937	0.61192	0.61022	0.60899	0.60973	0.61105	0.60871	0.61237	0.61032	0.60831	0.60941	0.60899	0.61012	0.60928
CD0232	0.51453	0.5902	0.46777	0.57878	0.50513	0.59967	0.63242	0.60917	0.53541	0.55223	0.53507	0.53821	0.61755	0.51919	0.45535	0.53191	0.5511	0.60037	0.59452	0.59625	0.59809	0.5968	0.59896	0.59633	0.60025	0.60038	0.59566	0.60062	0.59838	0.59896	0.59581	0.60122	0.59745	0.59868	0.59766	0.59997	0.60293	0.60053	0.60005	0.60298	0.60117	0.60229	0.6019	0.60033	0.59611	0.5976	0.59747	0.59842	0.60264
CD1096	0.50093	0.63453	0.47913	0.57634	0.51913	0.6079	0.5879	0.56848	0.55454	0.54717	0.53417	0.54298	0.59276	0.53055	0.45957	0.53687	0.60852	0.60632	0.59717	0.601	0.60065	0.60044	0.60398	0.59926	0.60279	0.6014	0.59877	0.60445	0.59925	0.60208	0.5968	0.60501	0.6007	0.60195	0.60114	0.60222	0.60863	0.60159	0.60171	0.60075	0.60595	0.60224	0.60461	0.60437	0.59698	0.59758	0.59704	0.5986	0.60694
CD0633	0.53787	0.59285	0.42114	0.53987	0.53318	0.564	0.55786	0.54603	0.57581	0.56572	0.56742	0.56689	0.53043	0.54355	0.45426	0.53473	0.54307	0.56683	0.55008	0.54933	0.57514	0.54678	0.54841	0.54768	0.54934	0.55009	0.54748	0.55034	0.54981	0.54705	0.54781	0.54976	0.54933	0.54918	0.54962	0.54925	0.5504	0.54961	0.5458	0.55225	0.55136	0.54709	0.5506	0.54686	0.54911	0.54688	0.54902	0.54916	0.54965
CD1173	0.56026	0.60425	0.43278	0.53532	0.53489	0.56408	0.55301	0.52873	0.59783	0.61144	0.60961	0.61464	0.56747	0.543	0.45847	0.52943	0.56711	0.55953	0.5818	0.57313	0.56206	0.57467	0.56628	0.57778	0.56675	0.56298	0.5787	0.5592	0.57982	0.57544	0.57573	0.56642	0.58038	0.57849	0.5805	0.57792	0.55316	0.57926	0.57726	0.57292	0.57614	0.5797	0.54664	0.59029	0.58071	0.58073	0.58266	0.58341	0.5801
CD0107	0.41926	0.42842	0.37577	0.42146	0.41737	0.42543	0.41579	0.41359	0.42745	0.43144	0.42578	0.42705	0.42587	0.43392	0.40691	0.47658	0.44594	0.5066	0.49521	0.49666	0.49561	0.49731	0.49716	0.49612	0.4965	0.49672	0.49628	0.49749	0.49602	0.49478	0.49634	0.49963	0.4949	0.49672	0.49467	0.49626	0.50082	0.49585	0.49727	0.4963	0.49543	0.49807	0.50006	0.4956	0.49721	0.49686	0.49633	0.49691	0.49755
CD1074	0.5959	0.60958	0.40813	0.53328	0.60804	0.56598	0.55325	0.56737	0.58311	0.59102	0.61225	0.60442	0.54248	0.54249	0.42524	0.54965	0.52289	0.53775	0.5439	0.53983	0.54524	0.53591	0.53373	0.53707	0.53557	0.53206	0.53914	0.53036	0.54466	0.54088	0.53812	0.53706	0.54257	0.54517	0.54226	0.54299	0.52881	0.54757	0.54735	0.53995	0.54617	0.55111	0.52913	0.5607	0.54708	0.55017	0.5516	0.54803	0.55507
CD1027	0.523	0.63957	0.53209	0.57549	0.51589	0.6459	0.70899	0.59389	0.59358	0.59473	0.59791	0.59568	0.6171	0.61792	0.40528	0.58354	0.63035	0.57896	0.56576	0.56668	0.57852	0.56993	0.57248	0.56524	0.57462	0.57026	0.5654	0.57136	0.5715	0.57093	0.56429	0.57557	0.57132	0.56942	0.57215	0.57108	0.57686	0.56958	0.56956	0.56915	0.57144	0.57104	0.57593	0.57006	0.56675	0.56768	0.56619	0.56992	0.57271
CD1163	0.49677	0.51196	0.38079	0.51933	0.47493	0.51342	0.4909	0.5157	0.50091	0.48756	0.48597	0.48668	0.48499	0.38772	0.42828	0.39644	0.47966	0.5044	0.49726	0.49901	0.49522	0.50214	0.50235	0.49786	0.50245	0.50036	0.49773	0.50035	0.50383	0.50214	0.49872	0.50583	0.50267	0.50534	0.50252	0.50308	0.50223	0.50322	0.50364	0.50259	0.50483	0.51354	0.50232	0.52034	0.50078	0.50219	0.5047	0.50182	0.52953
CD0157	0.58874	0.6021	0.41544	0.51834	0.61463	0.49596	0.53637	0.52774	0.55905	0.55716	0.55984	0.55971	0.52882	0.54176	0.44087	0.53185	0.51663	0.51325	0.51911	0.5151	0.51761	0.50963	0.50952	0.51203	0.51013	0.50765	0.51374	0.50679	0.51627	0.51145	0.51223	0.50865	0.51639	0.51193	0.51192	0.51469	0.50674	0.51614	0.51807	0.51098	0.51252	0.51346	0.50594	0.51759	0.5143	0.51995	0.51581	0.51486	0.51481
CD0447	0.50591	0.62147	0.47352	0.54274	0.50037	0.56349	0.58483	0.55132	0.59025	0.59307	0.60075	0.60394	0.6116	0.58487	0.42142	0.57814	0.60595	0.53798	0.51646	0.51157	0.53105	0.51513	0.51867	0.51486	0.51914	0.51934	0.51482	0.52055	0.51025	0.51272	0.51055	0.51698	0.51049	0.51432	0.51168	0.51297	0.52349	0.50998	0.51182	0.51815	0.51437	0.51819	0.52371	0.51217	0.50759	0.51076	0.51021	0.50788	0.52019
CD0507	0.51359	0.59922	0.48901	0.56224	0.51047	0.58588	0.65343	0.61129	0.56007	0.56153	0.56272	0.56814	0.58057	0.58979	0.40692	0.56265	0.60672	0.61812	0.60957	0.60964	0.62419	0.60768	0.6097	0.60978	0.60994	0.61053	0.61021	0.61002	0.61103	0.60898	0.6082	0.61161	0.6103	0.60934	0.60918	0.60958	0.60873	0.60626	0.62242	0.61051	0.61095	0.62396	0.60793	0.62179	0.60823	0.62054	0.60762	0.60884	0.62097
CD1130	0.6083	0.61535	0.42298	0.57646	0.62329	0.62347	0.59579	0.60044	0.65801	0.64526	0.63879	0.64131	0.5666	0.64689	0.47768	0.58972	0.5688	0.58817	0.59271	0.58906	0.59038	0.58747	0.58206	0.58805	0.58292	0.58144	0.58873	0.58157	0.59222	0.58706	0.58911	0.58427	0.5932	0.59005	0.58752	0.58923	0.58086	0.5927	0.59114	0.58614	0.58863	0.58738	0.57948	0.5938	0.59073	0.59447	0.59272	0.59037	0.58784
CD0860	0.53413	0.60236	0.46464	0.61786	0.54214	0.57975	0.59851	0.60118	0.58864	0.57778	0.5828	0.58367	0.60907	0.60201	0.43849	0.56582	0.60399	0.59084	0.57558	0.57325	0.58174	0.57281	0.57081	0.57273	0.57173	0.57085	0.57268	0.57141	0.57281	0.57423	0.57352	0.57232	0.57382	0.5733	0.57447	0.57312	0.5719	0.57409	0.57232	0.57379	0.57422	0.57275	0.5719	0.57353	0.57249	0.57278	0.5731	0.57552	0.57185
CD1083	0.56346	0.65246	0.49915	0.627	0.56746	0.677	0.68985	0.61349	0.59457	0.59665	0.59462	0.59354	0.60995	0.58308	0.51005	0.58496	0.6565	0.93882	0.91188	0.92473	0.93313	0.93273	0.94294	0.92372	0.9446	0.94172	0.91945	0.94831	0.92893	0.94087	0.92123	0.95779	0.92295	0.93957	0.93848	0.93822	0.95764	0.93024	0.92814	0.94621	0.94518	0.93971	0.957	0.93378	0.92038	0.91969	0.91795	0.93053	0.94806
CD0198	0.56554	0.65925	0.50265	0.63155	0.56875	0.6804	0.69086	0.61508	0.59921	0.59988	0.59677	0.59632	0.61483	0.4092	0.51645	0.58702	0.66132	0.93061	0.90048	0.91312	0.92211	0.92487	0.93868	0.91496	0.94097	0.93884	0.91073	0.94599	0.91815	0.92974	0.91053	0.95059	0.91112	0.93157	0.92751	0.92671	0.95677	0.92018	0.91889	0.94019	0.93407	0.93446	0.95735	0.92306	0.90809	0.90841	0.90655	0.91803	0.94614
CD1073	0.631	0.59157	0.4252	0.55968	0.60367	0.57337	0.53551	0.56023	0.60606	0.6254	0.61823	0.60921	0.56722	0.56978	0.45412	0.55738	0.54778	0.56892	0.56638	0.56506	0.5682	0.5636	0.56338	0.56375	0.56402	0.56363	0.56442	0.56295	0.56767	0.56473	0.56284	0.56377	0.56665	0.5665	0.56476	0.56684	0.56292	0.56834	0.56773	0.56784	0.56709	0.56626	0.56241	0.5675	0.56388	0.56754	0.56682	0.56692	0.56852
CD0811	0.52604	0.80029	0.55001	0.65314	0.55924	0.65844	0.60635	0.65984	0.60109	0.60006	0.61294	0.61243	0.72313	0.56571	0.50064	0.61328	0.70377	0.64672	0.643	0.63527	0.64333	0.63658	0.63889	0.63563	0.64169	0.64045	0.63515	0.64252	0.63828	0.63853	0.63677	0.64372	0.6366	0.63799	0.63949	0.63924	0.64621	0.64026	0.6394	0.64281	0.64052	0.64404	0.64853	0.64008	0.63482	0.63749	0.63401	0.63954	0.64338
CD1098	0.53652	0.60261	0.44633	0.62469	0.53029	0.60495	0.58662	0.62448	0.57913	0.57922	0.5811	0.57884	0.58899	0.57326	0.44801	0.59427	0.59658	0.58874	0.57411	0.57109	0.58419	0.57002	0.57066	0.56463	0.5702	0.56968	0.56528	0.56992	0.57088	0.56899	0.56591	0.5699	0.57158	0.56295	0.56279	0.56798	0.5721	0.56571	0.57638	0.56038	0.55844	0.57424	0.5728	0.5687	0.56462	0.57551	0.56138	0.55934	0.57207
CD0618	0.64396	0.60083	0.44443	0.59493	0.64033	0.60311	0.60406	0.59604	0.59153	0.58965	0.60823	0.61211	0.57044	0.56012	0.44755	0.56211	0.56715	0.59273	0.59492	0.59232	0.59281	0.59095	0.5882	0.59132	0.58951	0.58854	0.59237	0.58758	0.59323	0.59049	0.59053	0.58748	0.59403	0.59114	0.58889	0.58925	0.58752	0.59206	0.5934	0.58911	0.58877	0.59007	0.58704	0.59279	0.59131	0.59565	0.59473	0.59272	0.59059
CD0366	0.53764	0.59855	0.49416	0.61337	0.5388	0.60384	0.59184	0.58987	0.612	0.61481	0.61286	0.60926	0.6031	0.58174	0.44837	0.58036	0.59974	0.65928	0.61796	0.60866	0.62516	0.60481	0.60542	0.60466	0.60635	0.60532	0.60496	0.60508	0.60939	0.60845	0.60538	0.60856	0.60905	0.60913	0.60725	0.60761	0.60619	0.60797	0.60908	0.60838	0.60862	0.60909	0.60592	0.61055	0.60779	0.60969	0.60853	0.60793	0.61033
CD1263	0.48694	0.54634	0.43508	0.54952	0.49185	0.5411	0.54523	0.53409	0.54745	0.54388	0.54588	0.54487	0.54491	0.5508	0.40791	0.52673	0.54438	0.59219	0.56127	0.55173	0.58254	0.54874	0.54975	0.54837	0.55022	0.54955	0.54849	0.54971	0.55182	0.55198	0.54938	0.55295	0.55149	0.55195	0.55113	0.5518	0.55061	0.55105	0.55148	0.55204	0.55259	0.55185	0.55035	0.55317	0.55109	0.55204	0.55111	0.55116	0.55322
CD0758	0.56794	0.62161	0.44593	0.61323	0.54809	0.58027	0.60852	0.58916	0.60366	0.59448	0.59288	0.5936	0.57119	0.58282	0.4444	0.56067	0.58226	0.57671	0.57211	0.57092	0.57667	0.56634	0.56698	0.56647	0.56813	0.56741	0.56673	0.56591	0.57146	0.5707	0.56626	0.56814	0.57157	0.5709	0.56696	0.56986	0.56669	0.57012	0.56969	0.56804	0.57028	0.56794	0.56701	0.57059	0.57033	0.57049	0.57127	0.57024	0.56986
CD0656	0.56155	0.67776	0.54673	0.61356	0.56129	0.6594	0.66271	0.61275	0.63013	0.63487	0.64353	0.64898	0.6978	0.67407	0.44835	0.64617	0.6873	0.6044	0.58158	0.57472	0.60044	0.57416	0.57411	0.57431	0.57461	0.57406	0.57446	0.57475	0.57606	0.57531	0.57409	0.57447	0.57662	0.57508	0.57483	0.57671	0.57479	0.57753	0.57489	0.57565	0.57746	0.57256	0.57445	0.57546	0.57513	0.57565	0.5763	0.57646	0.57487
CD0150	0.62373	0.74111	0.60473	0.66987	0.62232	0.72506	0.71038	0.66947	0.70354	0.69664	0.70386	0.69563	0.71782	0.71968	0.48776	0.70196	0.70471	0.64764	0.64897	0.63937	0.65677	0.63805	0.63797	0.63829	0.63954	0.63772	0.63814	0.63809	0.64062	0.63905	0.63775	0.63941	0.64086	0.63976	0.63927	0.6411	0.63847	0.64209	0.63885	0.64095	0.64191	0.63798	0.63806	0.63992	0.63949	0.64025	0.64064	0.64089	0.63975
CD0680	0.56845	0.71337	0.59636	0.6161	0.57101	0.67761	0.68146	0.61268	0.66259	0.65987	0.66139	0.66731	0.70557	0.67205	0.44255	0.63706	0.68004	0.59569	0.58562	0.57706	0.59682	0.57601	0.57618	0.57609	0.577	0.57468	0.57503	0.57463	0.57847	0.57726	0.57534	0.57638	0.57836	0.57723	0.57709	0.57908	0.57494	0.58061	0.57719	0.57736	0.57977	0.574	0.57452	0.5775	0.57792	0.57772	0.57884	0.57905	0.57559
CD1061	0.64883	0.60099	0.43551	0.57622	0.61284	0.54738	0.58102	0.58626	0.58655	0.58564	0.58313	0.59573	0.57306	0.58423	0.43465	0.56671	0.55404	0.56571	0.5639	0.5621	0.56312	0.56137	0.56469	0.562	0.56402	0.56541	0.5638	0.56484	0.56376	0.56137	0.56144	0.56575	0.56351	0.56148	0.56338	0.5627	0.56435	0.56424	0.56347	0.5666	0.56624	0.56317	0.56413	0.56301	0.56165	0.56447	0.56396	0.56394	0.56404
CD0857	0.63217	0.60121	0.43796	0.54264	0.58212	0.54031	0.57154	0.59506	0.59241	0.6096	0.60627	0.60206	0.56599	0.57094	0.44327	0.56901	0.55949	0.56053	0.56103	0.55931	0.55991	0.55817	0.55776	0.55856	0.55841	0.55748	0.55944	0.55716	0.56101	0.55846	0.55861	0.5585	0.56085	0.55897	0.55866	0.56059	0.5575	0.56192	0.56003	0.55983	0.56046	0.55831	0.5571	0.55978	0.55902	0.56077	0.56126	0.56149	0.5587
CD0171	0.66042	0.61601	0.43353	0.60769	0.61649	0.56031	0.59049	0.61918	0.6214	0.6264	0.62439	0.62873	0.58799	0.59098	0.46256	0.5793	0.5764	0.57341	0.57411	0.57206	0.57257	0.57147	0.57142	0.57188	0.57176	0.57145	0.57297	0.57067	0.57388	0.57119	0.57151	0.57172	0.57375	0.57189	0.57148	0.57373	0.57141	0.57488	0.57327	0.57314	0.57318	0.57098	0.57039	0.5725	0.57195	0.57365	0.57421	0.5738	0.57237
CD0932	0.63544	0.63111	0.46565	0.60241	0.62941	0.6305	0.71599	0.59539	0.68587	0.68081	0.68009	0.68317	0.60929	0.61379	0.48997	0.6048	0.57766	0.66786	0.67981	0.6726	0.66881	0.66557	0.66292	0.6704	0.66536	0.66089	0.67052	0.65839	0.6708	0.66616	0.66504	0.66025	0.67417	0.67096	0.66538	0.6673	0.65738	0.67121	0.67027	0.66746	0.66632	0.66584	0.65576	0.67188	0.66784	0.6722	0.67102	0.66926	0.66269
CD1364	0.54609	0.56114	0.43327	0.51903	0.54161	0.54104	0.60804	0.49499	0.57885	0.58887	0.59229	0.59233	0.52552	0.5164	0.41939	0.49844	0.50039	0.59227	0.601	0.59519	0.5863	0.59081	0.58805	0.59183	0.59087	0.5855	0.5935	0.58369	0.59745	0.59456	0.59048	0.59044	0.59809	0.59575	0.59626	0.59639	0.58102	0.5968	0.59266	0.594	0.59438	0.59561	0.57958	0.59846	0.59784	0.59566	0.59581	0.59865	0.59006
CD0073	0.66487	0.611	0.45939	0.60242	0.64251	0.59066	0.59269	0.60584	0.61666	0.61771	0.61813	0.61624	0.59838	0.5816	0.44366	0.58315	0.57825	0.56976	0.56909	0.56667	0.56849	0.56676	0.56647	0.56725	0.56753	0.5666	0.56807	0.56605	0.56851	0.56463	0.56509	0.56461	0.5683	0.56778	0.56432	0.56624	0.56518	0.56776	0.56852	0.56842	0.56633	0.58606	0.56508	0.58838	0.56454	0.56846	0.56867	0.5664	0.58143
CD0592	0.68039	0.6377	0.45374	0.60469	0.65613	0.60068	0.62579	0.6043	0.63708	0.63898	0.64989	0.64501	0.6074	0.60726	0.46231	0.61963	0.59331	0.59717	0.59837	0.59503	0.59633	0.59452	0.59291	0.59485	0.59423	0.59293	0.59609	0.58963	0.59672	0.59246	0.5931	0.59012	0.5967	0.59616	0.58984	0.592	0.59009	0.59617	0.60098	0.59624	0.59149	0.59604	0.58939	0.60042	0.59377	0.60183	0.59736	0.59216	0.59565
CD1071	0.73157	0.70954	0.49706	0.69004	0.7379	0.68808	0.66633	0.69667	0.68058	0.68565	0.68889	0.6926	0.65462	0.65471	0.49377	0.65194	0.66418	0.63453	0.63414	0.63155	0.63388	0.62975	0.62913	0.63021	0.63011	0.62891	0.63084	0.62856	0.6353	0.63077	0.63001	0.63014	0.63584	0.63208	0.63049	0.63296	0.62875	0.63513	0.63324	0.63254	0.63284	0.64354	0.62837	0.64902	0.63277	0.63551	0.63602	0.63551	0.64554
CD1320	0.71899	0.69196	0.47605	0.65734	0.68728	0.66296	0.63811	0.67263	0.65477	0.65143	0.6526	0.65032	0.62491	0.63054	0.48924	0.63273	0.64402	0.61416	0.61712	0.61432	0.61661	0.61327	0.61399	0.60913	0.61436	0.61155	0.61027	0.6112	0.6168	0.61349	0.61304	0.61271	0.61689	0.61152	0.6131	0.61567	0.6121	0.61798	0.61613	0.61209	0.61562	0.61108	0.61209	0.62773	0.61394	0.61683	0.61723	0.61672	0.62647
CD0297	0.71251	0.66082	0.49497	0.63466	0.6753	0.63213	0.63599	0.6333	0.67037	0.66708	0.66275	0.66013	0.62299	0.6242	0.48435	0.64037	0.6301	0.61715	0.61684	0.61367	0.61559	0.61391	0.61428	0.61466	0.615	0.61396	0.61667	0.61295	0.61563	0.61229	0.61298	0.61236	0.61561	0.615	0.61208	0.61443	0.61255	0.61628	0.61715	0.61562	0.61407	0.6151	0.6123	0.62578	0.61266	0.61745	0.61633	0.61451	0.61658
CD0801	0.67893	0.60445	0.43193	0.60355	0.67847	0.59747	0.62266	0.56082	0.61783	0.6136	0.61584	0.61715	0.56777	0.57065	0.47246	0.57946	0.58723	0.59307	0.5955	0.5923	0.5924	0.5908	0.58912	0.59075	0.58956	0.58801	0.5915	0.58831	0.59375	0.59127	0.59001	0.58865	0.59635	0.59131	0.59053	0.59193	0.58888	0.59438	0.59306	0.59089	0.59075	0.58978	0.58993	0.59332	0.59448	0.59732	0.5979	0.59618	0.59177
CD0870	0.72062	0.65952	0.47586	0.66151	0.70078	0.65212	0.64636	0.65503	0.67992	0.67473	0.67866	0.67607	0.62729	0.6157	0.50183	0.6263	0.61939	0.6428	0.64433	0.64103	0.64357	0.63915	0.63581	0.64024	0.63522	0.63631	0.64054	0.63479	0.64341	0.64078	0.64083	0.63529	0.64355	0.64217	0.6388	0.64193	0.63299	0.64365	0.6442	0.63674	0.64141	0.6384	0.63129	0.64245	0.64126	0.64427	0.64446	0.64326	0.63845
CD1038	0.70922	0.6599	0.4748	0.67569	0.69283	0.65419	0.64234	0.66065	0.67415	0.67191	0.67476	0.67448	0.62698	0.61416	0.50337	0.62568	0.61923	0.63808	0.64116	0.63764	0.63967	0.63479	0.63359	0.63559	0.63371	0.63363	0.63804	0.63166	0.63855	0.63599	0.63604	0.63282	0.63916	0.63699	0.6332	0.6368	0.63086	0.63788	0.63766	0.63575	0.63764	0.63544	0.63005	0.63832	0.63661	0.6393	0.63943	0.63806	0.63732
CD0569	0.75099	0.68758	0.51539	0.69033	0.76188	0.65311	0.69894	0.69706	0.68792	0.68036	0.69949	0.7148	0.66412	0.6509	0.51514	0.65351	0.65263	0.67678	0.67554	0.67424	0.67625	0.67118	0.66878	0.67342	0.6721	0.66785	0.67469	0.66699	0.67653	0.67117	0.67242	0.66687	0.67706	0.67432	0.67018	0.67213	0.66701	0.67537	0.67638	0.67161	0.67198	0.67247	0.66726	0.675	0.67372	0.67657	0.67731	0.67499	0.67351
CD0572	0.72091	0.63892	0.48142	0.62666	0.68899	0.63157	0.66604	0.62586	0.65152	0.64934	0.65136	0.65064	0.62774	0.61232	0.49509	0.61791	0.62001	0.64815	0.64799	0.64456	0.64674	0.64286	0.64344	0.64466	0.64504	0.64304	0.64578	0.64471	0.64763	0.6433	0.64224	0.64497	0.6475	0.64575	0.6437	0.64425	0.6448	0.64739	0.6485	0.64623	0.64547	0.64697	0.64396	0.64705	0.6433	0.64781	0.64734	0.64575	0.64885
CD0493	0.72178	0.65091	0.48057	0.64135	0.69596	0.63563	0.64101	0.64013	0.67985	0.6759	0.68314	0.68125	0.62162	0.62198	0.50355	0.62526	0.61953	0.65323	0.65049	0.65107	0.64349	0.64321	0.64312	0.64344	0.64493	0.64174	0.64416	0.64073	0.64331	0.63951	0.63838	0.63336	0.64351	0.64095	0.63692	0.63853	0.63971	0.64165	0.64185	0.63905	0.63852	0.63628	0.63764	0.64182	0.6409	0.64558	0.64604	0.64234	0.63538
CD0863	0.75283	0.69891	0.5243	0.686	0.7434	0.67909	0.69782	0.68794	0.69208	0.68909	0.69324	0.68961	0.67713	0.66282	0.52301	0.66635	0.66681	0.67864	0.67691	0.67354	0.67717	0.67171	0.67025	0.67229	0.67186	0.67173	0.67307	0.67103	0.67563	0.67234	0.67115	0.67201	0.67679	0.67467	0.67214	0.67426	0.67194	0.67799	0.67579	0.67464	0.6732	0.67469	0.67134	0.67569	0.67279	0.67669	0.67704	0.67745	0.67797
CD0810	0.7679	0.69548	0.50252	0.68023	0.75053	0.68545	0.68282	0.67862	0.71281	0.70761	0.7082	0.71786	0.6562	0.66133	0.53759	0.67123	0.66301	0.66936	0.66773	0.66806	0.67061	0.66359	0.66311	0.66403	0.66626	0.66403	0.66587	0.66299	0.66941	0.66703	0.66277	0.66402	0.66975	0.66716	0.66461	0.66731	0.66173	0.66644	0.66658	0.66907	0.66743	0.6667	0.66131	0.66874	0.66665	0.66944	0.6698	0.67085	0.66784
CD0345	0.73924	0.69096	0.48747	0.69237	0.75896	0.70895	0.66368	0.69195	0.69717	0.69075	0.69385	0.69389	0.63587	0.64892	0.52745	0.6494	0.63949	0.64025	0.64781	0.64616	0.64689	0.63674	0.63414	0.63811	0.63588	0.63416	0.63901	0.63306	0.64717	0.64216	0.64231	0.63641	0.64629	0.63853	0.64239	0.64548	0.63109	0.6468	0.64351	0.63919	0.64587	0.63625	0.63081	0.64506	0.64326	0.64682	0.64832	0.64963	0.63767
CD0011	0.77048	0.71199	0.51525	0.68581	0.73047	0.67756	0.71099	0.68405	0.69735	0.69507	0.69821	0.69554	0.66749	0.66604	0.53097	0.6712	0.6658	0.68363	0.68444	0.68092	0.68332	0.67977	0.67967	0.68037	0.68062	0.67936	0.68185	0.67809	0.68384	0.67934	0.67837	0.67846	0.68505	0.68184	0.67905	0.68175	0.67695	0.68239	0.68175	0.68161	0.68158	0.68041	0.67822	0.68298	0.67976	0.68321	0.68411	0.68334	0.68303
CD0017	0.76449	0.70809	0.50503	0.6899	0.76467	0.66924	0.69967	0.69223	0.72196	0.71378	0.71474	0.7141	0.66514	0.66317	0.55147	0.67537	0.66196	0.67117	0.67247	0.6691	0.67194	0.66647	0.66067	0.66763	0.66709	0.66416	0.66884	0.659	0.67069	0.667	0.66677	0.66465	0.67193	0.66803	0.66665	0.66957	0.65794	0.67049	0.66947	0.66958	0.66921	0.67524	0.65785	0.67237	0.6685	0.6727	0.67291	0.67343	0.66362
CD0553	0.70818	0.623	0.43058	0.58393	0.62226	0.54672	0.58758	0.58883	0.60445	0.59612	0.60026	0.60564	0.58148	0.61165	0.45951	0.57879	0.56368	0.56489	0.56619	0.56393	0.56584	0.56305	0.56224	0.56388	0.56235	0.56268	0.56495	0.56225	0.56525	0.56282	0.56299	0.56263	0.56437	0.56318	0.56276	0.56445	0.56196	0.56547	0.56652	0.56365	0.56446	0.563	0.56146	0.57817	0.56319	0.56701	0.56551	0.56526	0.57669
CD0229	0.5779	0.6851	0.46646	0.65738	0.56016	0.66101	0.64266	0.64348	0.6024	0.60191	0.6011	0.60164	0.62808	0.60032	0.47253	0.60179	0.62717	0.60217	0.59995	0.58144	0.60305	0.58673	0.58356	0.58353	0.58831	0.58482	0.58376	0.58491	0.58335	0.58484	0.58367	0.58614	0.58354	0.58568	0.58588	0.58406	0.58844	0.58479	0.58566	0.58767	0.586	0.58699	0.58926	0.58461	0.58223	0.58575	0.58278	0.5859	0.58689
CD0431	0.63471	0.73975	0.56538	0.74818	0.64578	0.74505	0.71087	0.74974	0.70185	0.70129	0.69838	0.69889	0.69956	0.68936	0.54108	0.69925	0.72102	0.69462	0.69072	0.67505	0.71417	0.67664	0.6782	0.67644	0.67978	0.67862	0.6765	0.67938	0.67602	0.67764	0.67632	0.68024	0.67629	0.67892	0.67927	0.67702	0.68034	0.67858	0.67656	0.68223	0.67911	0.68139	0.68084	0.67763	0.67494	0.67555	0.6753	0.67931	0.6811
CD0800	0.63341	0.71185	0.541	0.72935	0.62783	0.70999	0.68394	0.7139	0.68401	0.68282	0.67985	0.67771	0.6872	0.67451	0.52623	0.67564	0.69791	0.67419	0.66804	0.67433	0.69883	0.6584	0.66285	0.65829	0.66428	0.66306	0.66049	0.664	0.65986	0.66153	0.6581	0.66482	0.66	0.66266	0.66296	0.65903	0.66482	0.66274	0.65902	0.66672	0.66285	0.66578	0.66515	0.66149	0.65846	0.65944	0.65898	0.66296	0.66594
CD0601	0.54558	0.59054	0.47339	0.60606	0.54041	0.61594	0.62162	0.60406	0.60745	0.60435	0.60907	0.60883	0.58435	0.61847	0.46654	0.59623	0.60305	0.58256	0.569	0.57035	0.61474	0.56999	0.56769	0.56714	0.56601	0.56518	0.56677	0.56429	0.57057	0.56942	0.56714	0.56462	0.571	0.5684	0.56729	0.56624	0.56615	0.56419	0.57144	0.5608	0.56419	0.5687	0.56589	0.57368	0.56799	0.57188	0.56898	0.56548	0.56916
CD0139	0.58202	0.65173	0.51332	0.65409	0.60253	0.60366	0.66742	0.66457	0.59769	0.63546	0.60686	0.60719	0.68846	0.59328	0.49666	0.6222	0.58466	0.67737	0.67496	0.67669	0.67623	0.67201	0.67395	0.67105	0.67484	0.67463	0.67111	0.67567	0.67646	0.67956	0.6723	0.67865	0.67746	0.67835	0.67609	0.67789	0.67733	0.67894	0.67701	0.67601	0.6802	0.67541	0.67637	0.67916	0.6782	0.67689	0.67816	0.67619	0.67702
CD0081	0.66889	0.63242	0.45185	0.63506	0.66175	0.62976	0.60618	0.63962	0.64686	0.65017	0.61977	0.62477	0.61442	0.59537	0.4791	0.59362	0.55199	0.58115	0.58111	0.57879	0.57938	0.57556	0.57496	0.57594	0.57585	0.57478	0.57654	0.57442	0.58094	0.57796	0.57583	0.57558	0.58122	0.57909	0.57701	0.57843	0.57468	0.58204	0.57884	0.57814	0.57914	0.58524	0.57434	0.59487	0.5784	0.58089	0.58137	0.58083	0.59102
CD0836	0.73683	0.69616	0.48969	0.68787	0.72186	0.68389	0.66845	0.6953	0.70295	0.70786	0.69553	0.69992	0.6453	0.65439	0.52832	0.66038	0.60756	0.63927	0.64011	0.6374	0.63872	0.63461	0.63792	0.635	0.63506	0.63372	0.63571	0.63337	0.63983	0.63657	0.63495	0.63517	0.64011	0.6368	0.63523	0.63802	0.63379	0.64113	0.63822	0.63759	0.63878	0.64186	0.63329	0.65219	0.63698	0.63896	0.64038	0.63968	0.64824
CD0111	0.71404	0.67433	0.47204	0.66091	0.70126	0.68431	0.6418	0.68092	0.66811	0.66725	0.66303	0.66683	0.61937	0.62795	0.4897	0.63405	0.63872	0.61423	0.61412	0.61163	0.61371	0.60742	0.60684	0.60776	0.60926	0.60405	0.60836	0.60653	0.61393	0.61089	0.60768	0.60861	0.61443	0.61201	0.60997	0.61258	0.60665	0.6152	0.61287	0.61226	0.61267	0.6228	0.60588	0.63145	0.61121	0.61366	0.61449	0.61399	0.62674
CD0673	0.75124	0.70891	0.47741	0.61717	0.69895	0.62648	0.6582	0.61703	0.68258	0.7032	0.66576	0.67893	0.64642	0.65947	0.52453	0.65296	0.64039	0.64031	0.64038	0.63816	0.63965	0.63653	0.63649	0.63725	0.63698	0.63613	0.63827	0.63575	0.64082	0.63626	0.63714	0.63532	0.64013	0.63764	0.63601	0.63874	0.63561	0.6414	0.64007	0.6382	0.63844	0.63698	0.63517	0.63941	0.63747	0.64076	0.64101	0.63954	0.63899
CD1280	0.73806	0.67382	0.47966	0.62002	0.73795	0.67043	0.65707	0.6571	0.68412	0.68348	0.68048	0.69179	0.62828	0.3534	0.52225	0.64212	0.63266	0.62569	0.62616	0.62352	0.62495	0.62293	0.62366	0.62146	0.62058	0.61859	0.62145	0.61834	0.62521	0.62191	0.61958	0.62039	0.62549	0.62321	0.62158	0.62413	0.62162	0.62651	0.62454	0.62304	0.62414	0.63059	0.62152	0.63577	0.62304	0.6252	0.62652	0.62572	0.63289
CD0253	0.73086	0.69319	0.48624	0.67022	0.7071	0.64606	0.66351	0.68466	0.70618	0.70244	0.69963	0.69813	0.639	0.37859	0.5254	0.65149	0.6473	0.63674	0.63664	0.6342	0.63771	0.63161	0.6295	0.63137	0.63132	0.62931	0.63213	0.62882	0.63649	0.63229	0.63106	0.63056	0.63699	0.63353	0.63199	0.63452	0.62896	0.63682	0.63707	0.63391	0.6344	0.63442	0.62862	0.64549	0.6338	0.63793	0.63729	0.63649	0.64294
CD1158	0.69415	0.64521	0.46189	0.6384	0.67759	0.64208	0.62628	0.64559	0.63943	0.65623	0.64938	0.65329	0.61295	0.62006	0.49504	0.61805	0.61393	0.60837	0.60881	0.6068	0.60789	0.60637	0.60594	0.60677	0.6067	0.6056	0.60735	0.60527	0.60871	0.60565	0.60682	0.60578	0.60825	0.60663	0.60596	0.60811	0.60553	0.60981	0.60794	0.60785	0.60821	0.60596	0.60518	0.61015	0.60634	0.60866	0.6088	0.60883	0.61027
CD0215	0.70945	0.62178	0.50833	0.70843	0.72805	0.69311	0.64709	0.71053	0.65968	0.66312	0.66462	0.66883	0.66543	0.6415	0.4867	0.64129	0.59813	0.62689	0.62826	0.62601	0.62684	0.62723	0.62794	0.62771	0.62848	0.62782	0.62571	0.62762	0.62825	0.62503	0.62513	0.62524	0.62809	0.62488	0.62493	0.62786	0.62713	0.62958	0.62629	0.62568	0.6275	0.63449	0.62714	0.64367	0.62586	0.62798	0.62849	0.62839	0.63952
CD0263	0.6828	0.66977	0.44911	0.64488	0.64551	0.56007	0.60557	0.63457	0.63155	0.62862	0.62152	0.62044	0.63083	0.59258	0.45062	0.58976	0.60894	0.57977	0.57992	0.57761	0.57937	0.57528	0.57476	0.57571	0.5754	0.57461	0.57637	0.57425	0.58048	0.57678	0.57542	0.57504	0.58072	0.57788	0.57602	0.5786	0.57433	0.5806	0.5791	0.57786	0.57847	0.58047	0.57397	0.59104	0.57726	0.57973	0.58094	0.57984	0.58842
CD0626	0.71609	0.67784	0.48509	0.62547	0.743	0.6163	0.6109	0.65101	0.69739	0.7078	0.69671	0.70221	0.64315	0.35395	0.52042	0.64283	0.6387	0.63335	0.633	0.63014	0.63262	0.62841	0.62762	0.62879	0.62856	0.62745	0.62945	0.62717	0.6327	0.62948	0.62845	0.62855	0.63322	0.63078	0.629	0.63174	0.62734	0.63418	0.63195	0.63117	0.63168	0.63932	0.62691	0.6498	0.62987	0.63262	0.63327	0.63332	0.64481
CD0768	0.73272	0.6115	0.48044	0.67347	0.73279	0.67412	0.64691	0.68431	0.65537	0.66638	0.6691	0.68479	0.6399	0.64124	0.49229	0.64046	0.59495	0.62578	0.62621	0.62413	0.62497	0.62257	0.62602	0.62306	0.62322	0.62565	0.62438	0.62542	0.6262	0.62279	0.62282	0.62304	0.62604	0.62381	0.62296	0.62543	0.62196	0.62747	0.62518	0.62498	0.62549	0.63374	0.62486	0.64039	0.62386	0.62597	0.62654	0.62602	0.63524
CD0771	0.71181	0.6687	0.47818	0.6359	0.6977	0.63793	0.60221	0.63778	0.70072	0.69567	0.70818	0.71979	0.63446	0.63135	0.49806	0.63727	0.62956	0.62557	0.62539	0.62299	0.62508	0.61964	0.61896	0.62006	0.62056	0.61878	0.6207	0.61849	0.62534	0.62212	0.61974	0.61971	0.6259	0.6235	0.62165	0.6244	0.61866	0.62671	0.62438	0.6237	0.62437	0.63666	0.61821	0.64274	0.62266	0.62515	0.63028	0.62531	0.63674
CD0750	0.72974	0.62622	0.48354	0.68254	0.70514	0.67902	0.6059	0.68806	0.69409	0.70339	0.67925	0.67798	0.65092	0.64962	0.51257	0.65241	0.60013	0.6346	0.63497	0.63259	0.6336	0.63191	0.63174	0.63249	0.63196	0.63177	0.63371	0.63118	0.63477	0.63143	0.63213	0.6323	0.63454	0.63233	0.63164	0.63458	0.63106	0.63586	0.63411	0.63373	0.63423	0.63165	0.63066	0.63971	0.63235	0.63481	0.63519	0.63465	0.63961
CD0361	0.71986	0.62767	0.50163	0.60314	0.68891	0.67061	0.64348	0.67391	0.65702	0.67033	0.66253	0.66289	0.65876	0.64464	0.4876	0.63608	0.63834	0.62432	0.62477	0.62236	0.62335	0.62162	0.62154	0.62215	0.62196	0.62159	0.6234	0.62103	0.62451	0.62117	0.62188	0.62218	0.62427	0.62208	0.6214	0.62376	0.62111	0.6256	0.62378	0.6237	0.6238	0.62148	0.62063	0.62724	0.62212	0.62444	0.62464	0.6245	0.62737
CD0192	0.70983	0.6681	0.47885	0.60562	0.69218	0.63184	0.65371	0.63817	0.67288	0.67422	0.70518	0.70532	0.63448	0.63258	0.48628	0.63449	0.59501	0.62464	0.62466	0.62196	0.6235	0.62314	0.62367	0.61894	0.62393	0.61767	0.61959	0.62049	0.62446	0.6213	0.61856	0.62191	0.62496	0.62258	0.62	0.62325	0.62151	0.6256	0.62296	0.62203	0.6225	0.63142	0.6214	0.63996	0.6216	0.62426	0.62826	0.626	0.63501
CD0100	0.65639	0.63054	0.46485	0.59707	0.64743	0.59719	0.61505	0.59842	0.62882	0.6223	0.6311	0.63233	0.59205	0.59832	0.45303	0.60561	0.58307	0.60285	0.60389	0.60129	0.6028	0.59956	0.59842	0.59951	0.59927	0.59833	0.60045	0.59603	0.60323	0.59697	0.59813	0.59618	0.60311	0.60058	0.5972	0.59919	0.59614	0.60229	0.60148	0.5999	0.59861	0.59997	0.59543	0.60215	0.59978	0.60245	0.60337	0.60148	0.60115
CD0121	0.59637	0.66137	0.45435	0.66421	0.60651	0.64695	0.62406	0.65105	0.60582	0.57384	0.57158	0.57342	0.65788	0.62683	0.48378	0.59199	0.64979	0.60902	0.60467	0.60605	0.59718	0.5995	0.59983	0.59906	0.60161	0.59995	0.59872	0.60047	0.59823	0.60005	0.59902	0.60041	0.59844	0.60064	0.60106	0.59947	0.60177	0.60018	0.59768	0.603	0.60109	0.60074	0.60231	0.59872	0.59767	0.59714	0.59734	0.60123	0.60028
CD0332	0.67464	0.65478	0.45973	0.64562	0.66592	0.66618	0.6055	0.65427	0.63312	0.65915	0.62116	0.62153	0.62422	0.6007	0.47598	0.61143	0.61772	0.59076	0.59094	0.58875	0.5908	0.58866	0.58798	0.58913	0.58946	0.58789	0.58962	0.58777	0.59073	0.58842	0.58856	0.58765	0.59089	0.58964	0.58812	0.58947	0.58814	0.59189	0.59049	0.59004	0.58988	0.59928	0.58788	0.60993	0.58831	0.59069	0.59072	0.59054	0.60621
CD0627	0.78393	0.79121	0.5819	0.73389	0.74216	0.71728	0.74804	0.7326	0.75067	0.74578	0.74954	0.74882	0.73308	0.72506	0.54652	0.73097	0.72148	0.73015	0.73146	0.72739	0.72998	0.72943	0.72872	0.73016	0.73065	0.72943	0.73161	0.72902	0.72991	0.72683	0.72798	0.72701	0.73007	0.72906	0.72733	0.72798	0.72666	0.73125	0.7294	0.72976	0.7287	0.73128	0.7265	0.74441	0.72702	0.72991	0.73099	0.72924	0.74505
CD0671	0.57343	0.61613	0.46407	0.6277	0.57199	0.61994	0.61911	0.62236	0.61251	0.61029	0.61059	0.612	0.61663	0.62316	0.47295	0.60575	0.61073	0.61251	0.60657	0.6043	0.60743	0.58303	0.58285	0.5811	0.58354	0.58133	0.58145	0.58032	0.58751	0.58389	0.5818	0.58387	0.58571	0.58431	0.58432	0.58375	0.58114	0.58332	0.60428	0.58343	0.58332	0.60223	0.58001	0.58493	0.58337	0.60521	0.5838	0.58079	0.60422
CD1261	0.57996	0.62141	0.47596	0.63349	0.57757	0.62461	0.62522	0.62682	0.61865	0.61494	0.61737	0.61807	0.62534	0.62925	0.47657	0.61292	0.61619	0.62283	0.6142	0.61194	0.61321	0.60803	0.60812	0.60775	0.60897	0.60785	0.60822	0.60767	0.61302	0.61086	0.60786	0.6102	0.61265	0.61141	0.60972	0.61132	0.60885	0.61365	0.61146	0.61165	0.61285	0.6097	0.60813	0.61182	0.61097	0.6133	0.61254	0.61298	0.61135
CD1479	0.61572	0.63122	0.50462	0.65949	0.61337	0.68342	0.66022	0.66448	0.67593	0.67394	0.66804	0.6667	0.67283	0.68273	0.49651	0.65002	0.65529	0.62984	0.62683	0.62163	0.64886	0.6421	0.6423	0.64197	0.64304	0.6423	0.64303	0.64183	0.64671	0.6443	0.64203	0.64399	0.64671	0.64488	0.64429	0.64589	0.6431	0.64947	0.64703	0.64607	0.64731	0.61959	0.6422	0.62177	0.64529	0.64736	0.64721	0.64668	0.61725
CD0622	0.64738	0.72119	0.54596	0.68258	0.64566	0.70306	0.71094	0.66843	0.74936	0.74826	0.75443	0.75893	0.73786	0.71947	0.52248	0.71859	0.71585	0.7102	0.68427	0.67507	0.6907	0.65598	0.6562	0.65317	0.65765	0.65519	0.6529	0.65543	0.67694	0.65783	0.6713	0.65848	0.67727	0.65881	0.65798	0.67503	0.65771	0.67892	0.65543	0.65704	0.65701	0.67454	0.65751	0.6586	0.67428	0.67808	0.67715	0.65561	0.67769
CD0299	0.70053	0.75269	0.57554	0.72987	0.6959	0.76507	0.7501	0.71838	0.76423	0.76536	0.77605	0.77624	0.76996	0.77078	0.56358	0.5693	0.74667	0.73064	0.73077	0.72335	0.72994	0.70902	0.70945	0.70554	0.71045	0.70759	0.70532	0.70744	0.71624	0.7122	0.70621	0.712	0.71575	0.71243	0.71042	0.7124	0.70941	0.70889	0.71004	0.70957	0.7094	0.71041	0.70926	0.72428	0.71119	0.70883	0.71118	0.70782	0.72358
CD0806	0.6161	0.65941	0.49847	0.64465	0.60403	0.65175	0.65767	0.64416	0.62772	0.64625	0.64552	0.64502	0.66708	0.65994	0.51326	0.62869	0.65219	0.64238	0.6369	0.6355	0.64961	0.63434	0.63395	0.63429	0.63548	0.63399	0.63396	0.63387	0.63654	0.6358	0.63403	0.63492	0.63728	0.63592	0.63627	0.6372	0.63436	0.63974	0.63498	0.63665	0.63886	0.63272	0.63364	0.6362	0.63571	0.6359	0.63711	0.63801	0.63317
CD1244	0.37561	0.45584	0.33469	0.47175	0.38919	0.53081	0.46426	0.47064	0.39372	0.39128	0.41743	0.41852	0.4253	0.27346	0.38575	0.38997	0.46606	0.47128	0.4581	0.46125	0.47427	0.46424	0.46753	0.46017	0.46964	0.46896	0.45948	0.46933	0.46328	0.46532	0.46005	0.47151	0.46189	0.46383	0.46415	0.46401	0.47303	0.46009	0.46007	0.46582	0.46564	0.46455	0.47561	0.46277	0.46037	0.46096	0.45938	0.4628	0.46891
CD0047	0.71058	0.76164	0.56651	0.7344	0.72004	0.75066	0.78265	0.74709	0.74265	0.74507	0.75769	0.76026	0.76262	0.78817	0.59559	0.72501	0.75679	0.74258	0.73613	0.7344	0.7551	0.73007	0.73166	0.73032	0.73243	0.73121	0.73086	0.73162	0.73589	0.73417	0.73059	0.7334	0.73716	0.73412	0.73351	0.73637	0.73038	0.73712	0.73374	0.73587	0.73706	0.72977	0.73124	0.73547	0.73468	0.73557	0.7368	0.73686	0.73348
CD0425	0.77602	0.79773	0.61515	0.80696	0.78445	0.82785	0.83197	0.80161	0.8233	0.82458	0.83453	0.83677	0.83468	0.85495	0.6277	0.79732	0.82882	0.80786	0.80202	0.79986	0.8157	0.79728	0.79842	0.79756	0.79924	0.79803	0.79761	0.79823	0.802	0.7998	0.79679	0.79933	0.80176	0.80044	0.79957	0.80276	0.79926	0.80364	0.79998	0.80237	0.8039	0.79725	0.79855	0.79097	0.7993	0.80053	0.80178	0.80248	0.80049
CD0603	0.77403	0.79068	0.60727	0.80229	0.78056	0.8171	0.83435	0.79923	0.81331	0.8155	0.82811	0.82979	0.83234	0.85304	0.62077	0.78936	0.81814	0.80488	0.79837	0.79606	0.81793	0.79155	0.79319	0.79103	0.79435	0.7924	0.79106	0.7925	0.79777	0.79501	0.79229	0.79303	0.79822	0.79607	0.79274	0.79771	0.79362	0.80023	0.79553	0.79758	0.79898	0.79374	0.79302	0.78509	0.79586	0.79739	0.79826	0.79883	0.79581
CD0125	0.7758	0.81441	0.61148	0.81093	0.79287	0.8212	0.85517	0.80958	0.81221	0.8121	0.82786	0.82844	0.83611	0.85085	0.63795	0.79452	0.82766	0.82515	0.81862	0.81771	0.83745	0.81509	0.81664	0.81519	0.81821	0.81625	0.81464	0.81653	0.81913	0.81783	0.81541	0.81871	0.81948	0.81805	0.81812	0.82029	0.81813	0.82339	0.81656	0.82075	0.82177	0.81592	0.81762	0.81816	0.81814	0.81816	0.8191	0.82066	0.81829
CD0162	0.80039	0.86184	0.62743	0.81285	0.81283	0.84635	0.86411	0.82951	0.84146	0.84418	0.85849	0.86061	0.86069	0.88297	0.63756	0.81513	0.84788	0.83227	0.82579	0.82431	0.84541	0.81907	0.81959	0.81932	0.82016	0.81887	0.81937	0.81871	0.8256	0.82266	0.82006	0.82147	0.82604	0.82285	0.82269	0.82597	0.8193	0.82879	0.82315	0.82459	0.82675	0.82028	0.81873	0.82421	0.82438	0.82555	0.8263	0.82686	0.82239
CD0682	0.80136	0.86465	0.6274	0.81467	0.81344	0.84702	0.8656	0.8293	0.84325	0.84583	0.858	0.85993	0.85826	0.88596	0.63949	0.81843	0.85238	0.83579	0.82831	0.82587	0.84954	0.82098	0.82166	0.82148	0.82194	0.82087	0.82162	0.8207	0.82821	0.82439	0.82154	0.82272	0.82855	0.82479	0.82426	0.8279	0.82109	0.83149	0.82575	0.82612	0.82852	0.82184	0.82067	0.82614	0.82654	0.8279	0.82906	0.82847	0.82417
CD1228	0.80106	0.85973	0.62819	0.81068	0.814	0.84676	0.86259	0.82264	0.84929	0.85126	0.86308	0.86372	0.85984	0.88096	0.63526	0.82186	0.85337	0.83506	0.82794	0.82595	0.84791	0.82196	0.82213	0.82219	0.82331	0.82126	0.82176	0.82135	0.82766	0.82523	0.82265	0.82419	0.82778	0.82516	0.82543	0.82792	0.82207	0.83052	0.82473	0.82691	0.82894	0.82164	0.82159	0.82503	0.82617	0.82648	0.82809	0.82904	0.82352
CD0023	0.65172	0.65102	0.47533	0.64624	0.6124	0.63223	0.63942	0.64529	0.63849	0.64565	0.64474	0.6465	0.64653	0.6643	0.53367	0.6091	0.63359	0.63183	0.62475	0.62372	0.64277	0.62063	0.62169	0.62105	0.62217	0.62174	0.62115	0.62155	0.6247	0.62289	0.62117	0.62367	0.62467	0.62351	0.62447	0.62536	0.62169	0.62437	0.6233	0.62509	0.62585	0.62231	0.62164	0.62402	0.6247	0.62422	0.62499	0.62507	0.62382
CD0782	0.62708	0.68413	0.4959	0.66667	0.63192	0.69502	0.70482	0.67121	0.66922	0.67789	0.67841	0.67849	0.65598	0.67996	0.53454	0.64813	0.67773	0.66513	0.65601	0.65509	0.67677	0.65181	0.65323	0.65177	0.65279	0.65313	0.65236	0.65322	0.65764	0.65627	0.65228	0.65436	0.65728	0.65613	0.65483	0.65766	0.65418	0.65923	0.65513	0.65647	0.65781	0.65308	0.65321	0.65612	0.65628	0.65678	0.65735	0.65753	0.65557
CD1146	0.80305	0.86192	0.62751	0.81034	0.81615	0.84503	0.86479	0.82744	0.84564	0.84717	0.8603	0.86202	0.85867	0.87837	0.63432	0.81954	0.85083	0.8329	0.8269	0.82477	0.84699	0.82067	0.82085	0.82076	0.82169	0.82016	0.82069	0.8201	0.82664	0.82322	0.82145	0.82198	0.82709	0.82364	0.82303	0.82665	0.82098	0.82986	0.8237	0.82541	0.82733	0.82113	0.82045	0.82515	0.82468	0.8261	0.82751	0.828	0.82305
CD1202	0.80084	0.86392	0.62662	0.80797	0.8136	0.84505	0.86778	0.83132	0.83946	0.83981	0.85445	0.856	0.86113	0.88125	0.63533	0.81788	0.84724	0.83131	0.82529	0.82286	0.84408	0.81877	0.81941	0.81923	0.82027	0.81857	0.81916	0.81859	0.825	0.82148	0.81953	0.82057	0.82514	0.82207	0.82175	0.82457	0.8193	0.82796	0.82271	0.82379	0.82541	0.82022	0.81876	0.82328	0.82297	0.82469	0.82555	0.82588	0.82167
CD0780	0.80401	0.82302	0.63157	0.82297	0.8169	0.85627	0.87455	0.83853	0.84734	0.8506	0.86337	0.86514	0.8691	0.89011	0.63777	0.825	0.85803	0.8406	0.83378	0.83161	0.85499	0.82686	0.82641	0.82741	0.82761	0.82583	0.82787	0.82576	0.80054	0.82981	0.82732	0.82853	0.80031	0.83044	0.82989	0.83317	0.82662	0.83639	0.79461	0.83151	0.83361	0.82729	0.82605	0.83161	0.83214	0.79455	0.83419	0.83436	0.82995
CD1234	0.80101	0.86396	0.62827	0.81195	0.81423	0.84774	0.8664	0.82731	0.84571	0.8468	0.86043	0.86174	0.861	0.87915	0.6369	0.81966	0.84859	0.83363	0.82788	0.82552	0.84807	0.82127	0.82166	0.82176	0.82224	0.82088	0.82176	0.82109	0.82757	0.82419	0.82202	0.82298	0.82806	0.82457	0.82435	0.82737	0.82158	0.83053	0.82513	0.82592	0.82805	0.82151	0.82102	0.82584	0.82542	0.82702	0.82844	0.82817	0.82425
CD0402	0.79943	0.86239	0.62526	0.81557	0.81357	0.84583	0.8661	0.82666	0.84542	0.84729	0.85944	0.86096	0.85842	0.8818	0.63635	0.81682	0.8474	0.83283	0.82542	0.8232	0.84795	0.81825	0.81874	0.81867	0.81947	0.81793	0.81877	0.8178	0.82518	0.8211	0.81922	0.82014	0.82527	0.82172	0.82153	0.82477	0.81873	0.82835	0.82264	0.82353	0.82527	0.81992	0.81831	0.82299	0.82329	0.82515	0.82585	0.8262	0.82126
CD0982	0.80289	0.86517	0.62943	0.81506	0.81398	0.85033	0.86909	0.83403	0.84427	0.84929	0.85856	0.86119	0.86495	0.88406	0.63537	0.82069	0.8526	0.83311	0.82717	0.82512	0.84885	0.82019	0.8198	0.82028	0.82019	0.81923	0.82086	0.81898	0.82681	0.82349	0.82077	0.82115	0.82794	0.8237	0.82326	0.82699	0.81938	0.82969	0.82384	0.82485	0.82734	0.82015	0.81866	0.82547	0.82511	0.82655	0.82805	0.82818	0.82314
CD0658	0.79282	0.85489	0.62843	0.81154	0.80385	0.84002	0.86183	0.82407	0.83866	0.84171	0.85469	0.85629	0.85504	0.87593	0.63662	0.8074	0.84164	0.82483	0.81997	0.81774	0.84088	0.81284	0.81312	0.81342	0.81314	0.81266	0.81402	0.81227	0.81959	0.81581	0.81386	0.81432	0.82016	0.81577	0.81573	0.81965	0.81259	0.82175	0.81696	0.81691	0.81974	0.81287	0.81199	0.81751	0.81818	0.81955	0.82062	0.82021	0.81499
CD1129	0.80442	0.8638	0.63097	0.81276	0.81734	0.849	0.86841	0.83289	0.84522	0.84779	0.86149	0.86345	0.86443	0.88212	0.64112	0.81981	0.85161	0.83184	0.82685	0.82501	0.84427	0.82025	0.82078	0.8208	0.82152	0.81995	0.8208	0.81973	0.79327	0.82331	0.82106	0.82251	0.79347	0.82379	0.82386	0.82658	0.82044	0.8292	0.78744	0.82572	0.82745	0.82132	0.81983	0.82453	0.8248	0.78638	0.82718	0.82798	0.82291
CD0972	0.79832	0.85973	0.62614	0.81257	0.80829	0.84623	0.85675	0.82837	0.83494	0.84168	0.85073	0.85278	0.85542	0.88564	0.63435	0.81651	0.84837	0.84457	0.83786	0.83622	0.85638	0.83	0.83002	0.83033	0.83035	0.82926	0.83041	0.82886	0.83778	0.83417	0.83106	0.8325	0.83832	0.83407	0.83453	0.83799	0.82924	0.84051	0.83476	0.8355	0.83846	0.83057	0.82859	0.83559	0.83663	0.83738	0.83879	0.83899	0.83265
CD1139	0.62614	0.69122	0.50766	0.68719	0.6419	0.66387	0.69991	0.68211	0.66986	0.67381	0.6818	0.68159	0.69332	0.68454	0.52354	0.66085	0.70327	0.68444	0.67388	0.67464	0.69839	0.67138	0.67306	0.67036	0.67398	0.67215	0.67128	0.66985	0.67588	0.6719	0.66852	0.67209	0.67635	0.67461	0.67285	0.67397	0.67115	0.67612	0.67195	0.67612	0.67655	0.67364	0.67154	0.67518	0.67412	0.67275	0.67579	0.67668	0.67289
CD1135	0.80324	0.86538	0.62581	0.81685	0.81747	0.84493	0.87233	0.83422	0.84264	0.8446	0.85835	0.86007	0.86136	0.88566	0.63822	0.8199	0.85084	0.83313	0.82666	0.82472	0.84812	0.82025	0.82036	0.8204	0.82141	0.8196	0.82034	0.8198	0.82633	0.8235	0.82098	0.82185	0.82733	0.82391	0.82312	0.82615	0.82077	0.82934	0.82361	0.82497	0.82697	0.82089	0.82031	0.82512	0.8245	0.82592	0.82728	0.82777	0.82379
CD0486	0.80236	0.86484	0.62833	0.81456	0.81561	0.84703	0.86979	0.83178	0.84141	0.84284	0.85768	0.85924	0.86002	0.88148	0.63487	0.81737	0.84889	0.83073	0.82599	0.82359	0.84537	0.82006	0.82021	0.82045	0.82125	0.81956	0.82026	0.81969	0.8255	0.82211	0.82085	0.82189	0.82577	0.82278	0.82244	0.82576	0.82027	0.82917	0.82297	0.82462	0.82626	0.82038	0.81972	0.82393	0.82404	0.82484	0.82617	0.82665	0.82205
CD0505	0.80259	0.86889	0.62803	0.81736	0.80873	0.85467	0.87379	0.84007	0.83904	0.84739	0.85528	0.85861	0.86755	0.88145	0.63112	0.822	0.85395	0.83712	0.83082	0.82855	0.85073	0.82308	0.82314	0.82366	0.82319	0.82262	0.82441	0.82261	0.83049	0.82682	0.82413	0.82489	0.83121	0.82707	0.82679	0.83035	0.82264	0.83303	0.82806	0.82795	0.8307	0.82429	0.82196	0.8289	0.82859	0.83006	0.83156	0.83116	0.82644
CD0080	0.80055	0.8643	0.62699	0.81977	0.81432	0.84838	0.87272	0.83527	0.84014	0.84142	0.85752	0.85952	0.86214	0.88221	0.63754	0.81789	0.85214	0.83242	0.82587	0.82371	0.84638	0.81939	0.81985	0.81982	0.82027	0.81915	0.81995	0.81913	0.82574	0.82226	0.82009	0.82143	0.82616	0.8227	0.82237	0.82563	0.81958	0.82872	0.82351	0.82407	0.82621	0.82055	0.81907	0.82406	0.82386	0.82544	0.82654	0.82633	0.82284
CD1250	0.43432	0.45656	0.32441	0.43704	0.42297	0.46556	0.4464	0.4386	0.44117	0.45072	0.43101	0.43121	0.42673	0.42482	0.34436	0.42472	0.43463	0.43647	0.42889	0.42677	0.43449	0.42442	0.42449	0.42434	0.42515	0.42466	0.42444	0.42462	0.42758	0.4269	0.42397	0.42573	0.42777	0.42724	0.42552	0.42679	0.42496	0.42557	0.42668	0.4257	0.42684	0.4251	0.42482	0.42722	0.42642	0.42707	0.4274	0.42658	0.42687
CD0315	0.7804	0.84356	0.61861	0.8147	0.78937	0.82527	0.84883	0.81317	0.81535	0.81743	0.82927	0.83062	0.84258	0.8618	0.62156	0.79775	0.8275	0.82964	0.8235	0.8215	0.84295	0.81724	0.81718	0.81784	0.81758	0.81638	0.81795	0.81599	0.82273	0.8196	0.81789	0.81818	0.82319	0.82032	0.82021	0.82232	0.81709	0.82526	0.82064	0.82159	0.82325	0.81769	0.8165	0.82137	0.82136	0.82234	0.82348	0.82361	0.81996
CD1459	0.79794	0.86597	0.62566	0.8165	0.80627	0.85123	0.86982	0.83208	0.84125	0.84892	0.85505	0.85731	0.8655	0.88248	0.63186	0.81765	0.85061	0.83478	0.82863	0.82626	0.85072	0.82165	0.82216	0.82207	0.82229	0.82156	0.82276	0.82102	0.82833	0.82421	0.82197	0.82381	0.82828	0.82473	0.82474	0.8285	0.82135	0.83103	0.82612	0.82633	0.8289	0.82242	0.82073	0.82591	0.82643	0.82814	0.82906	0.82894	0.82401
CD0957	0.80022	0.86268	0.62825	0.81619	0.81408	0.8474	0.86885	0.83172	0.84024	0.84282	0.85666	0.85931	0.86178	0.87957	0.63974	0.81638	0.85	0.83021	0.82365	0.82152	0.84441	0.81703	0.81726	0.81753	0.81777	0.81685	0.81807	0.81651	0.82367	0.81969	0.81797	0.81836	0.82422	0.82034	0.81975	0.8229	0.81696	0.82645	0.82142	0.82151	0.82356	0.8179	0.81632	0.82207	0.82156	0.8235	0.82464	0.82389	0.82046
CD1004	0.79791	0.86099	0.6242	0.8126	0.81043	0.84413	0.86697	0.82962	0.83916	0.84218	0.85555	0.85814	0.86097	0.8829	0.6391	0.81515	0.84735	0.82904	0.82144	0.81939	0.84319	0.81475	0.81516	0.81531	0.81581	0.8145	0.81556	0.8147	0.82126	0.81866	0.81554	0.81747	0.82254	0.8192	0.81848	0.82133	0.81527	0.82419	0.81914	0.81978	0.82211	0.81587	0.81469	0.82041	0.81934	0.82082	0.82216	0.8219	0.81964
CD0168	0.71095	0.77345	0.58134	0.73773	0.72398	0.76398	0.76715	0.74021	0.75518	0.75644	0.76523	0.76682	0.76699	0.79822	0.5758	0.73364	0.77036	0.74297	0.74194	0.73988	0.74534	0.73672	0.73702	0.73678	0.73787	0.73649	0.73693	0.73665	0.7415	0.73908	0.73709	0.73898	0.74171	0.73917	0.73952	0.74193	0.73736	0.74362	0.73882	0.74075	0.74242	0.73618	0.73658	0.73954	0.74	0.74097	0.74213	0.74226	0.73871
CD0516	0.77074	0.82887	0.60337	0.80285	0.80407	0.81461	0.85064	0.80948	0.80947	0.81179	0.82761	0.8293	0.82757	0.85015	0.64213	0.7876	0.82062	0.81404	0.80508	0.80415	0.82586	0.80095	0.80205	0.80102	0.80295	0.80163	0.80115	0.80254	0.8063	0.80425	0.80058	0.80546	0.80722	0.80463	0.80502	0.80685	0.80448	0.81009	0.80451	0.80658	0.80906	0.8021	0.80383	0.80502	0.80503	0.80572	0.80653	0.80793	0.80541
CD0888	0.8009	0.86099	0.62543	0.81791	0.81469	0.84731	0.87045	0.83058	0.84687	0.84866	0.86198	0.86332	0.85995	0.88212	0.63814	0.81547	0.84749	0.83278	0.82578	0.82429	0.85018	0.81949	0.8199	0.81959	0.82049	0.81915	0.81955	0.81902	0.82589	0.82259	0.82013	0.82132	0.82626	0.82284	0.82253	0.82602	0.81963	0.82897	0.82309	0.82443	0.82656	0.81995	0.81899	0.82411	0.82423	0.82547	0.82667	0.82689	0.82232
CD1220	0.79905	0.86065	0.62517	0.81706	0.8126	0.84603	0.86748	0.83009	0.84297	0.84686	0.85839	0.85993	0.85919	0.88446	0.63729	0.81523	0.84959	0.83391	0.82557	0.82393	0.85027	0.81827	0.81872	0.8186	0.81922	0.81815	0.81921	0.81812	0.82502	0.82249	0.81948	0.82088	0.82651	0.82253	0.8224	0.82564	0.81895	0.82819	0.82205	0.82367	0.82617	0.81857	0.81827	0.82374	0.82452	0.8246	0.8263	0.8269	0.82236
CD1351	0.8038	0.86416	0.62485	0.81783	0.81567	0.84874	0.87088	0.83955	0.83756	0.84158	0.85427	0.85629	0.86393	0.88942	0.64016	0.82183	0.8539	0.83435	0.82672	0.82456	0.84741	0.81889	0.81824	0.81896	0.81923	0.81739	0.81921	0.81743	0.79632	0.82275	0.81982	0.82078	0.79555	0.82295	0.82239	0.82576	0.81855	0.82943	0.79147	0.82397	0.82631	0.8197	0.81801	0.82461	0.82489	0.79167	0.82747	0.82778	0.82252
CD0006	0.80009	0.86312	0.62441	0.81871	0.81436	0.84807	0.87273	0.83601	0.8388	0.8388	0.85511	0.85754	0.86112	0.88153	0.6398	0.81661	0.84869	0.83145	0.82425	0.82186	0.84497	0.81712	0.81736	0.81759	0.81794	0.81664	0.81792	0.81655	0.82409	0.81992	0.81799	0.81802	0.82446	0.82059	0.81995	0.82314	0.81725	0.82707	0.82192	0.8218	0.82382	0.81862	0.81685	0.82255	0.82184	0.8242	0.82493	0.82452	0.82073
CD1152	0.80127	0.86398	0.62735	0.82158	0.81289	0.85264	0.87166	0.84053	0.83459	0.8394	0.85147	0.85391	0.86122	0.88285	0.63895	0.81921	0.85353	0.83761	0.83117	0.82986	0.85097	0.82402	0.82451	0.82428	0.82544	0.82363	0.8241	0.82382	0.83136	0.82763	0.82558	0.82692	0.83175	0.82754	0.82785	0.83135	0.82474	0.83346	0.79424	0.82944	0.83175	0.82525	0.82415	0.82896	0.8302	0.83082	0.83233	0.83285	0.82724
CD1227	0.80259	0.86221	0.62909	0.81586	0.81291	0.84777	0.86723	0.84078	0.83122	0.83696	0.84939	0.85274	0.85713	0.89674	0.63671	0.82097	0.8544	0.84632	0.83944	0.83817	0.85925	0.83205	0.83195	0.83216	0.83305	0.831	0.8321	0.83096	0.79375	0.83644	0.83296	0.83539	0.8396	0.83625	0.83678	0.84005	0.8316	0.84187	0.79775	0.83828	0.84058	0.83268	0.83092	0.83668	0.83839	0.79782	0.83981	0.84127	0.83421
CD1230	0.79883	0.86701	0.62509	0.82293	0.80874	0.85124	0.87513	0.83666	0.8418	0.84965	0.85763	0.85932	0.86609	0.88395	0.63132	0.81933	0.85312	0.83834	0.8316	0.82939	0.85311	0.82496	0.82517	0.82551	0.82535	0.82467	0.82618	0.82409	0.83183	0.82768	0.82516	0.82631	0.83224	0.82846	0.82766	0.83129	0.82432	0.8339	0.82953	0.82927	0.83156	0.82519	0.82364	0.82969	0.82925	0.83138	0.83271	0.83189	0.82759
CD0554	0.69644	0.66428	0.45477	0.62632	0.65385	0.59361	0.64231	0.64808	0.64942	0.646	0.67307	0.67436	0.61266	0.60199	0.48509	0.61226	0.60792	0.62496	0.62648	0.62557	0.62664	0.62148	0.61878	0.62071	0.62073	0.61833	0.62148	0.61783	0.62762	0.62436	0.62251	0.62087	0.62868	0.62426	0.62283	0.62646	0.62004	0.62808	0.62504	0.6214	0.62571	0.6204	0.61568	0.62615	0.626	0.62767	0.62869	0.62787	0.62247
CD0828	0.7224	0.67567	0.48084	0.65812	0.71435	0.66795	0.66471	0.67056	0.69138	0.68446	0.68556	0.69511	0.63195	0.63688	0.51293	0.64181	0.62989	0.64985	0.64906	0.64682	0.64873	0.64557	0.64491	0.64606	0.64627	0.6453	0.64736	0.64457	0.64881	0.64638	0.64447	0.64551	0.64896	0.64894	0.64563	0.64731	0.64413	0.64798	0.64781	0.64871	0.64816	0.64606	0.64341	0.64775	0.64606	0.6477	0.64805	0.64813	0.64866
CD0303	0.6701	0.6333	0.43575	0.6101	0.63653	0.56586	0.59633	0.62163	0.60656	0.61306	0.63285	0.64864	0.58291	0.57706	0.44225	0.57847	0.57564	0.56997	0.57004	0.56781	0.56963	0.56564	0.56502	0.56596	0.56578	0.56313	0.56646	0.56459	0.5698	0.56725	0.56568	0.56549	0.57091	0.56826	0.56666	0.56892	0.56473	0.57081	0.56841	0.56844	0.56881	0.58278	0.56433	0.58786	0.57093	0.56966	0.57525	0.57217	0.58322
CD0577	0.7212	0.67348	0.46088	0.64669	0.68885	0.64067	0.63716	0.65933	0.65092	0.65536	0.67568	0.69347	0.61178	0.61273	0.47225	0.61684	0.60938	0.60781	0.60726	0.60489	0.60713	0.60103	0.60032	0.60154	0.60131	0.60014	0.6022	0.5999	0.60718	0.60422	0.60111	0.60125	0.60783	0.6097	0.60737	0.60604	0.60016	0.61071	0.60633	0.60819	0.61089	0.61895	0.59974	0.62277	0.60749	0.60841	0.6147	0.6128	0.6199
CD0574	0.80765	0.67494	0.52184	0.7225	0.77521	0.71897	0.65964	0.7427	0.73309	0.73869	0.77544	0.78006	0.70181	0.68432	0.53459	0.70043	0.69113	0.68581	0.69463	0.68462	0.68207	0.67885	0.67865	0.68077	0.68023	0.67744	0.68286	0.67438	0.69139	0.68543	0.68409	0.68251	0.68942	0.68652	0.68638	0.68941	0.67533	0.69449	0.68833	0.6866	0.687	0.69402	0.67481	0.69658	0.68923	0.69263	0.69129	0.69192	0.6938
CD0091	0.75896	0.70926	0.51517	0.68519	0.74586	0.67495	0.70989	0.70142	0.71465	0.71234	0.73079	0.74002	0.67209	0.67395	0.54138	0.68365	0.66231	0.69422	0.69526	0.69121	0.69428	0.68785	0.69006	0.69032	0.68956	0.68984	0.6915	0.68842	0.69772	0.69036	0.68815	0.68997	0.69679	0.69492	0.68811	0.69329	0.68945	0.6974	0.69502	0.69335	0.69243	0.69344	0.68912	0.69489	0.69076	0.69477	0.69517	0.69145	0.69443
CD0059	0.68703	0.65035	0.46743	0.67013	0.67947	0.62702	0.63721	0.65677	0.67338	0.67506	0.68691	0.69248	0.6195	0.61555	0.47919	0.62737	0.62225	0.60744	0.60772	0.60523	0.60678	0.60438	0.6038	0.60461	0.60489	0.60392	0.60504	0.60346	0.60737	0.60467	0.60434	0.6043	0.60766	0.60583	0.6045	0.60691	0.60361	0.60876	0.60641	0.60647	0.60667	0.62187	0.60225	0.62226	0.60514	0.60722	0.60766	0.60744	0.62008
CD1252	0.75897	0.73283	0.51941	0.73122	0.76234	0.70589	0.65667	0.7464	0.72244	0.72233	0.75644	0.76532	0.68573	0.68702	0.53235	0.69724	0.6862	0.6866	0.69345	0.68547	0.68699	0.68459	0.67738	0.68672	0.67896	0.67711	0.68866	0.67606	0.69478	0.69103	0.6887	0.68901	0.68835	0.69079	0.69332	0.6946	0.67677	0.69846	0.69404	0.69402	0.69076	0.69801	0.67626	0.69482	0.69297	0.69592	0.69333	0.69694	0.69184
CD0211	0.75092	0.68744	0.53301	0.68836	0.75756	0.70017	0.71364	0.67026	0.74049	0.73988	0.76153	0.75022	0.67431	0.68593	0.5438	0.702	0.68144	0.70309	0.70336	0.70054	0.70291	0.69642	0.69504	0.69695	0.69742	0.69497	0.69792	0.69464	0.70182	0.69888	0.6972	0.69596	0.7025	0.70062	0.69789	0.69692	0.69396	0.70131	0.69929	0.70039	0.70003	0.69803	0.69361	0.70113	0.69862	0.7015	0.70215	0.70439	0.7
CD0898	0.75	0.70141	0.50121	0.69407	0.75408	0.66828	0.67893	0.69809	0.71538	0.71181	0.70168	0.71001	0.65818	0.65723	0.54752	0.67184	0.66114	0.66181	0.6624	0.65926	0.66169	0.6565	0.65611	0.65797	0.65842	0.65624	0.65924	0.65512	0.66071	0.65773	0.65712	0.65562	0.66101	0.65992	0.65757	0.65961	0.65504	0.66032	0.65953	0.66139	0.65926	0.65885	0.65081	0.66187	0.65782	0.66074	0.66116	0.6621	0.65946
CD0827	0.56881	0.64018	0.50024	0.61408	0.56337	0.59742	0.60031	0.61276	0.62248	0.61946	0.61787	0.61451	0.58814	0.64048	0.47629	0.6681	0.61159	0.62732	0.62596	0.62664	0.62749	0.62702	0.6265	0.62201	0.62627	0.62233	0.62194	0.62253	0.62821	0.62491	0.62156	0.62401	0.62697	0.62466	0.62386	0.62153	0.62706	0.62214	0.62657	0.61911	0.61815	0.62855	0.62719	0.63186	0.62243	0.62709	0.62457	0.62102	0.62919
CD0522	0.70379	0.65824	0.46905	0.65431	0.67384	0.64366	0.57762	0.65314	0.65908	0.65372	0.67669	0.67971	0.61278	0.63363	0.49156	0.62445	0.60972	0.61343	0.62222	0.61467	0.61416	0.61103	0.60853	0.61291	0.60884	0.60413	0.61802	0.60378	0.62556	0.62054	0.61999	0.61718	0.62424	0.61106	0.61917	0.62359	0.60399	0.62604	0.62366	0.6184	0.61518	0.62911	0.6038	0.62485	0.62236	0.62695	0.61914	0.62259	0.62311
CD0424	0.78473	0.76903	0.53369	0.75812	0.78487	0.72911	0.71916	0.74992	0.72704	0.73196	0.76513	0.77557	0.70611	0.72245	0.53636	0.70582	0.71132	0.69558	0.6951	0.69163	0.69488	0.69119	0.69046	0.69166	0.69161	0.69013	0.69214	0.6898	0.6943	0.69133	0.69092	0.69032	0.69495	0.69298	0.69108	0.69336	0.69039	0.69643	0.69396	0.69367	0.69369	0.7076	0.69001	0.71484	0.69105	0.69433	0.69478	0.69478	0.71204
CD0477	0.70969	0.68953	0.49832	0.70549	0.66416	0.66679	0.63356	0.68908	0.67274	0.64902	0.64981	0.64847	0.66957	0.64046	0.48085	0.62799	0.6287	0.61299	0.61291	0.61052	0.61207	0.60962	0.60926	0.60991	0.60983	0.60909	0.61051	0.60846	0.61278	0.60934	0.60976	0.60973	0.61258	0.61059	0.60972	0.61231	0.60845	0.61405	0.61291	0.61167	0.61213	0.61973	0.60811	0.62834	0.61001	0.61485	0.61314	0.61262	0.62691
CD0144	0.79067	0.76404	0.54526	0.75863	0.78516	0.73821	0.72638	0.75526	0.73806	0.73797	0.7664	0.76789	0.70272	0.71481	0.54028	0.70738	0.71263	0.69788	0.6978	0.69422	0.69715	0.69427	0.69278	0.69539	0.69434	0.69378	0.69591	0.6932	0.69693	0.69405	0.69382	0.69353	0.69755	0.69541	0.69378	0.69683	0.69315	0.69932	0.69665	0.69598	0.69696	0.70331	0.69268	0.71283	0.69393	0.69682	0.69737	0.69706	0.71063
CD0637	0.70553	0.67507	0.48148	0.60062	0.65513	0.65225	0.6525	0.66895	0.66469	0.6598	0.6601	0.65817	0.65986	0.65645	0.53347	0.62869	0.62498	0.63356	0.63876	0.63238	0.62852	0.63008	0.6241	0.62971	0.62522	0.62612	0.63056	0.62281	0.63471	0.63021	0.63135	0.62492	0.63621	0.63119	0.6294	0.63237	0.62244	0.63457	0.6326	0.62855	0.63189	0.63241	0.62082	0.63504	0.63268	0.63542	0.63733	0.63652	0.63409
CD1081	0.67041	0.64913	0.46555	0.63735	0.65822	0.61615	0.6183	0.64269	0.6403	0.63668	0.63373	0.63324	0.58799	0.63668	0.48037	0.61866	0.59582	0.60778	0.60972	0.60661	0.61195	0.60464	0.60156	0.60613	0.60313	0.60081	0.6065	0.59918	0.60911	0.60578	0.60553	0.60181	0.6093	0.60697	0.6055	0.60829	0.59839	0.61112	0.61202	0.60331	0.60666	0.60842	0.59805	0.61144	0.60812	0.61392	0.61024	0.60933	0.60704
CD0842	0.75541	0.71665	0.51081	0.72223	0.70872	0.69073	0.67026	0.70681	0.68087	0.67761	0.70307	0.73053	0.65622	0.66138	0.50043	0.65598	0.6596	0.6424	0.64555	0.63902	0.64143	0.63822	0.63746	0.63863	0.63836	0.63726	0.63916	0.63699	0.64414	0.63847	0.63927	0.63797	0.64548	0.63973	0.6382	0.64091	0.63705	0.64593	0.64098	0.64037	0.64075	0.65172	0.63668	0.65877	0.64282	0.64507	0.64807	0.64653	0.65669
CD0566	0.78558	0.73831	0.52247	0.73442	0.76372	0.73222	0.71041	0.76138	0.72212	0.71841	0.73154	0.73244	0.68779	0.69446	0.5304	0.70221	0.69387	0.68435	0.68404	0.68105	0.68363	0.68032	0.6793	0.68078	0.6806	0.67924	0.6815	0.67884	0.68364	0.68042	0.68028	0.67985	0.68409	0.68422	0.67955	0.68269	0.67888	0.68526	0.68319	0.68279	0.68667	0.69389	0.67846	0.69859	0.68254	0.68519	0.68865	0.68701	0.69357
CD0714	0.69931	0.61624	0.45866	0.65833	0.66813	0.62184	0.6383	0.6494	0.65875	0.64874	0.64617	0.64833	0.61788	0.60863	0.50014	0.61398	0.60753	0.61547	0.61518	0.61699	0.60689	0.6011	0.60917	0.60372	0.6082	0.60049	0.6037	0.60006	0.60579	0.60402	0.60402	0.60042	0.60674	0.60467	0.60202	0.60611	0.60405	0.60728	0.60645	0.60375	0.60583	0.6028	0.60352	0.60679	0.60558	0.60817	0.60857	0.60647	0.6046
CD0573	0.75913	0.71388	0.51059	0.65955	0.74782	0.68599	0.7153	0.71252	0.72964	0.7173	0.71209	0.71979	0.69597	0.67254	0.56505	0.68701	0.67778	0.68034	0.6809	0.67692	0.68029	0.67353	0.67478	0.67529	0.67758	0.67664	0.67628	0.67812	0.6794	0.67689	0.67545	0.67673	0.68041	0.67765	0.67602	0.67803	0.68017	0.68119	0.67867	0.67838	0.67901	0.67531	0.6799	0.67974	0.67681	0.68023	0.68029	0.68018	0.67842
CD0273	0.79685	0.73497	0.53498	0.68147	0.77222	0.722	0.74477	0.68146	0.76026	0.74919	0.75021	0.74864	0.70342	0.71039	0.57341	0.72104	0.71043	0.71686	0.71717	0.71118	0.71045	0.71185	0.71304	0.71188	0.71519	0.71409	0.71224	0.71462	0.71526	0.71303	0.71255	0.71353	0.71819	0.71493	0.71251	0.71371	0.71575	0.71754	0.71021	0.71741	0.71577	0.7067	0.71519	0.71123	0.71501	0.70939	0.71883	0.7171	0.7113
CD0044	0.76317	0.68063	0.5193	0.71492	0.75401	0.69534	0.66824	0.72034	0.74079	0.7237	0.73909	0.7409	0.69365	0.68086	0.55181	0.69772	0.68621	0.6782	0.68688	0.68001	0.67785	0.67241	0.67182	0.67283	0.67383	0.67153	0.67348	0.67112	0.67846	0.67394	0.67283	0.67285	0.67823	0.67564	0.68323	0.68473	0.67192	0.68846	0.6856	0.67652	0.67614	0.6902	0.67149	0.69065	0.68576	0.68759	0.68818	0.68823	0.68831
CD0865	0.76868	0.69077	0.51836	0.7096	0.75439	0.69311	0.67361	0.71918	0.74324	0.73073	0.73223	0.73316	0.69687	0.68695	0.56108	0.70002	0.68697	0.69425	0.69395	0.69141	0.69548	0.68875	0.687	0.68905	0.68828	0.68268	0.68931	0.68264	0.69426	0.69165	0.69067	0.6883	0.69522	0.69172	0.68982	0.69334	0.68295	0.69662	0.69399	0.69108	0.69288	0.68696	0.68647	0.69518	0.69142	0.69482	0.69485	0.69516	0.68983
CD0941	0.7779	0.68426	0.52456	0.65521	0.73872	0.6841	0.71923	0.71489	0.74248	0.72575	0.7268	0.72286	0.67592	0.68971	0.55732	0.69196	0.67941	0.68651	0.68684	0.68388	0.68794	0.68171	0.67935	0.68311	0.68101	0.67818	0.68465	0.66927	0.68533	0.6812	0.68248	0.67928	0.68605	0.68402	0.68237	0.685	0.66992	0.6861	0.68653	0.68349	0.68447	0.68353	0.66867	0.68745	0.68253	0.68764	0.68583	0.68504	0.68426
CD1353	0.76447	0.68675	0.5225	0.70155	0.74969	0.68473	0.71055	0.70789	0.73934	0.72555	0.72613	0.72649	0.6899	0.6786	0.55671	0.69246	0.67998	0.68579	0.68647	0.68375	0.68658	0.68019	0.67857	0.6804	0.6806	0.67871	0.68065	0.67881	0.68668	0.68265	0.68147	0.67901	0.68742	0.68313	0.68161	0.6842	0.67864	0.68822	0.685	0.68294	0.68431	0.68252	0.67865	0.68612	0.68333	0.68685	0.6874	0.68776	0.68516
CD0154	0.77966	0.71257	0.51857	0.70752	0.76592	0.66436	0.70252	0.70931	0.7271	0.72838	0.72997	0.73327	0.68628	0.68081	0.56036	0.68681	0.68047	0.68489	0.68203	0.6805	0.68043	0.68009	0.68217	0.68144	0.68363	0.6837	0.68367	0.68233	0.68255	0.67856	0.67884	0.67954	0.68258	0.68237	0.67874	0.68077	0.67884	0.68301	0.67971	0.68607	0.68248	0.67837	0.67782	0.69786	0.67831	0.68072	0.68227	0.68208	0.69264
CD1360	0.77637	0.71064	0.51631	0.65113	0.75042	0.661	0.70262	0.65115	0.75148	0.7362	0.74153	0.73956	0.67075	0.69541	0.55804	0.69036	0.6835	0.67269	0.67282	0.66912	0.6716	0.66742	0.66692	0.66791	0.66802	0.66666	0.66851	0.66617	0.67165	0.66822	0.66769	0.66789	0.67199	0.66983	0.66784	0.67081	0.66638	0.67325	0.67087	0.67055	0.67079	0.675	0.66596	0.67942	0.66836	0.67528	0.67212	0.67185	0.67846
CD0904	0.76651	0.6798	0.52459	0.72198	0.75241	0.70921	0.71875	0.73011	0.73529	0.72683	0.73356	0.73177	0.71299	0.72168	0.55933	0.7047	0.69184	0.70207	0.70515	0.6996	0.70352	0.69607	0.69451	0.69864	0.69527	0.69312	0.69978	0.69595	0.70052	0.69808	0.69832	0.6941	0.70285	0.69907	0.6963	0.70026	0.69623	0.70262	0.70108	0.69967	0.70057	0.6977	0.6954	0.70372	0.70038	0.70292	0.70441	0.7026	0.70052
CD0046	0.78509	0.73699	0.52696	0.72245	0.77317	0.7124	0.71802	0.72545	0.74206	0.73616	0.74995	0.75103	0.70237	0.71175	0.55976	0.70853	0.70276	0.70419	0.70143	0.69784	0.6991	0.69918	0.70035	0.69993	0.70128	0.70173	0.70034	0.70138	0.7004	0.6989	0.69853	0.69935	0.70049	0.70128	0.69785	0.70069	0.70042	0.70246	0.6984	0.70421	0.70183	0.69547	0.6996	0.69998	0.6967	0.69923	0.70195	0.70215	0.69988
CD0664	0.77721	0.73699	0.51812	0.72084	0.77021	0.71076	0.71346	0.72379	0.74843	0.73095	0.74267	0.7501	0.6978	0.7124	0.56116	0.70412	0.6943	0.70193	0.702	0.69704	0.69876	0.69721	0.69609	0.69817	0.69842	0.69719	0.70015	0.69503	0.69914	0.69538	0.69609	0.69462	0.69892	0.69929	0.69612	0.69897	0.69292	0.69979	0.69754	0.69985	0.6983	0.69464	0.69178	0.69762	0.69524	0.69792	0.69923	0.6989	0.69578
CD0060	0.76746	0.73116	0.51773	0.70686	0.75721	0.69998	0.70947	0.71347	0.74963	0.74636	0.75879	0.76051	0.68852	0.68915	0.53842	0.6955	0.68304	0.6794	0.67944	0.67584	0.67859	0.67222	0.67171	0.67272	0.67312	0.67112	0.67515	0.67085	0.67879	0.67462	0.67267	0.67226	0.67912	0.67614	0.6735	0.67669	0.67141	0.67989	0.67756	0.67639	0.67646	0.68853	0.67088	0.69757	0.67511	0.67871	0.67944	0.67853	0.69379
CD0069	0.80776	0.7756	0.54674	0.74152	0.81258	0.74331	0.74269	0.69121	0.7911	0.78685	0.77664	0.77536	0.7381	0.71526	0.56557	0.73384	0.71956	0.71945	0.72479	0.71772	0.71473	0.71517	0.71324	0.71547	0.71466	0.71182	0.71628	0.7111	0.71939	0.71611	0.71585	0.71748	0.72041	0.71756	0.71561	0.71944	0.71122	0.72174	0.72002	0.71828	0.71867	0.71855	0.71014	0.72777	0.71732	0.72133	0.72142	0.72114	0.72581
CD0772	0.74568	0.71856	0.49963	0.70839	0.76922	0.64372	0.69397	0.71227	0.73044	0.72782	0.73871	0.73855	0.67151	0.66657	0.55117	0.6888	0.66816	0.65987	0.66845	0.65935	0.66347	0.65543	0.65513	0.65576	0.65648	0.65492	0.65641	0.65421	0.66584	0.6613	0.65644	0.65542	0.66132	0.66601	0.66395	0.66506	0.65483	0.66913	0.66686	0.66575	0.66706	0.67388	0.65442	0.67082	0.66511	0.66976	0.66902	0.67074	0.66799
CD0783	0.74914	0.72518	0.50937	0.7179	0.78697	0.70011	0.68892	0.71523	0.729	0.71929	0.74041	0.74273	0.67504	0.66835	0.54255	0.68593	0.67252	0.66159	0.66154	0.65874	0.66108	0.65725	0.65669	0.65769	0.65793	0.65662	0.65843	0.65584	0.6612	0.65779	0.6579	0.65755	0.66141	0.65924	0.65799	0.6605	0.65644	0.66302	0.66027	0.66027	0.66041	0.67871	0.65602	0.67954	0.65819	0.66135	0.66139	0.66172	0.67499
CD0275	0.79299	0.75526	0.54085	0.73348	0.75675	0.71608	0.71	0.74461	0.73339	0.73285	0.75169	0.75223	0.6946	0.69887	0.53053	0.71275	0.70177	0.68634	0.68584	0.6824	0.68527	0.68118	0.68353	0.68187	0.68224	0.68016	0.68303	0.67975	0.68494	0.68191	0.68113	0.68142	0.68572	0.68314	0.68163	0.68438	0.67999	0.68734	0.68441	0.68362	0.68448	0.68555	0.67958	0.69496	0.68192	0.68469	0.68556	0.68545	0.69785
CD0945	0.65479	0.60968	0.46997	0.6817	0.65622	0.64428	0.62334	0.65814	0.66773	0.66148	0.66303	0.66574	0.63389	0.63897	0.5107	0.60739	0.60192	0.60105	0.60127	0.59858	0.6001	0.59529	0.59534	0.59595	0.59663	0.59563	0.59777	0.59364	0.60055	0.59765	0.59545	0.59597	0.60072	0.59932	0.59727	0.59954	0.59413	0.60233	0.59874	0.60043	0.59966	0.60442	0.59386	0.60466	0.59803	0.59935	0.60078	0.60109	0.59816
CD0779	0.83158	0.791	0.57356	0.7613	0.82463	0.77775	0.77548	0.76789	0.8241	0.80999	0.80019	0.80351	0.75815	0.77527	0.61859	0.75469	0.72037	0.74705	0.74526	0.74539	0.74566	0.73972	0.73943	0.74021	0.74024	0.7394	0.7409	0.73926	0.74637	0.74238	0.7408	0.74114	0.74657	0.74273	0.74231	0.74599	0.73907	0.74835	0.74451	0.74439	0.74649	0.74061	0.73943	0.74504	0.74294	0.74593	0.74708	0.74675	0.74409
CD0114	0.82763	0.79359	0.57346	0.76218	0.83469	0.77834	0.77686	0.77049	0.81816	0.80308	0.8014	0.80399	0.75908	0.77681	0.60962	0.7564	0.72772	0.75615	0.75594	0.75521	0.75698	0.7503	0.74797	0.75133	0.74799	0.7487	0.75224	0.74696	0.75699	0.75169	0.75142	0.74952	0.7578	0.7527	0.75171	0.7548	0.74664	0.75601	0.75481	0.75428	0.75512	0.74977	0.74627	0.75469	0.75229	0.75654	0.75834	0.75698	0.75217
CD0235	0.82312	0.79181	0.57354	0.76163	0.82664	0.77759	0.77794	0.76779	0.82643	0.8071	0.80559	0.8073	0.75927	0.77655	0.61464	0.75378	0.72269	0.75058	0.75031	0.74905	0.75079	0.74389	0.74296	0.74588	0.74397	0.7432	0.74691	0.7408	0.75091	0.74738	0.7461	0.74465	0.75126	0.74813	0.74613	0.75089	0.74148	0.75228	0.74974	0.74858	0.7505	0.7433	0.74094	0.75023	0.74817	0.74941	0.75219	0.75183	0.74581
CD0795	0.82163	0.79197	0.57372	0.76077	0.82812	0.7781	0.77628	0.7672	0.82442	0.81494	0.81718	0.81725	0.7586	0.77671	0.61531	0.75452	0.73224	0.76754	0.7667	0.76727	0.75891	0.7537	0.75405	0.75562	0.75118	0.75318	0.75693	0.75215	0.76066	0.75483	0.75745	0.75148	0.7633	0.7555	0.75543	0.75853	0.75287	0.76014	0.75765	0.75598	0.75831	0.7501	0.74866	0.75746	0.76023	0.76163	0.76483	0.76273	0.75198
CD0333	0.82649	0.79336	0.57289	0.76271	0.83397	0.77881	0.77716	0.76975	0.81887	0.79757	0.79713	0.79997	0.75964	0.77553	0.6125	0.7559	0.73622	0.74948	0.74561	0.74523	0.74582	0.74215	0.74204	0.74155	0.74424	0.74151	0.74268	0.74152	0.74765	0.74434	0.7412	0.74357	0.7477	0.745	0.74364	0.74675	0.74247	0.74851	0.7451	0.74677	0.74747	0.743	0.74208	0.74626	0.74325	0.746	0.74739	0.74707	0.74655
CD0716	0.83448	0.79297	0.5744	0.76285	0.82102	0.77857	0.77988	0.76811	0.8213	0.80314	0.79705	0.79843	0.75846	0.77914	0.62154	0.75784	0.75089	0.74909	0.74812	0.74602	0.74874	0.74181	0.74132	0.74239	0.74259	0.74159	0.74315	0.74094	0.749	0.74497	0.7433	0.7435	0.74908	0.74592	0.74471	0.74815	0.74149	0.75084	0.74756	0.74655	0.74877	0.74315	0.74126	0.74806	0.74556	0.74878	0.74954	0.7494	0.74643
CD0250	0.80964	0.78093	0.56341	0.74945	0.81748	0.76577	0.77486	0.75473	0.80034	0.78585	0.78475	0.78657	0.74645	0.76612	0.60095	0.74299	0.73264	0.7408	0.73921	0.73759	0.73875	0.73366	0.73267	0.7344	0.73373	0.73331	0.73514	0.73218	0.73985	0.73512	0.73356	0.73396	0.74031	0.73665	0.73501	0.73849	0.73158	0.74033	0.73732	0.73778	0.73898	0.73403	0.73149	0.73914	0.73575	0.73969	0.73996	0.73971	0.73647
CD1313	0.82582	0.79376	0.57261	0.76284	0.82955	0.78028	0.78621	0.76959	0.8158	0.80115	0.80044	0.80202	0.75982	0.77776	0.61388	0.75715	0.75764	0.74894	0.74824	0.74626	0.74792	0.74217	0.74135	0.7427	0.743	0.7411	0.74354	0.74026	0.74796	0.74426	0.74206	0.74205	0.74827	0.74504	0.74386	0.74726	0.74022	0.74979	0.74624	0.74691	0.74776	0.74299	0.74065	0.74818	0.7447	0.74782	0.74949	0.74988	0.7462
CD0077	0.8304	0.79209	0.57244	0.7606	0.82894	0.77728	0.78285	0.76695	0.81505	0.79604	0.79512	0.79693	0.75853	0.77738	0.61257	0.75644	0.75005	0.74853	0.74734	0.74542	0.7471	0.74091	0.74016	0.74138	0.74162	0.73992	0.74202	0.73993	0.7484	0.7439	0.7416	0.74294	0.74803	0.74424	0.74357	0.74674	0.74062	0.74932	0.74572	0.74583	0.74739	0.74215	0.74031	0.74635	0.74445	0.74761	0.74904	0.74842	0.74551
CD0624	0.81395	0.7829	0.56674	0.75154	0.8205	0.76972	0.76914	0.75708	0.80687	0.79626	0.78977	0.79055	0.74932	0.76659	0.60165	0.74611	0.72453	0.73785	0.73657	0.73483	0.73658	0.73113	0.73026	0.73153	0.73171	0.73067	0.73212	0.73052	0.73761	0.73385	0.73178	0.73221	0.73769	0.73403	0.7338	0.73691	0.73102	0.73887	0.7354	0.73562	0.73723	0.73182	0.73077	0.73596	0.73444	0.737	0.73817	0.73816	0.73494
CD0629	0.82837	0.79329	0.5745	0.76162	0.83583	0.78239	0.77659	0.76792	0.83667	0.80386	0.79705	0.7986	0.75916	0.77804	0.61663	0.7551	0.721	0.74877	0.74701	0.7453	0.74742	0.74144	0.74087	0.74193	0.74201	0.74071	0.74261	0.74064	0.74821	0.74427	0.74213	0.74277	0.74839	0.74456	0.74423	0.74767	0.7412	0.74996	0.74611	0.74615	0.74826	0.74223	0.74004	0.74703	0.74489	0.74771	0.74889	0.7485	0.74574
CD0661	0.8316	0.79413	0.5741	0.76448	0.83119	0.7793	0.77898	0.76822	0.81913	0.80394	0.80276	0.80329	0.7598	0.77581	0.6092	0.75613	0.75354	0.74887	0.74745	0.74558	0.74791	0.74191	0.74043	0.74243	0.74231	0.74024	0.74307	0.74023	0.7484	0.74456	0.74241	0.74259	0.74856	0.74524	0.74434	0.74789	0.74055	0.74991	0.74688	0.74578	0.74845	0.74212	0.74025	0.74739	0.74519	0.74792	0.74901	0.74852	0.74562
CD0920	0.81841	0.78985	0.56997	0.76311	0.82463	0.78001	0.77857	0.77036	0.82171	0.81476	0.81464	0.81556	0.76016	0.77809	0.61349	0.75622	0.74572	0.77181	0.7653	0.76467	0.76755	0.76422	0.76549	0.76314	0.76615	0.76689	0.76407	0.76672	0.76853	0.76449	0.76135	0.76675	0.76832	0.76635	0.76587	0.7676	0.7664	0.76988	0.7662	0.77109	0.76815	0.76663	0.76526	0.76845	0.76472	0.76575	0.76696	0.76802	0.77151
CD1009	0.80674	0.77343	0.56631	0.7431	0.82969	0.76259	0.75785	0.75061	0.79547	0.78162	0.77519	0.77721	0.73976	0.75747	0.60091	0.73636	0.70536	0.72904	0.72708	0.72592	0.7278	0.72174	0.72106	0.72216	0.72239	0.72093	0.72278	0.72086	0.72877	0.72443	0.72258	0.72378	0.72836	0.72489	0.72427	0.7274	0.72187	0.73002	0.72639	0.7265	0.72805	0.72314	0.72139	0.72731	0.72493	0.72774	0.72885	0.72881	0.72622
CD1418	0.80932	0.78049	0.56536	0.74966	0.81594	0.76584	0.77686	0.75588	0.80461	0.79245	0.79298	0.79504	0.7454	0.76491	0.60226	0.74373	0.7407	0.74187	0.74033	0.73843	0.74039	0.73498	0.73435	0.73572	0.73551	0.73422	0.73644	0.73406	0.74081	0.73743	0.73547	0.73621	0.74109	0.73817	0.7372	0.74091	0.73446	0.74245	0.7391	0.73987	0.74123	0.73581	0.73489	0.7406	0.73774	0.74042	0.74167	0.74186	0.73884
CD0864	0.83097	0.79388	0.57358	0.76198	0.82658	0.78019	0.77742	0.76971	0.81976	0.80964	0.79607	0.79707	0.75875	0.77804	0.6063	0.7589	0.72635	0.74803	0.74692	0.74412	0.74653	0.74084	0.74038	0.74137	0.7412	0.74045	0.74246	0.74042	0.74712	0.7431	0.74181	0.74297	0.74723	0.74384	0.74306	0.74671	0.74079	0.74883	0.74556	0.74528	0.74721	0.74158	0.74042	0.7459	0.74367	0.74663	0.7478	0.74721	0.74511
CD0217	0.79659	0.77043	0.56533	0.74242	0.79829	0.76014	0.77688	0.74717	0.78989	0.78672	0.78831	0.78927	0.73937	0.75726	0.59306	0.73449	0.73332	0.74828	0.74625	0.74496	0.74698	0.74203	0.74083	0.74262	0.74191	0.74017	0.74424	0.74016	0.74677	0.74363	0.74185	0.74183	0.74672	0.74467	0.74398	0.74691	0.73964	0.74664	0.74507	0.74526	0.74746	0.74178	0.74083	0.74825	0.74354	0.74613	0.74718	0.74802	0.74562
CD1253	0.81871	0.78561	0.57118	0.75972	0.82012	0.77335	0.7882	0.76636	0.81307	0.79575	0.79907	0.79974	0.75422	0.76962	0.60062	0.7513	0.74942	0.75774	0.75652	0.75475	0.75673	0.7515	0.75157	0.75145	0.75289	0.75066	0.75232	0.7511	0.75702	0.75233	0.75129	0.75274	0.75729	0.75386	0.75393	0.75701	0.75209	0.75838	0.75497	0.75601	0.75705	0.75099	0.75276	0.75651	0.75288	0.75582	0.75779	0.75726	0.75554
CD0329	0.8396	0.80297	0.58203	0.77088	0.83217	0.78685	0.78663	0.7768	0.83049	0.8135	0.80523	0.80603	0.76762	0.78617	0.61781	0.76566	0.76114	0.75721	0.75628	0.7547	0.75673	0.75019	0.74975	0.75077	0.75095	0.74976	0.75227	0.74951	0.7574	0.75278	0.75207	0.75182	0.75749	0.75328	0.75253	0.7559	0.74998	0.75893	0.75476	0.75477	0.75648	0.75085	0.74952	0.75612	0.75361	0.75679	0.75806	0.75712	0.75428
CD0221	0.82319	0.7936	0.57481	0.76262	0.82163	0.77975	0.7934	0.76982	0.81578	0.7998	0.79973	0.80011	0.75964	0.77972	0.61047	0.75844	0.74768	0.75792	0.75645	0.75482	0.75618	0.75132	0.75053	0.75231	0.75176	0.75078	0.75389	0.75078	0.75714	0.75285	0.75136	0.7526	0.75723	0.75429	0.75215	0.75566	0.75088	0.75552	0.75433	0.75618	0.75739	0.75151	0.75043	0.75557	0.75317	0.75677	0.75826	0.75722	0.75522
CD0302	0.81875	0.79384	0.5733	0.7636	0.824	0.77895	0.79839	0.77021	0.81347	0.80688	0.80795	0.80824	0.76054	0.77709	0.61306	0.75685	0.74761	0.75629	0.75524	0.75355	0.75566	0.7501	0.74961	0.75155	0.74998	0.74959	0.75274	0.74911	0.75581	0.75201	0.75126	0.75079	0.7559	0.75234	0.75128	0.75561	0.74883	0.7563	0.75424	0.75382	0.75602	0.74995	0.74821	0.75646	0.75263	0.7556	0.75671	0.7566	0.75331
CD0937	0.81956	0.7909	0.58212	0.76343	0.82181	0.78112	0.78371	0.77106	0.81735	0.80672	0.80881	0.80882	0.76073	0.77733	0.61379	0.75724	0.74117	0.77581	0.77268	0.77234	0.77354	0.76977	0.7679	0.7693	0.76848	0.76642	0.76982	0.76609	0.77576	0.76929	0.7695	0.76696	0.77575	0.7713	0.7715	0.77466	0.7652	0.77601	0.77137	0.77136	0.77413	0.76561	0.76508	0.77449	0.76968	0.77312	0.77412	0.77465	0.77122
CD0309	0.83522	0.79433	0.57347	0.76161	0.83093	0.77991	0.78059	0.76912	0.81967	0.79341	0.79297	0.79382	0.75858	0.77772	0.61131	0.75882	0.74902	0.74791	0.74582	0.7441	0.74654	0.74073	0.74007	0.74121	0.74131	0.73992	0.74186	0.73983	0.74702	0.7431	0.74135	0.74278	0.74709	0.74382	0.74311	0.74665	0.74039	0.74882	0.74534	0.74542	0.74721	0.74153	0.74009	0.74594	0.74368	0.74656	0.74759	0.74733	0.74492
CD0175	0.822	0.79547	0.57479	0.76282	0.82915	0.78125	0.79321	0.77119	0.8112	0.79966	0.80016	0.80156	0.75936	0.77779	0.60889	0.75724	0.75539	0.75415	0.75327	0.75178	0.75303	0.74819	0.74802	0.74804	0.74924	0.74696	0.74898	0.74669	0.75427	0.74957	0.74907	0.74852	0.75436	0.75016	0.74946	0.75381	0.74675	0.75534	0.75163	0.75206	0.75344	0.74751	0.7481	0.75531	0.75071	0.75397	0.7542	0.75393	0.75076
CD1187	0.79263	0.77376	0.57325	0.74409	0.79153	0.76202	0.7837	0.75008	0.7983	0.79667	0.79872	0.79953	0.74107	0.75755	0.59916	0.73787	0.74308	0.75424	0.75552	0.75452	0.75619	0.74691	0.74387	0.74746	0.74536	0.74355	0.74921	0.74374	0.75698	0.75271	0.75093	0.74555	0.75761	0.74924	0.7512	0.7548	0.74269	0.7533	0.75208	0.75029	0.7556	0.74759	0.74281	0.75436	0.75466	0.75674	0.75756	0.75785	0.74902
CD1420	0.79225	0.77214	0.57476	0.74347	0.79246	0.76033	0.78333	0.74956	0.79598	0.79416	0.79823	0.79827	0.74052	0.75848	0.59646	0.73721	0.73865	0.75098	0.7495	0.74792	0.74888	0.74367	0.74321	0.74343	0.74469	0.74218	0.74403	0.74144	0.7491	0.74529	0.74245	0.74471	0.75042	0.74681	0.74562	0.748	0.74118	0.75026	0.74723	0.74736	0.74883	0.74391	0.74092	0.74806	0.74591	0.748	0.74928	0.75076	0.74703
CD0642	0.8121	0.7878	0.57367	0.75988	0.81421	0.77705	0.79531	0.76598	0.81654	0.80691	0.80947	0.81014	0.75792	0.77597	0.60705	0.75349	0.75489	0.76835	0.76642	0.76395	0.76631	0.76169	0.76034	0.76209	0.76137	0.7598	0.76267	0.75971	0.7665	0.76274	0.7613	0.76133	0.76671	0.76421	0.76379	0.76613	0.75837	0.76733	0.76528	0.76523	0.76635	0.76064	0.75926	0.76734	0.7635	0.76594	0.76743	0.76725	0.76347
CD1223	0.81411	0.79171	0.57765	0.75542	0.80185	0.77216	0.78903	0.76236	0.80922	0.80937	0.80951	0.81132	0.75042	0.77151	0.60216	0.75321	0.74937	0.77313	0.77421	0.77089	0.77311	0.76505	0.76176	0.76646	0.76333	0.76205	0.76729	0.76029	0.77465	0.7693	0.76699	0.76438	0.77526	0.76871	0.76774	0.77262	0.76172	0.77167	0.77081	0.76752	0.77168	0.76383	0.75833	0.77153	0.77182	0.77454	0.77575	0.77508	0.76667
CD1426	0.79514	0.77243	0.56601	0.74407	0.79949	0.76015	0.77515	0.75016	0.79385	0.79072	0.79186	0.79282	0.74098	0.75892	0.5975	0.73692	0.7414	0.7522	0.75158	0.74932	0.75116	0.74556	0.74448	0.74659	0.74522	0.74421	0.74699	0.74384	0.75154	0.74766	0.74712	0.74612	0.75382	0.74868	0.74778	0.75118	0.74382	0.75132	0.74963	0.74985	0.75166	0.74602	0.74354	0.75123	0.75124	0.75366	0.75452	0.75533	0.74895
CD0358	0.80647	0.76738	0.55664	0.73551	0.79382	0.75417	0.75112	0.74503	0.80106	0.77134	0.76669	0.76838	0.73206	0.75369	0.59093	0.73473	0.72417	0.7226	0.72173	0.7193	0.72152	0.71588	0.71519	0.71637	0.71621	0.71497	0.7171	0.71476	0.72187	0.7181	0.71633	0.71649	0.72189	0.71888	0.7177	0.72099	0.71512	0.72329	0.72026	0.71984	0.72145	0.71666	0.71473	0.72085	0.71873	0.72153	0.72243	0.72194	0.71979
CD0199	0.79131	0.77188	0.57022	0.7403	0.78844	0.75717	0.79078	0.7457	0.79376	0.79121	0.79319	0.79559	0.73982	0.75902	0.5974	0.73302	0.7336	0.75254	0.7528	0.75185	0.75312	0.74717	0.74236	0.747	0.74416	0.74124	0.74741	0.74133	0.75483	0.74961	0.74866	0.74418	0.75486	0.74902	0.74983	0.7524	0.7406	0.75624	0.75168	0.74656	0.75246	0.74204	0.74099	0.75201	0.75139	0.75399	0.75492	0.75422	0.74573
CD1014	0.77503	0.7568	0.55068	0.72797	0.76976	0.74538	0.77638	0.73535	0.78088	0.77658	0.77936	0.78013	0.72888	0.74054	0.58312	0.72128	0.7246	0.74421	0.74439	0.74363	0.74492	0.737	0.73931	0.73739	0.73781	0.73584	0.73859	0.73544	0.74631	0.7433	0.74032	0.7397	0.74696	0.74289	0.7432	0.74379	0.7356	0.7448	0.74448	0.74111	0.74577	0.74051	0.73521	0.74475	0.74338	0.74668	0.74644	0.7473	0.74214
CD0180	0.81615	0.79281	0.5726	0.76078	0.82579	0.78098	0.77847	0.76721	0.81515	0.80189	0.79846	0.80014	0.75844	0.77975	0.62039	0.7529	0.74819	0.75734	0.75475	0.75327	0.75596	0.74943	0.74771	0.74988	0.74942	0.74751	0.75102	0.74781	0.75601	0.75166	0.75	0.75059	0.75624	0.75332	0.75152	0.75456	0.7486	0.75713	0.75418	0.75406	0.75537	0.75072	0.74825	0.75499	0.75227	0.75512	0.75667	0.75662	0.75333
CD0015	0.83192	0.7925	0.57264	0.76257	0.81722	0.77883	0.77967	0.76876	0.83248	0.81062	0.79429	0.79454	0.75906	0.77792	0.6016	0.75993	0.72096	0.74897	0.74686	0.74485	0.74775	0.74172	0.74008	0.74212	0.74125	0.73996	0.74299	0.73991	0.74789	0.74369	0.74229	0.7419	0.74806	0.74458	0.74333	0.74695	0.74031	0.74972	0.74651	0.74514	0.74671	0.74187	0.73999	0.74689	0.74439	0.7477	0.74854	0.74793	0.74551
CD0355	0.82657	0.79048	0.57114	0.75812	0.81227	0.7746	0.7741	0.76303	0.8173	0.81267	0.79917	0.80114	0.75531	0.77714	0.61479	0.75726	0.73098	0.74667	0.74493	0.74299	0.74482	0.7391	0.73834	0.73973	0.73989	0.73826	0.74045	0.73785	0.74518	0.74082	0.73915	0.73993	0.74501	0.7426	0.74092	0.74399	0.73799	0.74683	0.74362	0.7435	0.74465	0.7408	0.73741	0.74436	0.74146	0.74487	0.74569	0.74646	0.74363
CD0126	0.79065	0.77191	0.57148	0.74413	0.7925	0.76201	0.78279	0.75278	0.79483	0.79463	0.7988	0.79972	0.7411	0.75731	0.59603	0.73882	0.73968	0.75278	0.75087	0.75036	0.75241	0.74619	0.74453	0.74628	0.74539	0.74369	0.74673	0.743	0.75341	0.75001	0.74745	0.74703	0.75374	0.74934	0.74972	0.75201	0.74184	0.75308	0.74973	0.74875	0.75331	0.74674	0.74278	0.75209	0.75089	0.75244	0.75399	0.75517	0.74804
CD1419	0.781	0.76362	0.56666	0.73453	0.77919	0.74892	0.78575	0.73906	0.79124	0.7843	0.78871	0.7892	0.73192	0.74654	0.59386	0.72677	0.73006	0.74761	0.74731	0.7453	0.74925	0.74137	0.73861	0.74147	0.74071	0.7378	0.74179	0.73772	0.75099	0.74629	0.74233	0.74196	0.75162	0.74344	0.74322	0.74818	0.7381	0.74754	0.74598	0.7433	0.74626	0.74073	0.73757	0.74573	0.74784	0.74981	0.75101	0.75051	0.74308
CD1165	0.83822	0.79046	0.57461	0.76177	0.81884	0.77636	0.77695	0.76528	0.81978	0.80229	0.79377	0.79325	0.75699	0.77612	0.62417	0.75373	0.72072	0.74802	0.7459	0.74384	0.74666	0.74004	0.73935	0.74058	0.74157	0.73922	0.74119	0.73894	0.74702	0.74284	0.74066	0.74265	0.74704	0.7436	0.74296	0.74629	0.73942	0.74872	0.74547	0.74529	0.74693	0.74201	0.73841	0.74604	0.74338	0.74664	0.74763	0.74719	0.74482
CD0589	0.78716	0.77008	0.57753	0.74325	0.78733	0.75875	0.789	0.74803	0.79249	0.79234	0.79963	0.79919	0.75021	0.75668	0.59438	0.73566	0.73722	0.75847	0.75744	0.7554	0.75728	0.75155	0.75074	0.75216	0.75293	0.75044	0.75272	0.7498	0.7572	0.75367	0.75164	0.75315	0.75777	0.75484	0.75338	0.75583	0.74873	0.75627	0.75579	0.75621	0.75718	0.75286	0.74812	0.75654	0.75456	0.75799	0.75769	0.7604	0.75533
CD0679	0.79323	0.76465	0.55575	0.73715	0.80614	0.75882	0.75187	0.74485	0.81289	0.76911	0.76692	0.76803	0.73349	0.75272	0.59784	0.73372	0.70218	0.72232	0.72084	0.71935	0.72132	0.71596	0.7154	0.7165	0.7163	0.71524	0.71955	0.71508	0.7218	0.71822	0.7166	0.71648	0.72195	0.71893	0.71771	0.72115	0.7153	0.7232	0.72004	0.71971	0.72161	0.71625	0.7149	0.72161	0.71886	0.72149	0.72236	0.7226	0.7197
CD0943	0.83586	0.79098	0.57461	0.76157	0.83139	0.77508	0.77719	0.76586	0.82198	0.79793	0.79068	0.7902	0.75739	0.77815	0.60244	0.76021	0.75105	0.74844	0.7465	0.74458	0.74703	0.74079	0.74122	0.74135	0.74191	0.73997	0.74198	0.7389	0.74757	0.74346	0.74142	0.74321	0.74766	0.74421	0.74358	0.74702	0.73924	0.74925	0.7461	0.74557	0.74755	0.74186	0.73903	0.74645	0.7441	0.74719	0.74825	0.74768	0.74522
CD0674	0.83355	0.7934	0.57457	0.76378	0.81459	0.77837	0.77884	0.76996	0.83299	0.80312	0.79398	0.79434	0.7595	0.77756	0.59555	0.75844	0.72058	0.74894	0.74743	0.74555	0.7478	0.74189	0.74039	0.74242	0.74244	0.74026	0.74304	0.74018	0.74843	0.74452	0.74243	0.74365	0.74851	0.74525	0.74458	0.74801	0.74054	0.75003	0.74687	0.74597	0.7477	0.74215	0.74026	0.74723	0.74514	0.74796	0.74906	0.74861	0.74549
CD0415	0.82559	0.78514	0.56727	0.75231	0.81467	0.76943	0.7705	0.75876	0.81613	0.79032	0.78172	0.78286	0.74977	0.77412	0.6005	0.75233	0.71536	0.74248	0.74079	0.73901	0.74123	0.73536	0.73411	0.73587	0.73569	0.73375	0.73661	0.73356	0.74178	0.73782	0.73593	0.73686	0.74175	0.73859	0.7375	0.74096	0.73398	0.74318	0.74005	0.7399	0.74141	0.73558	0.73361	0.74055	0.73849	0.74126	0.74235	0.74194	0.73971
CD1069	0.84662	0.79579	0.5735	0.76331	0.82935	0.78187	0.77767	0.77282	0.82498	0.81403	0.81512	0.81364	0.7579	0.78269	0.60739	0.76566	0.72078	0.74975	0.74987	0.74777	0.74851	0.74199	0.74134	0.74173	0.74237	0.7418	0.74383	0.74011	0.74899	0.74488	0.74339	0.74366	0.74905	0.74556	0.74407	0.74752	0.74038	0.75065	0.74669	0.74631	0.74798	0.7435	0.7401	0.74792	0.74546	0.74871	0.7497	0.74904	0.74677
CD1272	0.81105	0.79861	0.57253	0.76612	0.82859	0.78553	0.78874	0.77726	0.82445	0.8151	0.81464	0.81675	0.7615	0.78228	0.60839	0.7545	0.7472	0.75981	0.75694	0.75549	0.75684	0.75313	0.75198	0.75327	0.75493	0.74992	0.7545	0.75119	0.75765	0.75324	0.75232	0.75275	0.75759	0.75471	0.75472	0.75686	0.75067	0.75867	0.75559	0.75624	0.75734	0.75175	0.74998	0.75628	0.75405	0.75658	0.75796	0.75778	0.75538
CD1207	0.81459	0.75873	0.54556	0.72651	0.77534	0.75731	0.74208	0.73471	0.78719	0.78222	0.75963	0.75746	0.72341	0.74309	0.58567	0.726	0.71551	0.71402	0.71315	0.7117	0.71379	0.70755	0.70701	0.70881	0.70822	0.7068	0.7094	0.70672	0.71402	0.71042	0.70844	0.7094	0.71416	0.71095	0.71013	0.7132	0.70725	0.71528	0.71227	0.71196	0.71374	0.70821	0.70689	0.71263	0.71101	0.71317	0.71452	0.71431	0.71139
CD0778	0.83207	0.79355	0.5738	0.76214	0.81004	0.77831	0.77747	0.76762	0.82498	0.79058	0.79425	0.79336	0.759	0.77724	0.58654	0.75549	0.75101	0.74874	0.74751	0.74579	0.74777	0.74175	0.74116	0.74231	0.74234	0.7409	0.74375	0.74075	0.74854	0.74471	0.7429	0.74336	0.74869	0.74494	0.7445	0.74786	0.74139	0.75017	0.74706	0.74631	0.74837	0.74223	0.74116	0.74715	0.74538	0.74793	0.74917	0.74894	0.74576
CD0164	0.83127	0.79245	0.5732	0.7611	0.81931	0.77528	0.77863	0.76616	0.83184	0.80196	0.78961	0.79031	0.75847	0.78	0.5967	0.75789	0.72074	0.75006	0.74852	0.74673	0.74839	0.74209	0.74199	0.74263	0.7436	0.74187	0.74321	0.74172	0.74946	0.74564	0.7429	0.74367	0.74949	0.74565	0.74543	0.74864	0.74161	0.75097	0.74658	0.74762	0.74921	0.74385	0.74101	0.7482	0.74623	0.74892	0.75001	0.74992	0.74697
CD1143	0.83534	0.79245	0.57458	0.76201	0.82093	0.77932	0.77873	0.76921	0.83386	0.80846	0.79176	0.79329	0.75912	0.78058	0.5953	0.76243	0.7231	0.75029	0.7484	0.74664	0.74901	0.74315	0.74177	0.7438	0.74286	0.74166	0.74439	0.74137	0.7495	0.74552	0.74405	0.74419	0.74955	0.74628	0.7446	0.74893	0.74186	0.75103	0.74781	0.74703	0.74866	0.74325	0.74154	0.74826	0.74614	0.74909	0.75007	0.74976	0.7465
CD0512	0.8109	0.77749	0.56316	0.74675	0.80678	0.76332	0.76516	0.75408	0.82353	0.7738	0.776	0.77737	0.74335	0.7653	0.58373	0.74609	0.7361	0.73427	0.73253	0.73053	0.7332	0.72726	0.72576	0.72778	0.7271	0.72563	0.72757	0.72539	0.73359	0.72954	0.72785	0.72799	0.73373	0.73036	0.72948	0.73243	0.72594	0.73514	0.73195	0.73097	0.73299	0.72773	0.72564	0.73244	0.73008	0.73309	0.73427	0.73386	0.73079
CD1080	0.83483	0.79645	0.57483	0.76273	0.82923	0.78046	0.7785	0.7721	0.82799	0.79427	0.79284	0.79384	0.75983	0.78067	0.59287	0.76305	0.72107	0.74972	0.74842	0.74585	0.7483	0.74249	0.74198	0.74297	0.74305	0.74184	0.7436	0.74159	0.74875	0.74488	0.74311	0.74466	0.74881	0.74552	0.74485	0.74829	0.74212	0.75051	0.74704	0.74717	0.74888	0.74341	0.74182	0.74764	0.74541	0.74826	0.74932	0.7491	0.74664
CD0185	0.82853	0.78376	0.56682	0.75203	0.81617	0.77118	0.76706	0.76184	0.81254	0.80158	0.78259	0.78256	0.74815	0.76853	0.59547	0.75291	0.71104	0.73837	0.73714	0.7346	0.73693	0.73111	0.73045	0.73159	0.73182	0.73069	0.73217	0.7303	0.73749	0.73368	0.73182	0.73341	0.73754	0.73436	0.73366	0.73697	0.73083	0.73921	0.73576	0.73605	0.73755	0.73241	0.73094	0.73638	0.73416	0.73698	0.73802	0.73796	0.73548
CD1427	0.84039	0.79317	0.57276	0.76378	0.81599	0.77899	0.77959	0.76877	0.82995	0.80584	0.79362	0.79368	0.75975	0.77985	0.60408	0.76158	0.72252	0.74963	0.74812	0.74608	0.74856	0.74358	0.74303	0.74416	0.74348	0.74232	0.74513	0.74168	0.74919	0.74498	0.74405	0.74477	0.74922	0.74577	0.74494	0.7485	0.74274	0.75072	0.74766	0.74722	0.74896	0.74377	0.7415	0.74791	0.74571	0.74873	0.74985	0.74908	0.74614
CD0586	0.82856	0.7746	0.56517	0.74014	0.79521	0.75421	0.76114	0.74562	0.80938	0.7792	0.78004	0.77835	0.73763	0.76261	0.60019	0.74293	0.69943	0.7295	0.72816	0.7263	0.72842	0.72325	0.72251	0.72381	0.72367	0.72245	0.72452	0.72223	0.72904	0.72536	0.72379	0.72447	0.7301	0.72608	0.72524	0.72845	0.72262	0.73044	0.72736	0.72734	0.72887	0.72377	0.72228	0.72783	0.72691	0.72858	0.72964	0.72915	0.72676
CD0958	0.8266	0.79461	0.57333	0.76223	0.81804	0.7801	0.77869	0.77103	0.84398	0.79932	0.7948	0.79493	0.76003	0.7795	0.58756	0.76432	0.72114	0.74877	0.74788	0.74641	0.74742	0.74257	0.74196	0.743	0.74252	0.74134	0.74381	0.74184	0.74892	0.74417	0.74314	0.74416	0.74947	0.74482	0.74418	0.74775	0.74201	0.74966	0.74649	0.74644	0.74819	0.74268	0.74162	0.74677	0.74561	0.74887	0.75012	0.74826	0.74594
CD0266	0.7913	0.78399	0.57333	0.74626	0.79173	0.76518	0.7852	0.76125	0.8026	0.80296	0.80738	0.8076	0.74391	0.77147	0.59549	0.74597	0.73484	0.75188	0.75182	0.7508	0.75148	0.74437	0.74455	0.74573	0.74565	0.74386	0.74808	0.74234	0.75178	0.74786	0.74644	0.74499	0.75328	0.74776	0.74788	0.75112	0.74337	0.75291	0.75074	0.74849	0.75097	0.74632	0.74367	0.75065	0.74902	0.75119	0.75256	0.75198	0.74878
CD0161	0.83401	0.79306	0.57252	0.76132	0.82499	0.77408	0.77792	0.76796	0.83388	0.79475	0.79212	0.79211	0.7574	0.78055	0.59227	0.76451	0.72032	0.74776	0.74671	0.74435	0.74723	0.74102	0.73989	0.74208	0.74079	0.74054	0.74304	0.73955	0.74754	0.74335	0.74213	0.74208	0.74749	0.74422	0.74337	0.74664	0.74022	0.74922	0.74621	0.74498	0.74702	0.74256	0.73983	0.74636	0.74383	0.74731	0.74827	0.74774	0.74544
CD1425	0.82299	0.79242	0.57351	0.76233	0.81764	0.7772	0.78004	0.76824	0.82439	0.79913	0.79412	0.7945	0.75925	0.78003	0.58272	0.76185	0.72328	0.74937	0.7487	0.7458	0.74836	0.74191	0.74123	0.74241	0.74322	0.74104	0.74419	0.74084	0.74871	0.74476	0.74246	0.74426	0.7488	0.74554	0.74469	0.748	0.74124	0.75034	0.74712	0.74708	0.74859	0.74352	0.74014	0.7477	0.74531	0.7482	0.74928	0.74896	0.74676
CD0246	0.80419	0.78277	0.56759	0.74715	0.79684	0.76637	0.70865	0.75656	0.81458	0.78218	0.78309	0.78359	0.74323	0.76752	0.57495	0.7503	0.73527	0.73392	0.73224	0.73045	0.73288	0.72595	0.72586	0.7264	0.7275	0.72583	0.72776	0.72574	0.73225	0.72858	0.72651	0.72754	0.73234	0.73004	0.72834	0.73125	0.72537	0.73388	0.73088	0.73072	0.7319	0.72814	0.72501	0.73127	0.72898	0.73246	0.73335	0.73291	0.73109
CD1372	0.80521	0.81662	0.56353	0.78391	0.82015	0.76511	0.76267	0.77855	0.82416	0.7876	0.79049	0.78941	0.74042	0.78517	0.57572	0.75661	0.74316	0.7327	0.73147	0.72925	0.73132	0.72679	0.72525	0.72731	0.72711	0.72534	0.72799	0.72468	0.73131	0.72729	0.72721	0.7265	0.7323	0.72847	0.72749	0.73113	0.72556	0.73326	0.73124	0.73	0.73124	0.72946	0.72522	0.73761	0.72897	0.73233	0.73273	0.73074	0.73507
CD1423	0.83494	0.79411	0.57387	0.76037	0.82357	0.77839	0.77863	0.76986	0.82605	0.7971	0.79388	0.79457	0.7591	0.78152	0.58921	0.76585	0.72108	0.75001	0.74899	0.74702	0.74948	0.74247	0.74181	0.743	0.74322	0.74226	0.74373	0.74125	0.74997	0.74509	0.74309	0.74448	0.74998	0.74593	0.74494	0.74823	0.74197	0.75155	0.7482	0.74745	0.74885	0.74455	0.74161	0.74873	0.74646	0.74946	0.75052	0.7503	0.74767
CD0428	0.82072	0.77913	0.56125	0.74567	0.79948	0.75685	0.76495	0.75329	0.82792	0.77659	0.77874	0.77924	0.74111	0.76522	0.58206	0.75024	0.7353	0.73384	0.73214	0.73	0.73234	0.7267	0.72597	0.72737	0.7273	0.72636	0.72831	0.72575	0.73284	0.72882	0.72779	0.72773	0.73308	0.72989	0.72885	0.73171	0.72596	0.73435	0.73129	0.73096	0.73217	0.72769	0.7255	0.73161	0.72949	0.73244	0.73364	0.73275	0.73065
CD0653	0.8272	0.78617	0.56466	0.75241	0.80687	0.76935	0.76599	0.76462	0.8253	0.79973	0.78467	0.78557	0.74766	0.77398	0.58907	0.75845	0.73889	0.73834	0.73692	0.73435	0.73655	0.7309	0.73023	0.73228	0.73156	0.72996	0.73325	0.72975	0.73705	0.73332	0.73153	0.7323	0.73712	0.73403	0.7331	0.73613	0.73059	0.73844	0.73611	0.73525	0.73671	0.73247	0.72978	0.7359	0.73394	0.73659	0.73762	0.73727	0.73558
CD0034	0.82406	0.79454	0.57318	0.76578	0.81575	0.76617	0.78959	0.76981	0.85064	0.83742	0.82911	0.83051	0.76164	0.78676	0.6223	0.76963	0.75409	0.75604	0.75549	0.75446	0.75539	0.75185	0.74976	0.75215	0.75044	0.7492	0.75358	0.74858	0.75632	0.75177	0.7508	0.75043	0.75551	0.75372	0.7511	0.75521	0.74799	0.75665	0.75347	0.75452	0.75465	0.75009	0.74732	0.75482	0.75235	0.75635	0.75689	0.75614	0.75307
CD0745	0.58568	0.60782	0.50664	0.63866	0.57894	0.63733	0.62023	0.6648	0.6122	0.61452	0.62332	0.62487	0.63204	0.65252	0.49992	0.60272	0.64253	0.62035	0.59976	0.59815	0.62662	0.59693	0.59693	0.59732	0.5978	0.59668	0.59831	0.59677	0.59848	0.5972	0.5974	0.59791	0.59898	0.59834	0.59864	0.5987	0.59723	0.60154	0.59878	0.59916	0.59945	0.59863	0.59688	0.59958	0.59744	0.59906	0.59826	0.59942	0.6005
CD0996	0.5942	0.61932	0.51326	0.65204	0.58753	0.62443	0.63371	0.65888	0.62023	0.62207	0.63063	0.62217	0.617	0.66211	0.50577	0.61138	0.64759	0.61486	0.60991	0.60811	0.64658	0.60693	0.60689	0.60734	0.60776	0.60684	0.60834	0.60679	0.60833	0.60716	0.60738	0.60784	0.60885	0.60823	0.60838	0.60864	0.60741	0.61158	0.60885	0.60902	0.60941	0.60842	0.60702	0.60955	0.6075	0.609	0.60841	0.60933	0.61027
CD1000	0.63597	0.6945	0.55265	0.68903	0.62916	0.68782	0.68971	0.6738	0.67842	0.67942	0.68666	0.69016	0.69267	0.72034	0.53655	0.68891	0.71833	0.67028	0.63474	0.64653	0.65673	0.64323	0.64303	0.64417	0.64529	0.64293	0.6454	0.64388	0.64683	0.64477	0.64309	0.64425	0.64728	0.64623	0.64506	0.64615	0.6439	0.64787	0.64641	0.6466	0.64688	0.64676	0.64409	0.65022	0.64455	0.64727	0.64673	0.64695	0.64922
CD0110	0.67533	0.6454	0.48462	0.58093	0.64988	0.64854	0.62386	0.64084	0.6321	0.62048	0.62576	0.62878	0.64927	0.61053	0.46936	0.60431	0.61367	0.6156	0.61401	0.61215	0.61355	0.61219	0.61266	0.61314	0.6132	0.6123	0.61457	0.61135	0.61414	0.60958	0.61185	0.60926	0.61273	0.61259	0.60932	0.61225	0.61118	0.61398	0.61435	0.61273	0.61249	0.62123	0.61085	0.63163	0.61042	0.61372	0.61412	0.61172	0.62857
CD0881	0.69517	0.65461	0.47422	0.66424	0.63864	0.64594	0.61648	0.64536	0.63055	0.62825	0.62081	0.62429	0.64494	0.61408	0.46479	0.60502	0.61142	0.59908	0.599	0.59731	0.59849	0.59687	0.5969	0.5973	0.59721	0.59687	0.59836	0.59638	0.59963	0.59568	0.59695	0.59769	0.5987	0.59668	0.5966	0.5986	0.59637	0.60011	0.59881	0.59834	0.5986	0.59613	0.59609	0.60114	0.59664	0.59936	0.59951	0.59861	0.60296
CD1381	0.71502	0.68312	0.49545	0.60231	0.67811	0.67896	0.64201	0.67483	0.66537	0.64589	0.65392	0.66414	0.6741	0.64125	0.48024	0.63569	0.65109	0.62244	0.62359	0.62103	0.62174	0.6206	0.62461	0.62117	0.62094	0.62429	0.62237	0.62424	0.62328	0.61988	0.62492	0.62531	0.6229	0.62084	0.62459	0.62298	0.62376	0.62384	0.62226	0.62178	0.62283	0.62359	0.62379	0.62454	0.62091	0.62313	0.62353	0.62281	0.62421
CD0042	0.71398	0.69118	0.49754	0.60073	0.68396	0.67885	0.64434	0.68012	0.65274	0.65767	0.65622	0.66261	0.67304	0.63795	0.47981	0.63453	0.64382	0.62339	0.62416	0.6218	0.62239	0.6215	0.62118	0.62177	0.62147	0.62121	0.62292	0.62056	0.62401	0.62105	0.62119	0.62165	0.62368	0.62164	0.62092	0.62343	0.62043	0.62486	0.62314	0.62293	0.62321	0.62633	0.62058	0.63008	0.62165	0.62382	0.62438	0.62338	0.62645
CD1224	0.68796	0.5954	0.48277	0.57371	0.64579	0.64054	0.61324	0.65026	0.62476	0.63918	0.62125	0.62446	0.64827	0.61409	0.46254	0.60345	0.61036	0.59697	0.59744	0.59532	0.59656	0.59536	0.59505	0.59592	0.59619	0.5951	0.59698	0.59466	0.59743	0.59417	0.59571	0.59592	0.59709	0.5952	0.59461	0.59675	0.59537	0.59855	0.59708	0.59646	0.5966	0.59507	0.59443	0.59785	0.59453	0.59719	0.59764	0.59728	0.59955
CD0472	0.72454	0.69025	0.51571	0.6136	0.70687	0.61377	0.66722	0.69774	0.68499	0.66938	0.67665	0.67912	0.67811	0.65269	0.49463	0.6482	0.60673	0.63874	0.63914	0.6372	0.63791	0.63684	0.6366	0.63658	0.6372	0.63673	0.63807	0.63617	0.63928	0.63607	0.6369	0.63715	0.63881	0.63695	0.63631	0.63927	0.63614	0.64045	0.63922	0.63849	0.63904	0.65321	0.63578	0.65486	0.63732	0.6406	0.64535	0.64439	0.65176
CD1141	0.69313	0.6563	0.53022	0.69904	0.68506	0.60941	0.67108	0.68948	0.65495	0.64038	0.64795	0.64963	0.70401	0.63538	0.49132	0.6335	0.61561	0.64674	0.64644	0.64472	0.64617	0.64244	0.64344	0.64258	0.6443	0.64333	0.6433	0.64286	0.6474	0.6435	0.64362	0.64286	0.64686	0.64422	0.64403	0.6465	0.64242	0.65052	0.64631	0.64536	0.64646	0.64129	0.64212	0.64604	0.64516	0.64693	0.64758	0.64832	0.64465
CD0903	0.69346	0.6736	0.48518	0.59596	0.68994	0.66871	0.6384	0.67765	0.64338	0.64148	0.66596	0.67048	0.65951	0.64355	0.48534	0.63042	0.62864	0.61915	0.61926	0.61733	0.61863	0.61577	0.6193	0.61627	0.61971	0.6198	0.61728	0.61961	0.61992	0.6186	0.62024	0.62036	0.61903	0.61688	0.61955	0.61808	0.61905	0.6201	0.61907	0.6173	0.61789	0.62211	0.61911	0.62023	0.61648	0.61966	0.62016	0.61826	0.61783
CD0643	0.71382	0.66603	0.49679	0.68223	0.68454	0.66224	0.63569	0.66941	0.65297	0.63854	0.65072	0.6554	0.65828	0.63667	0.48826	0.62853	0.6185	0.61786	0.61803	0.61595	0.61724	0.61519	0.61519	0.61566	0.61524	0.61494	0.61691	0.61432	0.61852	0.61419	0.61531	0.61537	0.61781	0.61553	0.6177	0.61666	0.61412	0.61884	0.61779	0.61572	0.61648	0.62229	0.61706	0.62216	0.61543	0.61827	0.61863	0.61657	0.62053
CD1231	0.71458	0.68264	0.49959	0.60463	0.69466	0.67336	0.64725	0.682	0.65879	0.6647	0.66962	0.67428	0.67195	0.64488	0.48534	0.64144	0.59502	0.62568	0.62609	0.62307	0.62471	0.62276	0.62714	0.62323	0.62727	0.6272	0.62501	0.62706	0.62598	0.62672	0.62776	0.62755	0.62562	0.62695	0.62715	0.62507	0.62654	0.62676	0.62524	0.62486	0.62493	0.62849	0.62657	0.62669	0.62692	0.62655	0.62631	0.62542	0.62419
CD0136	0.70867	0.67156	0.50405	0.63595	0.67217	0.63276	0.66785	0.63873	0.68624	0.6785	0.68092	0.6847	0.65148	0.64166	0.50535	0.6456	0.6313	0.64978	0.6469	0.64514	0.64817	0.64431	0.64479	0.64411	0.6462	0.64474	0.64503	0.64412	0.64741	0.64444	0.64246	0.64686	0.64701	0.64716	0.64469	0.64713	0.64454	0.64838	0.6475	0.64895	0.64763	0.64784	0.64524	0.64758	0.64373	0.64693	0.64719	0.64671	0.65103
CD1391	0.71361	0.69693	0.4906	0.60195	0.67659	0.68489	0.64652	0.67539	0.67065	0.66054	0.66249	0.66413	0.6702	0.64428	0.48185	0.63526	0.63715	0.62314	0.62368	0.62129	0.62217	0.62101	0.62081	0.62114	0.62118	0.62034	0.62233	0.61975	0.62359	0.62024	0.62071	0.62444	0.62323	0.62106	0.62018	0.62356	0.61998	0.6243	0.62271	0.62248	0.62282	0.62724	0.62306	0.62372	0.62107	0.62347	0.62393	0.62335	0.62168
CD1401	0.71311	0.66648	0.46829	0.64011	0.67803	0.62591	0.65143	0.63393	0.66067	0.66317	0.70018	0.70943	0.62857	0.62474	0.47952	0.62971	0.62361	0.61826	0.61806	0.61689	0.61776	0.61391	0.61332	0.61409	0.6142	0.6131	0.6149	0.61275	0.61937	0.6162	0.61384	0.61394	0.61963	0.62074	0.61615	0.61684	0.61285	0.61897	0.61725	0.61647	0.62256	0.63156	0.61252	0.6356	0.61955	0.61786	0.62513	0.6239	0.63226
CD0518	0.71113	0.67789	0.48619	0.59099	0.65345	0.65879	0.63336	0.66407	0.63394	0.63617	0.65327	0.65058	0.65524	0.63198	0.47281	0.62173	0.58046	0.61444	0.61501	0.61297	0.61346	0.61258	0.61236	0.61305	0.61233	0.61248	0.61424	0.61577	0.61508	0.61147	0.61258	0.61674	0.6148	0.61255	0.61579	0.61501	0.61218	0.61586	0.61409	0.61321	0.61439	0.61097	0.61527	0.61634	0.61277	0.61496	0.61548	0.61427	0.61583
CD0867	0.72038	0.68959	0.49317	0.62664	0.72033	0.62571	0.67259	0.66464	0.70471	0.70887	0.68753	0.72247	0.65428	0.65195	0.50247	0.6572	0.61503	0.64258	0.64257	0.64038	0.64211	0.64372	0.64419	0.63818	0.64464	0.64061	0.63879	0.64097	0.64213	0.63909	0.64189	0.6421	0.64345	0.64042	0.64375	0.64114	0.64209	0.64358	0.64155	0.64073	0.64122	0.64988	0.64189	0.6569	0.63998	0.64193	0.64662	0.64611	0.65453
CD1315	0.71235	0.68593	0.49357	0.70197	0.68986	0.69485	0.64534	0.68886	0.6671	0.6563	0.66078	0.66325	0.6771	0.64623	0.48877	0.63686	0.64024	0.62659	0.6266	0.62441	0.62598	0.62332	0.62748	0.62374	0.62384	0.62762	0.62535	0.62736	0.62726	0.62705	0.6282	0.62801	0.62634	0.62411	0.62719	0.62585	0.62673	0.62782	0.62632	0.62566	0.62573	0.62299	0.6267	0.63648	0.62387	0.62702	0.62747	0.62627	0.63313
CD1147	0.72749	0.67871	0.48024	0.65765	0.68446	0.6348	0.65624	0.6427	0.66796	0.67157	0.68442	0.70262	0.63855	0.63033	0.48383	0.63561	0.63034	0.62638	0.62624	0.62383	0.62458	0.62089	0.62373	0.62128	0.62112	0.62013	0.62192	0.61985	0.62616	0.62324	0.62095	0.62105	0.62673	0.62693	0.62372	0.6254	0.6201	0.62773	0.6239	0.62479	0.62771	0.63895	0.6196	0.64644	0.62556	0.62607	0.63111	0.62868	0.64047
CD1260	0.72508	0.62649	0.50519	0.6041	0.68982	0.60383	0.64923	0.683	0.6677	0.6677	0.6609	0.66536	0.67778	0.64433	0.48384	0.63874	0.59527	0.62579	0.62628	0.62385	0.62488	0.62279	0.62243	0.62327	0.62288	0.62257	0.62467	0.62213	0.62621	0.62261	0.62291	0.62335	0.62591	0.62366	0.62265	0.62556	0.62182	0.62714	0.62547	0.62465	0.62522	0.62485	0.6216	0.63288	0.62363	0.62598	0.62657	0.62579	0.63015
CD0644	0.71645	0.63045	0.5087	0.68752	0.68112	0.67094	0.64516	0.68468	0.64774	0.6681	0.66351	0.66719	0.6667	0.65387	0.48519	0.63874	0.63515	0.62441	0.62512	0.62285	0.6234	0.62673	0.62748	0.62735	0.62774	0.62752	0.62386	0.62733	0.62462	0.6268	0.62813	0.62818	0.62463	0.62699	0.6272	0.6282	0.62676	0.62575	0.62383	0.62814	0.62824	0.62178	0.62677	0.62381	0.62686	0.62456	0.62483	0.62479	0.62293
CD1267	0.53821	0.52798	0.44097	0.50159	0.51032	0.51525	0.51765	0.50095	0.55602	0.56053	0.55321	0.55274	0.51242	0.4983	0.38223	0.56387	0.51107	0.5094	0.52508	0.49828	0.51965	0.4997	0.49969	0.49899	0.49956	0.49973	0.49755	0.50034	0.4991	0.50016	0.49849	0.50148	0.49786	0.5002	0.50011	0.50009	0.50173	0.49949	0.49668	0.50014	0.50023	0.49621	0.5023	0.49568	0.49789	0.49623	0.49844	0.4996	0.49498
CD1406	0.70942	0.68061	0.50713	0.6272	0.70723	0.65174	0.68518	0.62381	0.66869	0.66402	0.67462	0.67632	0.65691	0.63797	0.51969	0.65136	0.64157	0.64692	0.64823	0.64473	0.64588	0.64445	0.64485	0.64462	0.64441	0.64518	0.64561	0.64588	0.64704	0.64354	0.64423	0.64855	0.64712	0.64478	0.64369	0.64683	0.64794	0.64809	0.64599	0.64655	0.6478	0.64295	0.64861	0.64578	0.64503	0.64705	0.6475	0.64736	0.64709
CD0866	0.70269	0.66926	0.4724	0.61251	0.71852	0.65039	0.60867	0.6597	0.65171	0.64731	0.64916	0.64683	0.61405	0.62604	0.51182	0.62159	0.61296	0.62637	0.62674	0.62394	0.62479	0.62468	0.62538	0.62583	0.6266	0.62593	0.62913	0.62423	0.62506	0.62244	0.62448	0.62381	0.6244	0.62525	0.6242	0.62635	0.62327	0.6271	0.62615	0.6277	0.62677	0.62619	0.62356	0.62585	0.62267	0.62613	0.6256	0.62739	0.62616
CD1091	0.73648	0.69051	0.52157	0.68483	0.72112	0.67777	0.65537	0.68837	0.6741	0.67338	0.67484	0.67939	0.6549	0.64404	0.51679	0.6417	0.60415	0.6334	0.63323	0.63059	0.63237	0.6295	0.62897	0.62991	0.6302	0.62653	0.63066	0.62624	0.63321	0.62958	0.63014	0.62936	0.63308	0.63072	0.62942	0.63222	0.629	0.63466	0.63231	0.63196	0.63215	0.64441	0.62853	0.65139	0.63028	0.63311	0.6335	0.6334	0.64689
CD0216	0.71311	0.69732	0.50074	0.60569	0.68234	0.67589	0.64785	0.67798	0.68105	0.66419	0.6766	0.67991	0.66829	0.65483	0.48486	0.64553	0.59811	0.6244	0.62465	0.62265	0.62355	0.62581	0.62668	0.6265	0.62691	0.62664	0.62352	0.62645	0.6249	0.62598	0.62728	0.62731	0.62447	0.62612	0.62633	0.6241	0.62595	0.62586	0.62379	0.62391	0.6274	0.6236	0.62592	0.62328	0.62606	0.6254	0.62507	0.6244	0.62352
CD0159	0.70375	0.65543	0.48436	0.62705	0.67315	0.63989	0.64415	0.64268	0.6503	0.64862	0.65498	0.659	0.63163	0.61968	0.48912	0.63635	0.59472	0.63024	0.62667	0.62654	0.62779	0.62761	0.6292	0.62723	0.62847	0.62852	0.62781	0.62925	0.62858	0.62717	0.6268	0.63421	0.62616	0.62787	0.63022	0.63395	0.6315	0.63291	0.62707	0.63226	0.63394	0.62741	0.63112	0.62761	0.62645	0.62683	0.62649	0.63205	0.62988
CD0468	0.61943	0.7326	0.51768	0.67367	0.61903	0.7409	0.7345	0.67812	0.70679	0.72309	0.7388	0.73725	0.75123	0.68422	0.48705	0.6825	0.71642	0.65583	0.64936	0.64135	0.62192	0.64023	0.63999	0.64009	0.64072	0.64008	0.6402	0.64072	0.64235	0.64073	0.6411	0.6414	0.64307	0.64081	0.6415	0.64374	0.64143	0.64543	0.64096	0.64207	0.64394	0.63756	0.64079	0.64183	0.64166	0.64155	0.6428	0.64332	0.64076
CD0959	0.61747	0.73642	0.53274	0.69232	0.62157	0.75197	0.73165	0.66856	0.72388	0.72818	0.74374	0.74206	0.76694	0.6864	0.48733	0.68201	0.72159	0.66554	0.6505	0.64209	0.61798	0.64108	0.64096	0.64093	0.64155	0.64075	0.64091	0.64147	0.64298	0.64159	0.64131	0.64162	0.64318	0.64153	0.64216	0.64438	0.64233	0.64605	0.6412	0.64239	0.64453	0.63879	0.64156	0.64207	0.64238	0.64181	0.64347	0.64418	0.64179
CD1046	0.72777	0.66347	0.48819	0.61361	0.70064	0.6351	0.65797	0.64928	0.65581	0.65296	0.65512	0.66088	0.61754	0.61293	0.52151	0.62891	0.6165	0.62177	0.6192	0.61915	0.61852	0.61721	0.6199	0.61903	0.621	0.61943	0.61942	0.61908	0.61976	0.61567	0.61738	0.61771	0.61851	0.61918	0.61485	0.61792	0.61858	0.62004	0.61973	0.62104	0.61791	0.63231	0.6191	0.61988	0.61607	0.61854	0.62018	0.6202	0.62283
CD1215	0.72865	0.62311	0.48615	0.62544	0.69993	0.64143	0.64539	0.66354	0.68177	0.67956	0.66774	0.66183	0.62451	0.62751	0.52437	0.64367	0.62856	0.61908	0.62041	0.61641	0.61846	0.61824	0.61874	0.6155	0.61857	0.61433	0.61729	0.61401	0.61861	0.61601	0.61444	0.6155	0.61882	0.6161	0.61863	0.61855	0.61677	0.62364	0.61755	0.6174	0.61758	0.62988	0.61666	0.64125	0.61612	0.61832	0.61879	0.61903	0.63706
CD0784	0.82824	0.72999	0.51372	0.66379	0.7482	0.65068	0.69842	0.65287	0.74167	0.71743	0.71086	0.7202	0.67627	0.68011	0.54205	0.69548	0.68664	0.67344	0.67315	0.67016	0.67286	0.66917	0.66872	0.66964	0.6695	0.66851	0.67031	0.66787	0.67274	0.66948	0.66921	0.66866	0.67336	0.67091	0.66899	0.67202	0.67126	0.67443	0.67216	0.67133	0.67182	0.66927	0.67123	0.67615	0.66978	0.67287	0.67335	0.67261	0.67729
CD0924	0.77998	0.73856	0.53544	0.72398	0.77281	0.72228	0.70409	0.73778	0.71559	0.71468	0.72173	0.72238	0.70038	0.68674	0.53543	0.69749	0.69244	0.68236	0.68193	0.67871	0.68173	0.67665	0.67574	0.67697	0.67776	0.67596	0.67751	0.67621	0.6816	0.67798	0.67727	0.67673	0.68238	0.67978	0.67778	0.68	0.6761	0.68374	0.68039	0.68032	0.6803	0.68516	0.67577	0.69489	0.67813	0.68144	0.68213	0.68259	0.69173
CD1225	0.84588	0.74601	0.59854	0.77511	0.81387	0.76358	0.80272	0.77824	0.80618	0.80167	0.81375	0.81962	0.76771	0.7647	0.58544	0.77289	0.76332	0.76138	0.76108	0.75848	0.76174	0.75685	0.75632	0.75745	0.75729	0.75617	0.75817	0.75545	0.76527	0.76003	0.75657	0.75603	0.7657	0.766	0.7627	0.76513	0.7562	0.76856	0.76199	0.76462	0.76878	0.78386	0.75563	0.78707	0.76645	0.76643	0.77238	0.76959	0.77893
CD1343	0.79537	0.67753	0.53342	0.72581	0.73226	0.69938	0.7177	0.7273	0.72477	0.72149	0.72628	0.72747	0.70406	0.69848	0.53531	0.70845	0.69875	0.696	0.69586	0.69258	0.69566	0.69284	0.69236	0.6934	0.69315	0.69216	0.69423	0.69189	0.69531	0.69202	0.69301	0.69138	0.69595	0.6935	0.69145	0.69432	0.69216	0.69723	0.69505	0.69393	0.69451	0.69787	0.6916	0.71419	0.69213	0.69559	0.69807	0.69518	0.7119
CD0807	0.77423	0.73813	0.53029	0.71507	0.78969	0.72021	0.72879	0.73778	0.75229	0.73538	0.7674	0.76929	0.70411	0.70127	0.55737	0.7096	0.7067	0.71489	0.7158	0.71279	0.71562	0.71027	0.70828	0.71098	0.70976	0.70771	0.71212	0.70716	0.71534	0.71184	0.71077	0.70869	0.71567	0.71336	0.71144	0.71396	0.70819	0.71548	0.71418	0.71247	0.713	0.71022	0.70779	0.71523	0.71185	0.71524	0.71574	0.71547	0.71313
CD0151	0.78268	0.69167	0.51722	0.72432	0.77558	0.70977	0.67134	0.73513	0.75389	0.75039	0.75236	0.75093	0.68805	0.69115	0.55706	0.71129	0.70086	0.69287	0.69424	0.69004	0.69194	0.68808	0.68776	0.69009	0.68922	0.68786	0.69183	0.68671	0.69035	0.6875	0.6871	0.68778	0.69176	0.6907	0.68808	0.68992	0.68641	0.6915	0.69037	0.69162	0.69048	0.68852	0.68577	0.69249	0.68797	0.69113	0.69196	0.69192	0.69082
CD0547	0.71165	0.67638	0.48353	0.64987	0.68558	0.63311	0.65721	0.64646	0.66947	0.67708	0.68533	0.69688	0.65433	0.62929	0.48418	0.63803	0.63457	0.62439	0.62405	0.62415	0.62391	0.62303	0.6235	0.62012	0.62382	0.61886	0.62079	0.61858	0.62389	0.62073	0.61981	0.61952	0.62436	0.62208	0.62006	0.6228	0.6217	0.62506	0.62395	0.62218	0.62271	0.63768	0.6216	0.64196	0.62107	0.62474	0.63215	0.62344	0.63845
CD1377	0.85016	0.74527	0.60041	0.77538	0.80926	0.76279	0.80068	0.77815	0.80854	0.80246	0.81182	0.815	0.76749	0.76382	0.58429	0.77005	0.76366	0.76181	0.76187	0.75876	0.76155	0.75758	0.75584	0.75799	0.75793	0.75684	0.75904	0.7563	0.76341	0.7595	0.75741	0.75751	0.76477	0.76401	0.76296	0.76274	0.75641	0.76954	0.7605	0.76343	0.76815	0.7787	0.7557	0.78698	0.7657	0.76532	0.77084	0.76864	0.78089
CD0025	0.78536	0.68435	0.50392	0.70795	0.78211	0.70191	0.64759	0.70711	0.71742	0.72861	0.72422	0.73438	0.67949	0.67856	0.54909	0.6882	0.63686	0.67412	0.6744	0.67149	0.67246	0.67159	0.67152	0.67214	0.6717	0.67153	0.67341	0.67564	0.67398	0.67527	0.67632	0.67203	0.67365	0.67166	0.67561	0.67408	0.6708	0.67555	0.67317	0.67332	0.67384	0.67412	0.67497	0.68514	0.67144	0.67364	0.67425	0.67407	0.68338
CD0454	0.77852	0.67206	0.52857	0.71599	0.79936	0.72598	0.71415	0.73229	0.76633	0.76474	0.77992	0.78457	0.69944	0.68786	0.5538	0.7063	0.69538	0.68452	0.68387	0.68078	0.68356	0.67993	0.67943	0.68035	0.68018	0.67926	0.68103	0.67883	0.68635	0.68257	0.67998	0.67967	0.68711	0.68531	0.68203	0.68554	0.67906	0.68969	0.68474	0.68221	0.68748	0.698	0.6827	0.70207	0.68489	0.68683	0.69	0.68849	0.69939
CD0923	0.83455	0.8169	0.61663	0.73854	0.81024	0.77091	0.8142	0.78718	0.80753	0.8147	0.82635	0.82749	0.77953	0.77752	0.5932	0.78308	0.77131	0.77474	0.77943	0.77324	0.77667	0.77062	0.76825	0.77612	0.77042	0.76875	0.77744	0.76883	0.78446	0.77986	0.7754	0.77688	0.78377	0.78221	0.78286	0.78366	0.76882	0.7887	0.78137	0.7822	0.78529	0.80006	0.76834	0.79612	0.786	0.78373	0.78769	0.78933	0.79088
CD1119	0.77843	0.75384	0.55431	0.76412	0.76779	0.73848	0.71234	0.75312	0.71895	0.72284	0.729	0.73373	0.69978	0.70111	0.53151	0.69906	0.70103	0.68542	0.68464	0.6814	0.68463	0.68007	0.67953	0.68057	0.68041	0.67937	0.68126	0.67892	0.68396	0.68069	0.68027	0.6799	0.68465	0.68221	0.68035	0.68324	0.67916	0.68609	0.68353	0.68269	0.68328	0.69708	0.67859	0.704	0.68423	0.68417	0.69014	0.68835	0.70132
CD1326	0.61836	0.55589	0.41199	0.59237	0.59789	0.56832	0.55869	0.58253	0.59617	0.58869	0.59445	0.59688	0.53883	0.54867	0.4637	0.55236	0.56784	0.54444	0.54386	0.54178	0.54443	0.54202	0.5411	0.54342	0.5426	0.54223	0.54408	0.54269	0.54362	0.54229	0.54235	0.5428	0.54307	0.54307	0.54229	0.54373	0.5416	0.54391	0.54403	0.54345	0.54477	0.5417	0.54304	0.54435	0.54119	0.54343	0.54389	0.54368	0.54448
CD1411	0.84855	0.7487	0.60678	0.73265	0.80857	0.76343	0.80564	0.7817	0.80676	0.8027	0.80943	0.81294	0.77139	0.76984	0.58751	0.78133	0.77129	0.77085	0.77088	0.76758	0.77121	0.76707	0.7669	0.76758	0.7675	0.76667	0.76915	0.76605	0.77376	0.76945	0.76681	0.76669	0.77559	0.77444	0.7716	0.77251	0.76656	0.77797	0.77331	0.77364	0.7778	0.79033	0.76601	0.79819	0.77514	0.77491	0.78013	0.77863	0.79135
CD0464	0.58435	0.6083	0.46747	0.61099	0.58163	0.61266	0.61167	0.61131	0.59227	0.59304	0.59366	0.59414	0.61477	0.60099	0.5111	0.62948	0.59132	0.65682	0.65328	0.65492	0.65029	0.6576	0.65707	0.65432	0.65829	0.65518	0.65344	0.65487	0.659	0.65761	0.65429	0.65924	0.65852	0.65873	0.65772	0.65775	0.65639	0.65775	0.65827	0.65572	0.65787	0.66373	0.65614	0.66768	0.65578	0.65701	0.65897	0.6558	0.67502
CD0230	0.65242	0.67348	0.52067	0.67933	0.64914	0.67817	0.68015	0.67972	0.66051	0.66079	0.66091	0.66147	0.67654	0.667	0.57352	0.69264	0.67447	0.72689	0.72175	0.72254	0.72075	0.72593	0.72595	0.72158	0.72786	0.72443	0.72019	0.72396	0.72583	0.72431	0.72145	0.72737	0.72484	0.72458	0.72451	0.72553	0.72517	0.72415	0.72544	0.7228	0.72315	0.72954	0.7244	0.73324	0.72167	0.72423	0.72494	0.72204	0.74104
CD0371	0.68519	0.70594	0.54551	0.71417	0.68145	0.71275	0.71454	0.71432	0.6938	0.6937	0.69441	0.69488	0.71679	0.70054	0.59578	0.73182	0.70854	0.76261	0.75911	0.75996	0.75599	0.76428	0.76402	0.75878	0.76492	0.76102	0.75873	0.75987	0.76567	0.76347	0.75959	0.76562	0.76484	0.76456	0.76497	0.76455	0.76261	0.76397	0.76469	0.76232	0.76376	0.76951	0.76241	0.77519	0.76109	0.76331	0.76378	0.76123	0.78458
CD0362	0.6147	0.63736	0.48645	0.6432	0.61509	0.63951	0.64549	0.6427	0.62911	0.62818	0.62944	0.6299	0.64447	0.6332	0.52589	0.65485	0.62165	0.6866	0.68493	0.68532	0.67888	0.68689	0.68535	0.68379	0.68676	0.68468	0.68344	0.68444	0.68986	0.68948	0.68581	0.68883	0.68988	0.69265	0.6867	0.68857	0.68466	0.68604	0.68727	0.68628	0.69068	0.69385	0.68425	0.69764	0.68846	0.6869	0.6939	0.68764	0.69894
CD1483	0.68496	0.706	0.54147	0.71185	0.6805	0.71109	0.71623	0.71212	0.69462	0.69498	0.69548	0.69587	0.7147	0.69913	0.59267	0.7296	0.70809	0.76196	0.75745	0.759	0.75436	0.7632	0.76322	0.75768	0.76425	0.76027	0.7573	0.75901	0.76516	0.76303	0.75869	0.76549	0.76402	0.76398	0.76359	0.76475	0.7617	0.76324	0.7642	0.76206	0.76326	0.7704	0.76135	0.77552	0.76045	0.7626	0.76317	0.7605	0.78504
CD1092	0.6609	0.69333	0.52531	0.6909	0.65726	0.68789	0.69126	0.69065	0.67117	0.67078	0.67002	0.67052	0.69079	0.68036	0.57925	0.70663	0.68236	0.73677	0.73256	0.73308	0.73136	0.73464	0.73361	0.72969	0.7342	0.7323	0.72919	0.73035	0.73613	0.73406	0.73108	0.73499	0.73674	0.73546	0.73293	0.73519	0.73228	0.73325	0.73611	0.73067	0.73361	0.7402	0.72906	0.74536	0.73239	0.73563	0.73596	0.73092	0.75447
CD0322	0.68344	0.70508	0.54536	0.71441	0.6793	0.71509	0.71499	0.71487	0.69058	0.69205	0.69288	0.69334	0.71577	0.70133	0.5959	0.73226	0.70878	0.7645	0.76016	0.76159	0.75682	0.76536	0.76496	0.76046	0.76581	0.76303	0.76017	0.76224	0.76701	0.76561	0.76147	0.76801	0.76602	0.76666	0.76565	0.7667	0.76381	0.76538	0.7675	0.76416	0.76587	0.77382	0.76322	0.77873	0.76368	0.76573	0.76542	0.76325	0.78555
CD0063	0.68446	0.70685	0.54099	0.7129	0.68018	0.711	0.7157	0.71294	0.69408	0.69451	0.69497	0.69543	0.71561	0.7007	0.59479	0.72772	0.7069	0.76333	0.75979	0.76153	0.75587	0.7637	0.76381	0.75904	0.76521	0.76096	0.75849	0.75969	0.76666	0.76421	0.76033	0.76534	0.76577	0.76535	0.76507	0.76602	0.76179	0.76458	0.76569	0.7624	0.76497	0.77183	0.76038	0.77795	0.76333	0.76414	0.76508	0.76179	0.78665
CD0893	0.68677	0.70527	0.54516	0.71446	0.68121	0.71289	0.71546	0.71454	0.6936	0.69358	0.69264	0.69314	0.71634	0.70039	0.59795	0.73181	0.7101	0.76186	0.75858	0.76	0.75589	0.76387	0.76322	0.75833	0.76423	0.76068	0.75797	0.75969	0.76568	0.76362	0.75945	0.76624	0.76473	0.76469	0.76394	0.7645	0.76153	0.76387	0.76515	0.76133	0.76348	0.76859	0.76104	0.77365	0.76094	0.76223	0.7633	0.76103	0.77938
CD0409	0.68356	0.70508	0.54521	0.71362	0.67896	0.71412	0.71439	0.71397	0.6922	0.69222	0.6929	0.69338	0.71567	0.70102	0.59498	0.73183	0.70797	0.76315	0.75979	0.76051	0.75643	0.7645	0.76431	0.75956	0.76544	0.76155	0.75898	0.76093	0.7665	0.76458	0.76033	0.76798	0.76537	0.76603	0.76536	0.76664	0.76272	0.76538	0.7665	0.7639	0.76528	0.7725	0.76158	0.77776	0.76236	0.76463	0.76472	0.76215	0.78457
CD0319	0.68125	0.70446	0.54383	0.71399	0.67821	0.715	0.71215	0.71468	0.68966	0.69219	0.69178	0.69261	0.71518	0.70183	0.59518	0.72602	0.705	0.76309	0.76175	0.76219	0.75739	0.76471	0.76511	0.76068	0.76565	0.76252	0.76052	0.76106	0.76813	0.76552	0.76216	0.76699	0.76666	0.76707	0.76553	0.76687	0.76209	0.76567	0.76773	0.76454	0.76628	0.77473	0.76189	0.78191	0.76552	0.76656	0.76856	0.76442	0.79088
CD0249	0.68512	0.70699	0.54122	0.71155	0.68041	0.71112	0.71691	0.7124	0.69454	0.69494	0.69545	0.69585	0.71489	0.70022	0.59332	0.72979	0.70787	0.76251	0.75864	0.7607	0.75463	0.76368	0.76418	0.75878	0.76527	0.76102	0.75841	0.76003	0.76656	0.76439	0.75978	0.76642	0.76548	0.76538	0.76475	0.766	0.76287	0.76449	0.76541	0.76374	0.76444	0.7715	0.76247	0.77578	0.7617	0.76381	0.76471	0.76238	0.78434
CD0796	0.65323	0.68245	0.52051	0.68094	0.64769	0.683	0.68166	0.68095	0.66064	0.66071	0.66127	0.66175	0.68364	0.66892	0.56927	0.69861	0.67731	0.7289	0.7262	0.72678	0.72278	0.73036	0.72975	0.72486	0.73083	0.72715	0.72474	0.72614	0.73206	0.72976	0.72649	0.73274	0.73136	0.73123	0.7309	0.73214	0.72758	0.7309	0.7322	0.72888	0.7303	0.73724	0.72805	0.7406	0.72765	0.73072	0.7304	0.72847	0.74504
CD0804	0.68246	0.70293	0.54534	0.7149	0.67975	0.71169	0.71199	0.71531	0.69182	0.69274	0.69206	0.69265	0.71193	0.70058	0.59734	0.72781	0.70591	0.76317	0.75859	0.76025	0.7546	0.76254	0.76146	0.75777	0.76236	0.75921	0.75701	0.75836	0.76489	0.76333	0.75914	0.76486	0.7644	0.76578	0.76291	0.76395	0.75912	0.76186	0.76394	0.7596	0.76317	0.77021	0.7582	0.77711	0.76132	0.763	0.76537	0.76034	0.78648
CD0002	0.61521	0.65087	0.48006	0.62791	0.60269	0.62719	0.63374	0.6277	0.61642	0.61745	0.61651	0.61689	0.62533	0.61817	0.52995	0.6415	0.60994	0.6769	0.67458	0.67482	0.67093	0.67675	0.67565	0.67442	0.67693	0.67474	0.67433	0.67326	0.67785	0.67563	0.67506	0.67714	0.67805	0.67675	0.67504	0.67629	0.67509	0.67495	0.67798	0.67449	0.67501	0.6807	0.67447	0.68278	0.6754	0.6779	0.67761	0.67399	0.69054
CD1348	0.68249	0.70179	0.54281	0.71213	0.67818	0.7088	0.70913	0.71284	0.6902	0.69111	0.69005	0.69139	0.71388	0.7022	0.59323	0.73074	0.70311	0.76181	0.75874	0.7599	0.755	0.76315	0.76251	0.75737	0.76361	0.76006	0.75698	0.75908	0.76601	0.76378	0.75974	0.76544	0.76557	0.76499	0.76357	0.76458	0.76113	0.76285	0.76517	0.76121	0.76377	0.77093	0.7602	0.77594	0.76309	0.76419	0.76532	0.7612	0.78522
CD0928	0.66189	0.68826	0.5292	0.69628	0.65999	0.69012	0.69374	0.69528	0.6741	0.67381	0.67436	0.67491	0.69341	0.68353	0.57641	0.71067	0.68747	0.74298	0.73938	0.73976	0.73475	0.74271	0.74118	0.7374	0.74298	0.74003	0.73701	0.739	0.74501	0.74406	0.74024	0.74419	0.74419	0.74685	0.74295	0.74393	0.74038	0.74319	0.74329	0.74156	0.74654	0.7487	0.7401	0.75301	0.74212	0.74186	0.74683	0.74276	0.75553
CD0176	0.68212	0.70347	0.54029	0.71267	0.6777	0.70957	0.71386	0.71317	0.69112	0.69305	0.6919	0.693	0.71275	0.70281	0.59466	0.7294	0.70269	0.76066	0.75849	0.75971	0.75396	0.76002	0.75991	0.75678	0.76088	0.75825	0.75627	0.75847	0.76381	0.7632	0.75733	0.76399	0.76499	0.7631	0.76249	0.76329	0.76045	0.75977	0.76317	0.76037	0.7609	0.76961	0.76045	0.77325	0.7619	0.76295	0.76396	0.76067	0.78216
CD1100	0.69094	0.70956	0.54804	0.71827	0.6843	0.71786	0.71981	0.71879	0.69801	0.69602	0.69685	0.69744	0.71954	0.70331	0.6005	0.73156	0.71494	0.76462	0.76305	0.76395	0.75732	0.76791	0.76719	0.76272	0.76841	0.76407	0.76289	0.76187	0.76902	0.76675	0.76371	0.76906	0.76829	0.76817	0.76805	0.76875	0.7642	0.76744	0.76714	0.76555	0.76741	0.77094	0.76365	0.77531	0.76537	0.76568	0.7676	0.76424	0.78078
CD0481	0.6885	0.70887	0.54625	0.7179	0.68261	0.71323	0.71595	0.71825	0.69543	0.69456	0.69541	0.6959	0.72028	0.70672	0.60173	0.73375	0.71039	0.76186	0.76003	0.76042	0.75771	0.76268	0.76301	0.75845	0.76391	0.76103	0.75799	0.75998	0.76519	0.76272	0.76018	0.76539	0.76549	0.76418	0.76234	0.76465	0.76209	0.76285	0.76461	0.76089	0.76162	0.76895	0.76177	0.77204	0.76018	0.764	0.76329	0.76101	0.77937
CD0347	0.68271	0.70243	0.54085	0.71066	0.67764	0.70779	0.70967	0.71154	0.68977	0.68899	0.68901	0.68954	0.70703	0.70219	0.59563	0.72679	0.70027	0.76032	0.75901	0.7595	0.75433	0.76199	0.76126	0.75748	0.76171	0.75906	0.75757	0.75719	0.76498	0.76335	0.75907	0.7631	0.7649	0.76351	0.76146	0.76438	0.75781	0.76247	0.76387	0.76082	0.76313	0.77015	0.75759	0.77599	0.76285	0.76407	0.76502	0.76133	0.77977
CD0295	0.68097	0.70582	0.54444	0.72551	0.67903	0.71851	0.71327	0.72877	0.69068	0.69211	0.69255	0.69331	0.71634	0.70113	0.60042	0.73279	0.70868	0.76298	0.75854	0.75903	0.75574	0.76335	0.76378	0.7594	0.76477	0.76089	0.75899	0.76039	0.76459	0.76239	0.75934	0.76446	0.76395	0.76262	0.76254	0.76453	0.76238	0.76272	0.76353	0.76228	0.76078	0.76962	0.7614	0.76853	0.75974	0.763	0.76179	0.75936	0.76658
CD1323	0.68455	0.70303	0.54436	0.71259	0.67937	0.70894	0.71122	0.71201	0.69241	0.6919	0.69098	0.69163	0.71251	0.70123	0.60295	0.72767	0.70522	0.75899	0.7552	0.75492	0.75242	0.757	0.75626	0.75117	0.75722	0.75417	0.75085	0.7523	0.75841	0.75644	0.75344	0.75717	0.75741	0.75574	0.75527	0.75732	0.75335	0.7562	0.75692	0.75257	0.75495	0.7595	0.75251	0.76324	0.75339	0.75664	0.75639	0.75275	0.77033
CD0723	0.68168	0.69958	0.54232	0.70684	0.67611	0.70538	0.70779	0.70624	0.68798	0.68813	0.68663	0.6872	0.70736	0.69957	0.59442	0.72664	0.7025	0.76227	0.76036	0.76004	0.75701	0.76222	0.76229	0.75692	0.76369	0.7601	0.75668	0.75852	0.7632	0.76033	0.75888	0.76417	0.76273	0.76004	0.76098	0.76264	0.76203	0.76043	0.76149	0.75825	0.75918	0.7645	0.76175	0.76782	0.75842	0.7611	0.76013	0.75814	0.77559
CD0331	0.68193	0.70652	0.54173	0.71802	0.67906	0.71813	0.71541	0.72026	0.69388	0.6935	0.69396	0.69442	0.71708	0.70282	0.59971	0.72798	0.7063	0.76564	0.76253	0.76301	0.75733	0.76706	0.76651	0.7625	0.76764	0.76432	0.76223	0.76351	0.76763	0.76576	0.76327	0.76679	0.7668	0.76431	0.76342	0.76697	0.76513	0.76491	0.76791	0.76323	0.76416	0.77274	0.76478	0.77257	0.76336	0.767	0.76409	0.76206	0.77269
CD1199	0.68174	0.70565	0.5447	0.7171	0.67846	0.71138	0.71223	0.71814	0.69295	0.69164	0.69214	0.69202	0.7139	0.70135	0.6007	0.72622	0.70679	0.76387	0.76098	0.76123	0.7565	0.76373	0.76165	0.75939	0.76358	0.76069	0.75877	0.75864	0.76542	0.76415	0.76045	0.7651	0.76444	0.76419	0.76302	0.76441	0.75882	0.7631	0.76348	0.76084	0.76247	0.77144	0.7586	0.7778	0.76148	0.76293	0.76415	0.76028	0.78574
CD0877	0.68387	0.70416	0.54435	0.71318	0.67894	0.71071	0.71238	0.71282	0.69231	0.69188	0.6909	0.69155	0.71639	0.70272	0.60087	0.73132	0.70872	0.75901	0.75627	0.75572	0.75352	0.75736	0.75701	0.7525	0.75822	0.75462	0.75176	0.75363	0.75852	0.75765	0.75363	0.75904	0.75786	0.75598	0.75593	0.75769	0.75603	0.75614	0.75698	0.75385	0.755	0.75998	0.75518	0.76291	0.75532	0.75649	0.75633	0.75353	0.77328
CD1094	0.65479	0.68037	0.51727	0.67984	0.64763	0.67748	0.68125	0.67996	0.66335	0.66083	0.66156	0.66201	0.67525	0.66814	0.56575	0.69029	0.67257	0.72847	0.72953	0.72925	0.72523	0.73158	0.7303	0.72835	0.73091	0.72897	0.72974	0.7275	0.7328	0.73273	0.7299	0.7331	0.73205	0.73442	0.73298	0.7349	0.72878	0.73216	0.73456	0.73268	0.7342	0.73993	0.72992	0.74532	0.73181	0.73345	0.73429	0.73219	0.75267
CD0876	0.68079	0.70704	0.54342	0.72514	0.6788	0.71864	0.71477	0.72876	0.69167	0.69262	0.69249	0.69296	0.71636	0.70164	0.5985	0.73232	0.70367	0.76661	0.76128	0.7628	0.75657	0.76617	0.76654	0.76122	0.76782	0.76341	0.7609	0.76255	0.76848	0.76596	0.7624	0.76776	0.76822	0.76525	0.76616	0.767	0.76543	0.76663	0.76806	0.76424	0.76337	0.77499	0.76447	0.77199	0.76342	0.76587	0.76377	0.76312	0.77005
CD0296	0.66371	0.68659	0.52697	0.70091	0.65825	0.69152	0.69346	0.69819	0.68244	0.67301	0.66588	0.66528	0.69287	0.67698	0.58255	0.70319	0.68298	0.74052	0.73813	0.73966	0.73551	0.74112	0.74017	0.73654	0.7408	0.73774	0.73584	0.73598	0.74299	0.74054	0.73831	0.74079	0.74261	0.74033	0.74024	0.74266	0.73693	0.74059	0.74197	0.73837	0.73898	0.74586	0.73636	0.747	0.73891	0.74201	0.74116	0.73911	0.74902
CD1172	0.65466	0.67874	0.5187	0.6817	0.64642	0.67824	0.67849	0.68162	0.65926	0.65893	0.65974	0.66024	0.67425	0.66398	0.56636	0.69309	0.6722	0.72966	0.72813	0.72972	0.72502	0.73151	0.73059	0.72678	0.7316	0.72878	0.72642	0.728	0.73418	0.73189	0.72963	0.73255	0.734	0.73292	0.73154	0.73274	0.72946	0.73178	0.73451	0.72931	0.73117	0.73994	0.72812	0.74469	0.73207	0.73426	0.7347	0.73036	0.75314
CD0582	0.6497	0.67124	0.52121	0.68142	0.6477	0.6796	0.68166	0.68177	0.66119	0.66094	0.66146	0.66137	0.6744	0.66582	0.5677	0.69277	0.67461	0.72802	0.72793	0.72748	0.72266	0.7317	0.73114	0.72661	0.73209	0.72843	0.72629	0.72597	0.733	0.7313	0.72872	0.73325	0.73211	0.73375	0.73408	0.73224	0.72714	0.73279	0.73253	0.73134	0.73478	0.73883	0.7276	0.74529	0.73121	0.73259	0.73441	0.73055	0.75456
CD0342	0.68878	0.71013	0.54596	0.71653	0.68255	0.71752	0.71727	0.71579	0.69805	0.69664	0.69516	0.69572	0.71956	0.70627	0.60506	0.73312	0.70914	0.76182	0.75791	0.7594	0.75702	0.76002	0.76115	0.75533	0.76162	0.7591	0.75501	0.75669	0.7624	0.7602	0.75784	0.76158	0.76156	0.75871	0.75936	0.76178	0.75863	0.75949	0.7616	0.75662	0.75846	0.76537	0.75824	0.76768	0.75807	0.76151	0.75957	0.75656	0.77238
CD0382	0.67623	0.70415	0.53929	0.71408	0.6764	0.7075	0.7131	0.71428	0.68834	0.68804	0.68816	0.68861	0.70443	0.69516	0.59091	0.72451	0.70156	0.76354	0.7651	0.76543	0.76012	0.76343	0.76314	0.76277	0.7648	0.76317	0.76261	0.76216	0.76681	0.76707	0.76367	0.76594	0.76828	0.76769	0.76309	0.76763	0.76252	0.76456	0.76719	0.76351	0.76509	0.77238	0.76206	0.77981	0.76599	0.76642	0.77064	0.76416	0.7889
CD0365	0.67451	0.70171	0.54052	0.71895	0.67162	0.71046	0.70875	0.72014	0.68672	0.68561	0.68538	0.68604	0.70574	0.69331	0.59733	0.71851	0.7006	0.75911	0.75704	0.75756	0.75182	0.75929	0.75708	0.75519	0.75755	0.7549	0.7533	0.75213	0.7611	0.75969	0.75608	0.75891	0.7604	0.76023	0.75915	0.76097	0.75242	0.75976	0.76089	0.75604	0.75868	0.76585	0.75243	0.7699	0.75831	0.75983	0.76042	0.7569	0.76886
CD0834	0.68107	0.70285	0.54166	0.70775	0.67719	0.70692	0.71035	0.70756	0.69092	0.69062	0.69036	0.69085	0.70461	0.69574	0.59589	0.72585	0.70404	0.75687	0.75434	0.75388	0.75105	0.75624	0.75619	0.751	0.75695	0.75412	0.75074	0.75155	0.75701	0.75467	0.75219	0.75712	0.75649	0.75434	0.75415	0.75602	0.75413	0.75495	0.75674	0.75226	0.75358	0.76015	0.75383	0.76297	0.75357	0.75717	0.75531	0.7514	0.77602
CD0711	0.68815	0.70752	0.54878	0.71643	0.68429	0.71319	0.71707	0.71697	0.69645	0.696	0.69556	0.69614	0.70998	0.6998	0.60214	0.73166	0.71135	0.76254	0.75924	0.75833	0.75524	0.76104	0.76174	0.75603	0.76234	0.75954	0.75557	0.75716	0.76145	0.76002	0.75728	0.7622	0.7616	0.76	0.75917	0.76076	0.75927	0.75927	0.76042	0.75703	0.75832	0.76447	0.75821	0.76823	0.75841	0.75923	0.75975	0.75643	0.77604
CD0489	0.68686	0.70426	0.54425	0.71438	0.68113	0.71213	0.71184	0.71348	0.69209	0.69211	0.69177	0.69233	0.70667	0.69613	0.59751	0.72612	0.70642	0.76497	0.76233	0.76254	0.76007	0.76508	0.76435	0.7607	0.76617	0.76253	0.76008	0.76146	0.76586	0.76369	0.76244	0.76668	0.76652	0.76556	0.76436	0.76546	0.76249	0.76304	0.76725	0.76212	0.76352	0.76935	0.76147	0.77272	0.76286	0.7668	0.76581	0.76142	0.78023
CD0393	0.68636	0.70865	0.54643	0.71984	0.68249	0.71143	0.71708	0.71999	0.69438	0.69515	0.69598	0.69633	0.70981	0.69932	0.59995	0.72942	0.71083	0.76476	0.7647	0.76361	0.75836	0.76532	0.76566	0.76108	0.76641	0.76323	0.76042	0.76217	0.76734	0.76462	0.76254	0.7676	0.76755	0.76694	0.7645	0.76623	0.76344	0.76531	0.76675	0.76456	0.76531	0.77171	0.76307	0.77561	0.7651	0.76664	0.768	0.76322	0.78488
CD0654	0.68145	0.70862	0.54419	0.71723	0.67634	0.7124	0.71512	0.71846	0.69114	0.6892	0.68925	0.69001	0.71039	0.69813	0.60519	0.72605	0.70666	0.76371	0.76103	0.76081	0.75806	0.76259	0.76026	0.75778	0.76128	0.75903	0.75864	0.7554	0.76405	0.76223	0.75946	0.76125	0.76413	0.76167	0.76051	0.76309	0.75557	0.76195	0.76376	0.75847	0.76046	0.76555	0.75586	0.76934	0.76045	0.76324	0.76312	0.75929	0.77154
CD0739	0.681	0.71224	0.5438	0.73323	0.67893	0.72725	0.72342	0.73032	0.69202	0.69192	0.69277	0.69324	0.712	0.70379	0.60011	0.72804	0.70406	0.76631	0.76138	0.76379	0.75785	0.76819	0.76841	0.76295	0.76945	0.76595	0.76114	0.76373	0.76942	0.76676	0.76356	0.76867	0.77041	0.76514	0.76723	0.76892	0.76485	0.76759	0.76918	0.7647	0.76398	0.77381	0.76409	0.77048	0.76384	0.76805	0.76416	0.76331	0.76861
CD1429	0.68216	0.70423	0.54476	0.71986	0.67745	0.71654	0.71579	0.72323	0.69255	0.69305	0.69245	0.69306	0.71066	0.69781	0.60609	0.72342	0.70617	0.76478	0.76268	0.76372	0.75762	0.76588	0.76419	0.76146	0.76476	0.76176	0.76096	0.75964	0.76753	0.7661	0.762	0.76638	0.76697	0.7666	0.76608	0.76792	0.75789	0.76572	0.76761	0.76299	0.76542	0.77079	0.75829	0.77391	0.76429	0.76591	0.76648	0.76306	0.7736
CD0537	0.65864	0.69376	0.52226	0.69243	0.65599	0.68867	0.69739	0.68995	0.66761	0.66825	0.66701	0.66755	0.68377	0.67203	0.57649	0.70132	0.68849	0.74842	0.74666	0.74758	0.74202	0.74762	0.74656	0.74329	0.74751	0.74388	0.74307	0.74193	0.75104	0.74777	0.7445	0.74736	0.75127	0.74862	0.74774	0.74797	0.7426	0.74685	0.75035	0.74372	0.7454	0.75532	0.7442	0.76028	0.74728	0.74977	0.74956	0.74465	0.76397
CD1184	0.67553	0.69728	0.5402	0.70989	0.6739	0.70362	0.70526	0.70901	0.68651	0.68606	0.68538	0.68599	0.70646	0.69626	0.59092	0.72159	0.70045	0.75336	0.74921	0.7485	0.74671	0.75237	0.75141	0.7461	0.75239	0.74887	0.74599	0.7475	0.75403	0.75214	0.74789	0.75443	0.75257	0.75651	0.75316	0.75252	0.74845	0.75217	0.75391	0.75039	0.75528	0.75738	0.74773	0.76214	0.74974	0.75125	0.75606	0.75012	0.76424
CD0571	0.68669	0.70722	0.54591	0.7152	0.68239	0.71187	0.71646	0.71442	0.69483	0.6946	0.69467	0.69515	0.7094	0.70111	0.60076	0.73201	0.70885	0.76217	0.76031	0.75992	0.75666	0.76135	0.76151	0.75696	0.76233	0.75933	0.75661	0.75687	0.76322	0.76039	0.75795	0.76167	0.76336	0.76029	0.76062	0.76195	0.75968	0.76078	0.76255	0.75751	0.75869	0.76477	0.7593	0.76863	0.75965	0.76268	0.76059	0.75784	0.77604
CD1395	0.68195	0.70778	0.54212	0.71517	0.67808	0.71916	0.7164	0.71641	0.69228	0.69134	0.69134	0.69196	0.71354	0.70036	0.60499	0.72839	0.70349	0.7642	0.76114	0.76238	0.75486	0.76422	0.76469	0.75865	0.76568	0.7619	0.75813	0.76064	0.76575	0.76353	0.76124	0.76571	0.76546	0.76131	0.76078	0.76506	0.76165	0.7627	0.76454	0.75998	0.76084	0.76965	0.76109	0.76885	0.76164	0.76482	0.76194	0.75954	0.76906
CD1402	0.68343	0.71793	0.54085	0.71916	0.68864	0.73198	0.73112	0.7287	0.70534	0.6949	0.70092	0.69967	0.71542	0.70026	0.60699	0.72823	0.7115	0.76123	0.75519	0.75673	0.75495	0.75986	0.75945	0.75414	0.76031	0.75714	0.75269	0.75474	0.76019	0.75805	0.7549	0.75912	0.75907	0.75774	0.7581	0.75925	0.75666	0.75772	0.75957	0.7551	0.75671	0.76039	0.75559	0.75974	0.75487	0.75792	0.7567	0.7543	0.75828
CD0663	0.68142	0.71422	0.5441	0.72942	0.67871	0.72949	0.71699	0.72982	0.6915	0.69224	0.69219	0.69277	0.71467	0.70216	0.59798	0.73183	0.70484	0.76305	0.76019	0.7621	0.75511	0.7641	0.76414	0.75926	0.76518	0.76195	0.75873	0.76065	0.76924	0.76459	0.76026	0.76625	0.76928	0.76372	0.76384	0.76611	0.76233	0.76519	0.76703	0.76123	0.76195	0.77895	0.76204	0.77406	0.76326	0.76549	0.76524	0.76153	0.76877
CD0354	0.68031	0.71704	0.54318	0.73514	0.6785	0.72815	0.72329	0.73212	0.69072	0.69073	0.69152	0.69218	0.7151	0.70162	0.60103	0.72455	0.70647	0.76476	0.76059	0.76181	0.75507	0.7635	0.76415	0.75907	0.767	0.76308	0.75897	0.76213	0.76874	0.76579	0.76275	0.7667	0.76948	0.76253	0.76356	0.76673	0.76309	0.76557	0.76916	0.76151	0.76064	0.77679	0.76376	0.77039	0.76394	0.76847	0.76368	0.76122	0.76688
CD1105	0.68428	0.70647	0.54369	0.71327	0.67953	0.71004	0.71373	0.71324	0.69304	0.69216	0.69201	0.69237	0.7065	0.69703	0.59838	0.72465	0.70655	0.75835	0.75762	0.75645	0.75477	0.75872	0.75799	0.75393	0.75899	0.7559	0.75413	0.75383	0.75938	0.75732	0.75616	0.75961	0.75888	0.75699	0.75766	0.75959	0.75569	0.75795	0.76029	0.75582	0.75723	0.76174	0.75547	0.76445	0.75688	0.75998	0.7586	0.75583	0.77381
CD0076	0.68806	0.70637	0.54259	0.71352	0.67964	0.71077	0.71435	0.71348	0.69376	0.69343	0.6937	0.69401	0.70723	0.69914	0.59789	0.72345	0.7053	0.75931	0.7597	0.75834	0.75525	0.7601	0.7601	0.75693	0.76131	0.75864	0.75715	0.75707	0.76194	0.76012	0.75931	0.76154	0.76099	0.76047	0.75994	0.76236	0.75845	0.76099	0.76325	0.76003	0.76054	0.76558	0.75816	0.76999	0.76027	0.76261	0.76248	0.76018	0.77483
CD0340	0.68399	0.70509	0.54237	0.7138	0.67777	0.71147	0.7105	0.7146	0.69223	0.69443	0.6921	0.69391	0.70561	0.69419	0.5956	0.72553	0.70453	0.75255	0.75058	0.75384	0.74508	0.75217	0.7504	0.74741	0.75109	0.74821	0.74692	0.74716	0.75866	0.75542	0.75166	0.754	0.75867	0.75486	0.75368	0.75646	0.74925	0.75409	0.75602	0.74888	0.75295	0.75886	0.74986	0.76604	0.7556	0.75614	0.75815	0.75308	0.77074
CD1114	0.68063	0.70823	0.54465	0.71954	0.67661	0.71769	0.71684	0.72304	0.69219	0.69215	0.69073	0.69149	0.71244	0.69906	0.60681	0.72647	0.70682	0.7632	0.76108	0.76207	0.75753	0.76312	0.76168	0.75884	0.76234	0.75962	0.75848	0.757	0.76342	0.76185	0.75866	0.76285	0.76367	0.76189	0.76107	0.7627	0.75731	0.76049	0.76346	0.75943	0.76003	0.76718	0.75689	0.76888	0.75998	0.76275	0.76238	0.75793	0.76823
CD1157	0.68178	0.71054	0.54402	0.72733	0.67965	0.72287	0.72275	0.73173	0.69172	0.6909	0.69077	0.69128	0.71315	0.70213	0.60213	0.72995	0.70408	0.76265	0.75862	0.761	0.75592	0.76304	0.76259	0.75798	0.76475	0.75984	0.75741	0.75914	0.76434	0.76075	0.75949	0.76202	0.76458	0.76004	0.76069	0.76248	0.76056	0.7608	0.76345	0.75759	0.75967	0.76502	0.76023	0.76451	0.7587	0.76241	0.76113	0.75853	0.76281
CD1370	0.68354	0.70504	0.54245	0.70829	0.67766	0.70799	0.71007	0.70852	0.6905	0.68981	0.68934	0.68982	0.70312	0.69926	0.59834	0.72837	0.70198	0.76366	0.76316	0.76333	0.75632	0.76439	0.76378	0.76174	0.76384	0.76211	0.76135	0.7599	0.7662	0.76463	0.76414	0.76595	0.76602	0.76208	0.76478	0.76699	0.75997	0.76345	0.76606	0.76216	0.76458	0.76982	0.7599	0.77275	0.76309	0.76592	0.7641	0.7631	0.77757
CD0491	0.68046	0.71255	0.54343	0.73299	0.6788	0.72623	0.7353	0.73591	0.69166	0.69156	0.69147	0.69209	0.71411	0.70226	0.60996	0.72946	0.71855	0.76649	0.76313	0.76352	0.75625	0.76583	0.76526	0.76211	0.76775	0.76455	0.76141	0.76348	0.76676	0.76396	0.76223	0.76411	0.76768	0.76326	0.76076	0.76439	0.76331	0.76289	0.7675	0.75929	0.76134	0.76807	0.76383	0.76684	0.76176	0.76758	0.76331	0.75985	0.76425
CD1104	0.68202	0.73365	0.54523	0.71983	0.68755	0.73598	0.73074	0.72344	0.71351	0.70942	0.70854	0.70657	0.71689	0.70329	0.61023	0.73172	0.72059	0.76039	0.75448	0.75758	0.75666	0.75931	0.75893	0.75513	0.75965	0.75691	0.75301	0.75543	0.75948	0.75796	0.75497	0.7609	0.7585	0.75742	0.75812	0.75972	0.7569	0.75814	0.76007	0.75696	0.75773	0.75932	0.75653	0.75978	0.75525	0.75872	0.7562	0.75532	0.75878
CD1428	0.67906	0.69609	0.54019	0.7072	0.67089	0.70415	0.70537	0.70759	0.6859	0.68597	0.68511	0.68596	0.70076	0.68996	0.59464	0.71933	0.6994	0.7561	0.75411	0.75385	0.74977	0.75672	0.75502	0.75181	0.75595	0.75247	0.75128	0.75121	0.75789	0.75541	0.75348	0.75583	0.75788	0.75685	0.7556	0.75648	0.75121	0.75516	0.7584	0.75336	0.75445	0.76038	0.7511	0.76388	0.75421	0.75761	0.75805	0.75333	0.76961
CD1303	0.68878	0.70393	0.54113	0.71359	0.67949	0.7112	0.71291	0.71275	0.69057	0.69107	0.69058	0.69161	0.70704	0.69808	0.59821	0.72325	0.70349	0.75817	0.75783	0.75821	0.75488	0.75864	0.75798	0.75618	0.75869	0.75659	0.7563	0.75577	0.76066	0.7582	0.75655	0.7591	0.76165	0.75944	0.75877	0.75985	0.75598	0.75726	0.76171	0.75689	0.75801	0.76404	0.75551	0.76735	0.75941	0.76197	0.76136	0.75645	0.77022
CD1128	0.68003	0.71647	0.54266	0.72883	0.67714	0.73208	0.73332	0.7361	0.68982	0.68895	0.68971	0.68945	0.71367	0.70103	0.60411	0.72958	0.7114	0.76417	0.761	0.76254	0.75648	0.76423	0.76467	0.76023	0.76618	0.76273	0.75902	0.76078	0.76526	0.76353	0.76282	0.76387	0.76563	0.76115	0.76164	0.76409	0.76106	0.76214	0.76622	0.75938	0.76096	0.7676	0.76069	0.76768	0.76076	0.76626	0.76284	0.75983	0.76485
CD1356	0.65966	0.70916	0.52885	0.72606	0.66936	0.71097	0.69319	0.72085	0.66905	0.66867	0.66911	0.66876	0.6889	0.68045	0.58966	0.70546	0.68708	0.75794	0.75558	0.76182	0.73367	0.74387	0.74367	0.74102	0.74499	0.74196	0.74027	0.74152	0.74188	0.73791	0.74241	0.74	0.74288	0.73733	0.73654	0.73977	0.74456	0.7375	0.7433	0.73505	0.73702	0.74193	0.74275	0.74189	0.7365	0.74357	0.73808	0.73651	0.74015
CD1181	0.68127	0.71574	0.54452	0.72789	0.68023	0.73249	0.73147	0.73442	0.69573	0.69269	0.69152	0.69156	0.70737	0.69666	0.60293	0.72649	0.70978	0.76468	0.75889	0.76069	0.7582	0.76331	0.76402	0.75827	0.76538	0.76144	0.75782	0.75945	0.7639	0.76156	0.75972	0.76318	0.76398	0.76083	0.76104	0.76296	0.76055	0.76223	0.76272	0.75912	0.76074	0.76408	0.75998	0.76475	0.75869	0.76298	0.76054	0.75897	0.76141
CD0465	0.66322	0.68996	0.52508	0.71882	0.6627	0.71367	0.69651	0.71893	0.67334	0.67372	0.66962	0.67388	0.68869	0.67921	0.58135	0.70545	0.68464	0.74507	0.74408	0.74443	0.73742	0.74444	0.74539	0.74303	0.74556	0.74415	0.74291	0.74307	0.74979	0.74749	0.74576	0.74765	0.7498	0.74597	0.74528	0.7483	0.74398	0.74576	0.74881	0.74458	0.74537	0.75395	0.74285	0.75431	0.74707	0.74895	0.74838	0.74482	0.74958
CD0392	0.68423	0.72321	0.54625	0.73071	0.68536	0.73916	0.73435	0.7373	0.70041	0.69602	0.69514	0.69465	0.71835	0.70481	0.61015	0.73266	0.71572	0.76805	0.76365	0.76573	0.75956	0.76736	0.76784	0.76272	0.76936	0.76573	0.76199	0.7639	0.76689	0.76455	0.76301	0.76589	0.76801	0.7632	0.76443	0.76606	0.7655	0.76444	0.76751	0.76165	0.76336	0.7673	0.76521	0.76723	0.76241	0.76747	0.76343	0.76143	0.76593
CD1266	0.68041	0.7025	0.54423	0.71443	0.67847	0.70718	0.71083	0.71306	0.68983	0.68958	0.6895	0.69008	0.70484	0.694	0.58988	0.72453	0.70602	0.75636	0.75606	0.75496	0.75018	0.7585	0.75818	0.75341	0.75932	0.75558	0.75303	0.75398	0.7603	0.76006	0.75459	0.76227	0.75969	0.76393	0.76028	0.76033	0.75576	0.75961	0.75949	0.75864	0.76185	0.76531	0.75557	0.76813	0.75911	0.75842	0.76405	0.7579	0.76969
CD1168	0.6791	0.69473	0.53525	0.70173	0.67419	0.70718	0.70196	0.70419	0.68046	0.6815	0.67911	0.6799	0.69458	0.68501	0.60626	0.71073	0.69444	0.75046	0.74977	0.75024	0.74441	0.75226	0.75045	0.74797	0.7512	0.74816	0.74745	0.74678	0.75413	0.75124	0.7502	0.7514	0.75423	0.75223	0.75121	0.75292	0.74683	0.75281	0.7546	0.74844	0.75092	0.75564	0.74753	0.75919	0.75111	0.75363	0.7544	0.74898	0.75662
CD0655	0.68355	0.72712	0.54599	0.72976	0.68329	0.73797	0.73401	0.73374	0.70333	0.69987	0.69779	0.69815	0.71935	0.70328	0.60859	0.73089	0.72321	0.7657	0.7607	0.76166	0.76012	0.76346	0.76314	0.75786	0.7645	0.76123	0.75734	0.75927	0.76429	0.76252	0.75992	0.76291	0.76378	0.7613	0.76188	0.7638	0.7601	0.76212	0.76476	0.75936	0.76081	0.76389	0.75973	0.76393	0.75991	0.76453	0.76176	0.7589	0.76183
CD0659	0.67975	0.71995	0.54468	0.73283	0.6775	0.73179	0.73201	0.73461	0.69228	0.69183	0.69151	0.69221	0.71068	0.70013	0.61362	0.72349	0.71833	0.76859	0.76561	0.76519	0.75714	0.76885	0.76699	0.76487	0.76855	0.76506	0.7642	0.76325	0.76727	0.76567	0.76476	0.76527	0.76762	0.76376	0.76314	0.76755	0.76239	0.7643	0.76877	0.7609	0.76277	0.76774	0.7631	0.76654	0.76265	0.76772	0.76369	0.76035	0.76389
CD1174	0.68173	0.71125	0.54577	0.7273	0.68113	0.71073	0.71325	0.72335	0.69335	0.69249	0.69201	0.69263	0.715	0.70178	0.60039	0.72881	0.71142	0.77702	0.77392	0.78032	0.75597	0.77129	0.77026	0.76661	0.77078	0.76749	0.76618	0.7668	0.7703	0.76671	0.76668	0.76743	0.77016	0.76379	0.76516	0.76798	0.76867	0.76522	0.76904	0.76261	0.76286	0.76557	0.76794	0.76532	0.76427	0.7697	0.76411	0.76259	0.76336
CD0364	0.69187	0.73595	0.55231	0.73881	0.7052	0.73498	0.72727	0.73736	0.70505	0.70457	0.70369	0.70469	0.72527	0.71444	0.61988	0.74399	0.71953	0.79243	0.78655	0.7869	0.76787	0.77903	0.77782	0.77499	0.77941	0.77543	0.77426	0.77599	0.77647	0.77214	0.77302	0.77275	0.77669	0.76861	0.77107	0.77328	0.77995	0.77083	0.77402	0.76827	0.76938	0.77352	0.77912	0.77308	0.76974	0.77418	0.7699	0.76918	0.77355
CD0917	0.63488	0.72006	0.51569	0.69988	0.65222	0.69867	0.69086	0.69605	0.645	0.66527	0.65074	0.65101	0.68041	0.65595	0.58325	0.68298	0.68303	0.7489	0.74755	0.74637	0.70686	0.72259	0.7211	0.71698	0.72079	0.71675	0.71578	0.71717	0.71655	0.714	0.71618	0.71233	0.71748	0.70805	0.71196	0.71369	0.72045	0.7124	0.7165	0.7088	0.71102	0.71303	0.71729	0.71354	0.71088	0.71786	0.70887	0.70927	0.71103
CD0805	0.70157	0.73905	0.54317	0.73645	0.70707	0.74028	0.73832	0.73524	0.7121	0.71231	0.71214	0.71281	0.73689	0.72225	0.61972	0.7483	0.72672	0.7961	0.78927	0.79541	0.78072	0.78704	0.78673	0.78205	0.7863	0.7828	0.78146	0.78145	0.78734	0.78478	0.78199	0.78385	0.78706	0.78058	0.78382	0.78512	0.7833	0.78434	0.78676	0.78057	0.78172	0.78495	0.78198	0.78679	0.78288	0.78716	0.78165	0.78169	0.78334
CD0490	0.63306	0.68719	0.50263	0.69395	0.63758	0.69712	0.68894	0.7059	0.64489	0.64426	0.644	0.64444	0.66363	0.65432	0.56472	0.67582	0.66692	0.74205	0.73531	0.7325	0.71137	0.72786	0.72721	0.72253	0.7308	0.72582	0.72179	0.72349	0.72626	0.72084	0.7256	0.72088	0.72757	0.71498	0.71952	0.72312	0.72487	0.7206	0.72594	0.71541	0.71594	0.72159	0.72396	0.72075	0.71851	0.72716	0.71569	0.71719	0.717
CD0595	0.68126	0.70433	0.54515	0.71474	0.68331	0.72212	0.7156	0.71963	0.68999	0.68999	0.68914	0.68965	0.70464	0.69481	0.60984	0.72327	0.70474	0.76012	0.75728	0.75844	0.75307	0.76297	0.76272	0.75799	0.7635	0.75989	0.75751	0.75783	0.76301	0.76038	0.7601	0.76313	0.76281	0.75853	0.76159	0.76279	0.75861	0.76132	0.76356	0.7589	0.76006	0.76457	0.75705	0.76623	0.75892	0.76356	0.7593	0.7587	0.76095
CD1101	0.67687	0.67915	0.51825	0.67951	0.663	0.68945	0.68547	0.68024	0.67586	0.66845	0.6615	0.66427	0.67722	0.66966	0.58492	0.6941	0.67497	0.72717	0.7265	0.7257	0.72474	0.72553	0.72486	0.72321	0.72521	0.72426	0.72314	0.72216	0.72759	0.72648	0.72362	0.72555	0.72844	0.72592	0.72367	0.72781	0.72293	0.72601	0.72788	0.72347	0.72586	0.72821	0.7225	0.73033	0.72525	0.72895	0.72758	0.7244	0.72674
CD1235	0.70286	0.73345	0.55833	0.75195	0.70044	0.7459	0.73735	0.75247	0.71303	0.71434	0.71406	0.71467	0.73326	0.71408	0.61647	0.7466	0.72398	0.76676	0.76378	0.76568	0.75588	0.76641	0.76728	0.76235	0.76696	0.76381	0.76181	0.7621	0.77075	0.76757	0.76367	0.76652	0.77166	0.76485	0.76674	0.7685	0.76288	0.76559	0.76733	0.76209	0.76181	0.77246	0.76252	0.77057	0.76674	0.76529	0.76691	0.76302	0.76626
CD0791	0.7007	0.72644	0.5562	0.7482	0.70006	0.73608	0.73586	0.74898	0.71588	0.71526	0.71674	0.71723	0.72908	0.71308	0.61507	0.74532	0.72567	0.76064	0.75626	0.75778	0.75197	0.76153	0.76124	0.75605	0.7633	0.75859	0.75535	0.75731	0.76246	0.75894	0.75701	0.76049	0.76345	0.75924	0.75912	0.76087	0.75924	0.75799	0.75861	0.75545	0.7568	0.76356	0.75881	0.7628	0.75803	0.75797	0.76084	0.75682	0.76021
CD1019	0.69857	0.72182	0.556	0.73936	0.69854	0.73599	0.73117	0.74121	0.71198	0.71104	0.71179	0.71354	0.72459	0.71236	0.61017	0.74823	0.72634	0.7631	0.76042	0.76186	0.75486	0.76443	0.76407	0.76057	0.76575	0.7617	0.76003	0.76136	0.76775	0.76433	0.76132	0.76458	0.7685	0.76527	0.76363	0.76554	0.76262	0.76209	0.76286	0.76163	0.76209	0.77469	0.76252	0.77209	0.76332	0.76262	0.76583	0.76281	0.76637
CD0976	0.65423	0.69215	0.52452	0.70253	0.66252	0.69011	0.68758	0.69762	0.66808	0.6677	0.66701	0.66849	0.68796	0.67517	0.58039	0.69971	0.68102	0.7495	0.74578	0.75547	0.73159	0.7421	0.74046	0.73719	0.73895	0.73533	0.73706	0.73537	0.73971	0.73748	0.7356	0.73583	0.73954	0.73422	0.73597	0.73887	0.73679	0.73648	0.73883	0.73329	0.735	0.73536	0.73587	0.73752	0.73545	0.73905	0.7338	0.73361	0.73403
CD0487	0.67964	0.69947	0.54242	0.72105	0.67629	0.71057	0.71247	0.72296	0.68968	0.69058	0.68963	0.6901	0.69941	0.69042	0.59406	0.71777	0.70058	0.75748	0.75305	0.75363	0.75054	0.75849	0.75891	0.75549	0.76074	0.75836	0.755	0.75644	0.7602	0.75918	0.75801	0.76135	0.76106	0.7562	0.75808	0.76009	0.75625	0.75781	0.76129	0.75675	0.75721	0.76438	0.75606	0.76317	0.75672	0.75919	0.75507	0.75669	0.75986
CD0446	0.70297	0.73431	0.56329	0.73809	0.70129	0.73891	0.73994	0.73725	0.71632	0.71604	0.7159	0.71653	0.73423	0.72365	0.62212	0.74869	0.73054	0.8006	0.79953	0.798	0.78491	0.80136	0.79979	0.79811	0.80044	0.7975	0.79792	0.79366	0.79853	0.79467	0.7985	0.79249	0.79899	0.78792	0.79327	0.79717	0.79317	0.79446	0.79965	0.78826	0.79074	0.79236	0.79354	0.79269	0.79281	0.80051	0.78872	0.78965	0.7875
CD1477	0.6999	0.72745	0.55666	0.74718	0.69975	0.73979	0.7342	0.74812	0.71441	0.71358	0.71472	0.7152	0.72967	0.71582	0.6109	0.74923	0.72694	0.76422	0.76505	0.76474	0.75698	0.76644	0.76574	0.76347	0.76752	0.76522	0.7631	0.76406	0.76906	0.7684	0.76454	0.76674	0.77102	0.76764	0.76613	0.76697	0.76433	0.76484	0.76643	0.7642	0.76536	0.77665	0.76433	0.77294	0.76699	0.76516	0.7685	0.76473	0.76703
CD0529	0.69938	0.72751	0.55684	0.74675	0.69937	0.74085	0.73486	0.74768	0.71432	0.71455	0.71475	0.71476	0.72959	0.71505	0.6127	0.7484	0.72585	0.76653	0.7651	0.7643	0.75672	0.76686	0.76577	0.76358	0.76787	0.76513	0.7632	0.76368	0.76921	0.76838	0.76468	0.76758	0.77238	0.7675	0.76664	0.76821	0.76512	0.76523	0.76707	0.76401	0.76526	0.77588	0.76493	0.77094	0.76698	0.76566	0.76818	0.76466	0.76688
CD1229	0.62987	0.64965	0.49285	0.65252	0.6148	0.64349	0.64494	0.64892	0.62575	0.62191	0.62511	0.62708	0.63523	0.63068	0.53435	0.65376	0.63205	0.66968	0.66706	0.667	0.65993	0.66938	0.67166	0.66547	0.67303	0.66987	0.66551	0.66826	0.67331	0.67403	0.66865	0.67796	0.67439	0.67757	0.67362	0.6729	0.66866	0.67466	0.67296	0.67586	0.67592	0.68875	0.6691	0.68928	0.67543	0.67225	0.67852	0.67475	0.69318
CD1246	0.69024	0.7156	0.55018	0.7259	0.68723	0.72757	0.72292	0.7263	0.70192	0.70123	0.70044	0.70121	0.71489	0.7036	0.60914	0.7351	0.71419	0.78477	0.78549	0.7824	0.76839	0.78739	0.78533	0.78361	0.78841	0.78459	0.78271	0.78309	0.78601	0.78185	0.78401	0.77938	0.7878	0.77601	0.77742	0.7818	0.77984	0.77972	0.78527	0.77387	0.77471	0.77964	0.78051	0.77953	0.77974	0.78654	0.77811	0.77461	0.77528
CD0237	0.70233	0.73703	0.5589	0.75742	0.70366	0.73359	0.73253	0.75879	0.71228	0.71275	0.71243	0.71315	0.73118	0.71489	0.61898	0.74642	0.72392	0.78109	0.77952	0.7851	0.75508	0.77465	0.77505	0.76892	0.77479	0.77035	0.76924	0.76931	0.77171	0.76629	0.76979	0.7661	0.77181	0.76282	0.7661	0.76813	0.77105	0.76632	0.76894	0.76103	0.76304	0.76386	0.77042	0.76455	0.76489	0.76969	0.76494	0.76219	0.76096
CD0635	0.70824	0.73141	0.56204	0.7301	0.70929	0.73661	0.74305	0.72917	0.71802	0.71852	0.71847	0.72013	0.73256	0.72751	0.61378	0.7611	0.73271	0.80058	0.79692	0.79952	0.78926	0.7958	0.79521	0.79145	0.79527	0.79172	0.79122	0.79108	0.79611	0.79268	0.79107	0.79529	0.7973	0.79134	0.79391	0.79471	0.79295	0.7934	0.7958	0.79133	0.79137	0.79505	0.79264	0.79567	0.79291	0.7962	0.79176	0.79196	0.79311
CD1097	0.64671	0.68244	0.51207	0.67617	0.64334	0.67244	0.67655	0.67249	0.65437	0.65484	0.65434	0.65478	0.67068	0.66041	0.56514	0.68493	0.66649	0.72557	0.72399	0.73143	0.71422	0.71825	0.71824	0.7164	0.71706	0.716	0.7165	0.71562	0.7199	0.71823	0.71606	0.71798	0.72122	0.71568	0.71699	0.72002	0.71692	0.71817	0.7213	0.71489	0.71684	0.71805	0.71622	0.72041	0.71741	0.72227	0.71663	0.71664	0.71722
CD1131	0.67295	0.71336	0.53869	0.72187	0.68493	0.70433	0.70764	0.7226	0.68539	0.68564	0.6846	0.68541	0.69985	0.68792	0.59823	0.71478	0.69688	0.74922	0.7419	0.75146	0.72508	0.73821	0.7365	0.73364	0.73697	0.73269	0.73322	0.73313	0.73344	0.73019	0.73312	0.73131	0.735	0.72688	0.73124	0.73179	0.73656	0.73068	0.73185	0.72758	0.72869	0.72954	0.73558	0.7314	0.72876	0.7336	0.7272	0.72816	0.72902
CD1478	0.70194	0.72363	0.55726	0.73927	0.70283	0.73836	0.7347	0.74341	0.71274	0.71327	0.71286	0.71334	0.72061	0.71783	0.61528	0.74305	0.71864	0.75098	0.75116	0.75106	0.74261	0.74929	0.75136	0.74647	0.75336	0.75126	0.74595	0.7498	0.75368	0.7489	0.75099	0.75295	0.7546	0.7511	0.74794	0.75335	0.75235	0.74973	0.74895	0.74999	0.74824	0.75466	0.75211	0.75038	0.75123	0.752	0.75361	0.75008	0.75385
CD0981	0.72394	0.75166	0.58011	0.74884	0.72529	0.75459	0.75941	0.74811	0.73398	0.73476	0.73434	0.73481	0.75352	0.7478	0.6296	0.77644	0.74771	0.79268	0.79084	0.79496	0.78733	0.78773	0.78596	0.78483	0.78588	0.78322	0.78435	0.78288	0.79179	0.78785	0.7872	0.78665	0.79363	0.784	0.78658	0.79068	0.78612	0.78784	0.79221	0.78187	0.78485	0.78884	0.786	0.79243	0.7886	0.79482	0.78742	0.78592	0.78723
CD0367	0.63304	0.66359	0.49387	0.68827	0.64194	0.65235	0.64765	0.68057	0.63511	0.64019	0.64134	0.64216	0.64437	0.62855	0.53644	0.64703	0.6464	0.64915	0.65201	0.65008	0.64095	0.64074	0.64276	0.64191	0.64312	0.64322	0.64122	0.64443	0.64265	0.64121	0.64097	0.64331	0.64072	0.64037	0.64125	0.64331	0.64484	0.64225	0.64163	0.64459	0.64543	0.64467	0.64477	0.64523	0.63978	0.6421	0.641	0.64185	0.6474
CD0090	0.66386	0.66942	0.52846	0.66273	0.65406	0.69605	0.70184	0.66633	0.66085	0.67396	0.67696	0.67632	0.68951	0.65954	0.53498	0.68954	0.66673	0.67536	0.68852	0.67261	0.67191	0.67513	0.67733	0.6724	0.67645	0.67585	0.67199	0.6754	0.67227	0.67296	0.67176	0.67883	0.671	0.67422	0.67448	0.67428	0.67715	0.67362	0.67087	0.67579	0.67505	0.67277	0.67705	0.67037	0.67085	0.67177	0.67239	0.67296	0.67325
CD0785	0.65572	0.68126	0.51893	0.67636	0.65739	0.68844	0.69887	0.66763	0.65984	0.67082	0.67207	0.67289	0.6802	0.66523	0.54657	0.69847	0.69068	0.68285	0.68101	0.67897	0.67738	0.68306	0.68397	0.67928	0.68329	0.68223	0.67898	0.68175	0.67893	0.68041	0.67941	0.68416	0.67813	0.6813	0.67948	0.68029	0.6838	0.67716	0.67819	0.68078	0.68057	0.67931	0.68378	0.67668	0.67691	0.67603	0.67876	0.67749	0.6798
CD1185	0.69483	0.71463	0.55799	0.72952	0.70011	0.72979	0.71472	0.72799	0.70951	0.70708	0.70437	0.70402	0.70789	0.70189	0.60016	0.72817	0.69943	0.72236	0.7122	0.71188	0.70723	0.71765	0.71896	0.71324	0.72034	0.71744	0.71309	0.7177	0.7215	0.72066	0.71409	0.72298	0.72066	0.72261	0.72071	0.71978	0.71955	0.7194	0.72083	0.72136	0.72119	0.73567	0.71984	0.73657	0.7181	0.71766	0.72133	0.71791	0.74276
CD0021	0.63129	0.66189	0.47601	0.67013	0.61127	0.65715	0.64083	0.64613	0.63259	0.61875	0.62403	0.62418	0.62935	0.65228	0.50826	0.63203	0.63421	0.68106	0.6744	0.67415	0.6739	0.67741	0.67999	0.67466	0.67955	0.68028	0.67547	0.67942	0.67475	0.67472	0.67377	0.67971	0.67306	0.67796	0.67724	0.67601	0.68107	0.67532	0.67501	0.67869	0.67662	0.6774	0.68092	0.67295	0.67273	0.67026	0.67487	0.6735	0.6784
CD0310	0.69953	0.67279	0.48142	0.60061	0.68459	0.64684	0.65695	0.6662	0.675	0.67582	0.7059	0.70566	0.65821	0.65	0.51603	0.63638	0.62909	0.62949	0.63329	0.62795	0.63062	0.62397	0.62319	0.62678	0.62366	0.62345	0.62767	0.62316	0.63139	0.62807	0.62812	0.62399	0.63203	0.62929	0.62519	0.62978	0.62235	0.63232	0.63126	0.62638	0.62914	0.62643	0.62217	0.63281	0.63118	0.63385	0.63471	0.63175	0.62953
CD0970	0.73185	0.62701	0.48255	0.6629	0.73054	0.66349	0.61266	0.66355	0.67019	0.66687	0.677	0.6921	0.62974	0.64774	0.50877	0.64848	0.63851	0.64322	0.64592	0.64315	0.64471	0.63959	0.63968	0.64286	0.64046	0.64083	0.64231	0.63953	0.64454	0.64135	0.64285	0.64117	0.6445	0.64221	0.63951	0.64478	0.63836	0.64539	0.6458	0.64389	0.64409	0.64222	0.63756	0.6448	0.64358	0.64674	0.64578	0.64488	0.64322
CD1409	0.71739	0.692	0.47761	0.71108	0.67628	0.61264	0.66006	0.68232	0.66764	0.66713	0.66821	0.67707	0.69318	0.6652	0.50469	0.64202	0.64141	0.63853	0.63874	0.63651	0.638	0.635	0.63483	0.63568	0.63523	0.63459	0.63669	0.63403	0.6394	0.63443	0.63578	0.63371	0.6386	0.6358	0.63412	0.63713	0.63447	0.64013	0.63857	0.63536	0.63677	0.6402	0.63323	0.63777	0.63597	0.63924	0.63961	0.638	0.6371
CD0908	0.68457	0.69117	0.49207	0.68986	0.66836	0.61888	0.66156	0.67574	0.67483	0.66386	0.67121	0.67213	0.66666	0.66221	0.52675	0.63885	0.63442	0.64176	0.64513	0.64239	0.63988	0.63958	0.63635	0.6401	0.63645	0.63586	0.63922	0.63714	0.64466	0.64088	0.64213	0.63534	0.64471	0.64026	0.63854	0.64177	0.63803	0.64594	0.64078	0.6366	0.64274	0.6392	0.63744	0.64219	0.64305	0.64216	0.64611	0.64482	0.64439
CD0143	0.70759	0.62214	0.4748	0.60686	0.69668	0.61527	0.65443	0.66424	0.67036	0.66214	0.6637	0.6635	0.61945	0.63543	0.507	0.64325	0.63654	0.64138	0.64298	0.64021	0.64152	0.63764	0.63762	0.63988	0.63935	0.63848	0.64179	0.63797	0.64246	0.63758	0.63912	0.6378	0.64112	0.63996	0.63729	0.64025	0.63857	0.64226	0.64202	0.64096	0.63978	0.63939	0.63955	0.64022	0.63885	0.64204	0.64244	0.64096	0.64047
CD0672	0.7289	0.69455	0.49344	0.69208	0.69422	0.60557	0.65523	0.68219	0.66715	0.68281	0.67103	0.67048	0.65837	0.64655	0.4855	0.63962	0.64636	0.62877	0.62917	0.62704	0.62787	0.62602	0.6257	0.6264	0.62632	0.62577	0.62765	0.62518	0.62915	0.62593	0.62617	0.62635	0.62866	0.62689	0.62595	0.6287	0.62506	0.63009	0.62824	0.62817	0.62855	0.6287	0.62464	0.63761	0.62681	0.62962	0.62935	0.62922	0.63625
CD0940	0.78461	0.73106	0.52385	0.71289	0.79119	0.70963	0.70649	0.71912	0.73284	0.73364	0.74829	0.75982	0.68003	0.70135	0.55046	0.70735	0.70169	0.69301	0.69329	0.68989	0.69151	0.68927	0.68654	0.69009	0.68778	0.68757	0.69134	0.68726	0.69288	0.68821	0.68789	0.68732	0.69288	0.69069	0.68858	0.69111	0.68727	0.69421	0.69115	0.69237	0.69105	0.68868	0.68739	0.6908	0.68813	0.69049	0.69182	0.69143	0.69064
CD0038	0.82643	0.79595	0.56863	0.78757	0.79291	0.76438	0.7594	0.78212	0.78804	0.78701	0.7884	0.78652	0.74512	0.76824	0.56357	0.75237	0.74367	0.72621	0.72417	0.7222	0.72701	0.72061	0.7201	0.72115	0.72106	0.71995	0.7218	0.71962	0.72485	0.7213	0.72108	0.72133	0.72484	0.72216	0.7213	0.72479	0.71983	0.72658	0.72617	0.72384	0.72512	0.72159	0.71946	0.72678	0.72117	0.72745	0.72535	0.72512	0.72422
CD0843	0.77798	0.69948	0.52811	0.71919	0.77808	0.71175	0.6931	0.72653	0.75202	0.74495	0.75414	0.75124	0.69199	0.69772	0.55537	0.71046	0.70173	0.71178	0.71086	0.70969	0.71153	0.70833	0.7078	0.70849	0.70899	0.70753	0.70906	0.70691	0.71161	0.70807	0.70845	0.708	0.71165	0.70888	0.70804	0.71125	0.70892	0.71377	0.71066	0.71073	0.71094	0.70763	0.70799	0.7111	0.70879	0.71095	0.71158	0.71182	0.7107
CD0056	0.84986	0.79805	0.57854	0.76942	0.81317	0.76016	0.79032	0.77372	0.81974	0.82217	0.84738	0.84276	0.75333	0.77462	0.58911	0.77588	0.76423	0.75462	0.75437	0.75067	0.75698	0.74676	0.74554	0.74775	0.74704	0.74539	0.74858	0.74498	0.7537	0.74905	0.74742	0.74655	0.75361	0.74982	0.74885	0.75255	0.74538	0.75511	0.75645	0.75055	0.75249	0.75462	0.74524	0.75542	0.74974	0.75811	0.7543	0.75327	0.75146
CD0169	0.78271	0.65859	0.51495	0.69583	0.78802	0.6513	0.69904	0.65343	0.7418	0.74075	0.75288	0.70894	0.6791	0.67872	0.53782	0.69243	0.68545	0.67304	0.6728	0.66965	0.67225	0.66851	0.66801	0.66895	0.66883	0.66782	0.66954	0.66774	0.67243	0.66878	0.6687	0.66808	0.67279	0.67024	0.67252	0.67159	0.66798	0.67414	0.67178	0.67104	0.67125	0.67748	0.66764	0.68579	0.66918	0.67251	0.67296	0.67245	0.68156
CD1052	0.83485	0.78627	0.56724	0.75643	0.80725	0.75273	0.77716	0.76253	0.79098	0.79761	0.82395	0.83434	0.74632	0.7593	0.57322	0.76518	0.75631	0.74172	0.74088	0.73785	0.74197	0.73571	0.73518	0.73627	0.73672	0.73494	0.73704	0.7342	0.74094	0.73658	0.7359	0.73638	0.74082	0.73816	0.73606	0.74017	0.73434	0.74248	0.74322	0.73963	0.73961	0.73811	0.73393	0.74201	0.73728	0.74499	0.74133	0.74103	0.73917
CD1470	0.63374	0.60043	0.42378	0.57516	0.62701	0.54124	0.54423	0.57733	0.63255	0.61353	0.61466	0.61553	0.55428	0.56505	0.46008	0.56483	0.53834	0.55823	0.55827	0.55639	0.55742	0.55377	0.55299	0.55426	0.55387	0.55271	0.55532	0.55222	0.55797	0.55448	0.55362	0.55349	0.55801	0.55594	0.5545	0.55679	0.55124	0.55878	0.55683	0.55665	0.55682	0.5557	0.55128	0.55707	0.55557	0.55794	0.55847	0.5582	0.55654
CD0442	0.72038	0.67404	0.48972	0.62766	0.68671	0.6583	0.64983	0.65547	0.66132	0.6594	0.66419	0.66387	0.63158	0.63987	0.52239	0.62428	0.62323	0.63534	0.63542	0.63376	0.63555	0.63082	0.63167	0.63135	0.63329	0.62996	0.63172	0.63126	0.63599	0.63239	0.63242	0.63131	0.63558	0.63316	0.63257	0.63513	0.63136	0.63589	0.6341	0.63379	0.63491	0.63191	0.63137	0.6352	0.63291	0.63533	0.63605	0.63613	0.63485
CD0519	0.70032	0.67755	0.49474	0.63871	0.68254	0.64789	0.6735	0.64999	0.66457	0.67471	0.67751	0.68715	0.64663	0.63271	0.50449	0.65056	0.63579	0.63907	0.63974	0.63725	0.63855	0.63406	0.63266	0.63441	0.63359	0.63248	0.63512	0.63198	0.63939	0.63621	0.63399	0.63383	0.63961	0.63725	0.63441	0.63689	0.63265	0.63837	0.63716	0.63623	0.63789	0.63414	0.63222	0.63805	0.63681	0.63948	0.63996	0.63944	0.63695
CD0803	0.71509	0.67916	0.49024	0.64536	0.68981	0.64184	0.67211	0.64197	0.67423	0.67824	0.67053	0.6679	0.66148	0.63279	0.50704	0.65226	0.62326	0.64418	0.64037	0.638	0.64138	0.63901	0.64078	0.63895	0.64094	0.64108	0.63909	0.64125	0.64138	0.63975	0.63756	0.6412	0.6413	0.64156	0.63871	0.64041	0.64192	0.642	0.64249	0.64374	0.64214	0.64255	0.64225	0.6411	0.63843	0.64159	0.64176	0.64136	0.64605
CD0630	0.72184	0.66363	0.50149	0.6601	0.69223	0.64921	0.67053	0.67067	0.66397	0.6834	0.68617	0.69112	0.65268	0.64763	0.52508	0.66466	0.6456	0.64699	0.64761	0.64448	0.6455	0.64399	0.64396	0.64379	0.64381	0.64389	0.64504	0.6447	0.64823	0.6444	0.64458	0.64631	0.64777	0.64421	0.64397	0.64924	0.64674	0.65016	0.64611	0.64849	0.64715	0.64417	0.64701	0.64583	0.64428	0.64683	0.64762	0.64684	0.64675
CD0301	0.71581	0.64107	0.49126	0.62776	0.68364	0.64364	0.67777	0.64803	0.65498	0.68251	0.67283	0.67626	0.64939	0.63767	0.50959	0.65381	0.63596	0.6415	0.63895	0.6382	0.63898	0.63757	0.63925	0.63772	0.63942	0.63909	0.63871	0.63939	0.63849	0.63853	0.63766	0.64162	0.63866	0.63894	0.63836	0.64174	0.64358	0.64059	0.63899	0.64123	0.64083	0.63951	0.64558	0.63976	0.6365	0.63869	0.63866	0.64002	0.64199
CD0829	0.73081	0.64967	0.49698	0.64543	0.69125	0.64707	0.67176	0.66148	0.66373	0.68757	0.67823	0.6751	0.66491	0.64452	0.52723	0.659	0.64364	0.64326	0.64389	0.64167	0.64165	0.64014	0.64018	0.64076	0.6417	0.64161	0.64197	0.64115	0.64273	0.63964	0.64059	0.642	0.6434	0.64058	0.64019	0.64199	0.64262	0.64373	0.64281	0.64274	0.6426	0.64028	0.64335	0.64144	0.6413	0.64364	0.64416	0.64347	0.6422
CD1273	0.70369	0.63924	0.48856	0.61373	0.69729	0.63682	0.66615	0.64923	0.67519	0.68956	0.67092	0.67282	0.65655	0.64386	0.5162	0.64728	0.63457	0.65106	0.64161	0.64638	0.64746	0.6491	0.65063	0.64645	0.65038	0.65054	0.64613	0.65198	0.64878	0.64932	0.64886	0.65614	0.64773	0.64775	0.6517	0.65404	0.65379	0.65425	0.64703	0.6533	0.65499	0.64775	0.65458	0.64789	0.64644	0.64295	0.64679	0.65279	0.65081
CD1023	0.71799	0.62943	0.48884	0.60467	0.68696	0.63706	0.66348	0.60338	0.66845	0.67214	0.6669	0.66838	0.64965	0.63994	0.50591	0.65591	0.61494	0.64686	0.64395	0.64214	0.64389	0.64451	0.64567	0.64492	0.64613	0.64561	0.64651	0.64511	0.64382	0.64115	0.64225	0.64712	0.64256	0.64381	0.64357	0.64569	0.64355	0.64551	0.64454	0.64755	0.64522	0.64525	0.64575	0.64346	0.64097	0.64316	0.6438	0.64424	0.64748
CD1410	0.71394	0.62051	0.47457	0.68304	0.70678	0.66894	0.64367	0.67638	0.67511	0.67323	0.67127	0.66958	0.62505	0.63452	0.51171	0.64195	0.60624	0.62961	0.63028	0.62729	0.62685	0.62839	0.62781	0.62868	0.62841	0.62699	0.63034	0.62571	0.62921	0.62458	0.6261	0.62675	0.62882	0.62755	0.62671	0.62887	0.62541	0.63002	0.62737	0.62896	0.62837	0.62577	0.62387	0.62803	0.62676	0.62932	0.62982	0.62874	0.62667
CD1047	0.73031	0.69123	0.49673	0.68026	0.7184	0.63994	0.62942	0.66829	0.67081	0.6778	0.69043	0.69878	0.6561	0.6593	0.50529	0.65995	0.64908	0.63906	0.63826	0.63582	0.63884	0.63415	0.63372	0.63451	0.63551	0.63315	0.63507	0.63307	0.6381	0.63531	0.63473	0.63402	0.63846	0.63673	0.63439	0.63671	0.63392	0.63968	0.63839	0.63715	0.63686	0.64517	0.63357	0.6471	0.6351	0.63985	0.63834	0.63852	0.64559
CD0578	0.69888	0.63957	0.49661	0.64709	0.66105	0.62559	0.65473	0.65045	0.65286	0.65057	0.6606	0.66476	0.63495	0.62616	0.50547	0.63174	0.61028	0.62592	0.62557	0.62258	0.62453	0.62292	0.62324	0.6231	0.62355	0.62344	0.62334	0.62405	0.62687	0.62287	0.62272	0.62488	0.6264	0.62471	0.62416	0.62672	0.62431	0.62843	0.62714	0.62718	0.62608	0.6254	0.6248	0.63825	0.62297	0.62706	0.62514	0.62665	0.63162
CD0370	0.72513	0.67441	0.50424	0.6487	0.68583	0.64816	0.67011	0.66222	0.67802	0.67383	0.67051	0.67231	0.65394	0.63944	0.53295	0.65277	0.64104	0.65185	0.64946	0.64694	0.64971	0.64867	0.65004	0.6493	0.65055	0.65092	0.64964	0.6502	0.64961	0.64663	0.64731	0.649	0.6481	0.64913	0.64792	0.64978	0.64908	0.65107	0.65048	0.65141	0.64958	0.64941	0.64948	0.64965	0.64558	0.6493	0.64929	0.64865	0.65118
CD1337	0.73049	0.63408	0.48609	0.64158	0.70815	0.6466	0.66304	0.6565	0.66803	0.67389	0.66628	0.67443	0.6489	0.6493	0.49712	0.65406	0.63877	0.64722	0.64641	0.64687	0.64679	0.64547	0.6453	0.64544	0.6453	0.64477	0.64582	0.64438	0.6475	0.64458	0.64649	0.64964	0.64797	0.64499	0.64793	0.65075	0.64481	0.6505	0.64666	0.64827	0.65091	0.64517	0.64524	0.64698	0.64625	0.64683	0.64702	0.64986	0.64669
CD1247	0.69485	0.63562	0.48652	0.61578	0.68257	0.63509	0.65821	0.64154	0.65437	0.64755	0.66576	0.66537	0.65035	0.63451	0.5148	0.64561	0.62108	0.63829	0.63874	0.63673	0.63734	0.6372	0.63703	0.63788	0.63713	0.63716	0.63879	0.63647	0.63795	0.63542	0.63693	0.63546	0.63705	0.63665	0.63531	0.63665	0.63698	0.63698	0.63779	0.63731	0.63789	0.6358	0.63525	0.63721	0.63595	0.63806	0.63815	0.63779	0.6368
CD0190	0.71354	0.67371	0.48435	0.63038	0.66099	0.6414	0.64307	0.64641	0.66086	0.66254	0.65956	0.65959	0.63943	0.37837	0.51164	0.64941	0.61213	0.6412	0.6379	0.63531	0.63905	0.63852	0.64121	0.63894	0.64138	0.64165	0.64029	0.64069	0.6388	0.63525	0.63718	0.64131	0.63773	0.63853	0.63735	0.63916	0.6407	0.63857	0.63935	0.64246	0.64006	0.63994	0.64034	0.6383	0.63562	0.63844	0.63852	0.63869	0.64179
CD0539	0.70654	0.63486	0.49251	0.64036	0.68811	0.62921	0.65231	0.65469	0.66377	0.65609	0.66401	0.66718	0.64977	0.64642	0.49648	0.65498	0.60718	0.64513	0.64427	0.64177	0.64476	0.64173	0.64174	0.64143	0.6424	0.6404	0.64344	0.63965	0.64408	0.64059	0.64169	0.64141	0.64352	0.64268	0.64201	0.64384	0.64067	0.64553	0.64521	0.64416	0.6436	0.64363	0.63952	0.64448	0.6412	0.6455	0.64398	0.6439	0.64459
CD1166	0.76067	0.74174	0.51708	0.74665	0.77465	0.73734	0.7133	0.75081	0.72426	0.72804	0.74952	0.76053	0.68624	0.69542	0.52252	0.69273	0.68745	0.6823	0.68187	0.67903	0.68131	0.67568	0.67526	0.67623	0.67634	0.67456	0.67708	0.67451	0.68163	0.67784	0.67601	0.67535	0.68235	0.67924	0.67941	0.67994	0.67483	0.68463	0.68094	0.67939	0.67952	0.69588	0.67403	0.69788	0.68282	0.68401	0.68777	0.68631	0.69348
CD0563	0.83986	0.80806	0.58204	0.73784	0.84146	0.77037	0.79876	0.78379	0.80594	0.82241	0.8275	0.83378	0.76522	0.77307	0.58416	0.77824	0.7748	0.76679	0.76632	0.76295	0.76658	0.76164	0.76631	0.76226	0.76194	0.7609	0.76311	0.76036	0.76616	0.76187	0.7615	0.76166	0.76636	0.76624	0.76262	0.76539	0.76455	0.7683	0.76636	0.7647	0.76857	0.76945	0.7643	0.77504	0.76253	0.76821	0.77047	0.76953	0.77246
CD0847	0.84519	0.73482	0.59045	0.7686	0.80194	0.75578	0.78576	0.73201	0.79541	0.80156	0.80248	0.80151	0.7463	0.76247	0.56438	0.75793	0.75817	0.74916	0.75213	0.74843	0.74816	0.74629	0.74569	0.74745	0.74753	0.74641	0.74763	0.74523	0.75172	0.74714	0.74769	0.74742	0.75095	0.75069	0.74785	0.75119	0.74526	0.75159	0.75009	0.74961	0.75365	0.76142	0.74461	0.76879	0.7486	0.75202	0.75653	0.75255	0.76103
CD1191	0.83565	0.80822	0.58152	0.77895	0.8241	0.76876	0.79142	0.78332	0.80674	0.81375	0.81744	0.81756	0.7647	0.77146	0.58756	0.77468	0.77209	0.75983	0.75998	0.75668	0.75941	0.75458	0.75371	0.75609	0.756	0.75487	0.75693	0.75392	0.75959	0.75537	0.75597	0.75651	0.76022	0.7577	0.75668	0.75945	0.75457	0.7618	0.75824	0.75903	0.7621	0.76774	0.75399	0.77389	0.75634	0.76123	0.76401	0.76223	0.76842
CD1026	0.84733	0.80918	0.58058	0.73805	0.81657	0.76936	0.78465	0.78448	0.792	0.80828	0.8058	0.8132	0.76116	0.77127	0.58808	0.76905	0.76817	0.75648	0.75508	0.75161	0.75526	0.75394	0.75483	0.74864	0.75515	0.75117	0.7494	0.75061	0.75516	0.75063	0.74841	0.75167	0.75551	0.7525	0.75387	0.75335	0.75214	0.75701	0.75329	0.75326	0.75349	0.7506	0.75176	0.76309	0.75104	0.75502	0.75588	0.75545	0.76064
CD0074	0.78656	0.71895	0.51036	0.69052	0.7665	0.6943	0.70312	0.6928	0.73001	0.7352	0.76155	0.76101	0.68077	0.68289	0.54015	0.68786	0.68557	0.67538	0.67628	0.67345	0.67442	0.67284	0.6727	0.67325	0.67305	0.67279	0.67463	0.67208	0.67608	0.67226	0.67294	0.67318	0.67574	0.67328	0.67243	0.67577	0.67218	0.67734	0.6751	0.67482	0.67547	0.6798	0.67168	0.68623	0.67349	0.67585	0.67641	0.67596	0.68327
CD0391	0.84405	0.79285	0.54595	0.74934	0.79402	0.74652	0.75712	0.75887	0.76994	0.78549	0.805	0.80571	0.73274	0.74283	0.56507	0.74414	0.69393	0.72858	0.72724	0.72403	0.72736	0.72527	0.72612	0.72182	0.72639	0.72353	0.72263	0.71996	0.72743	0.72273	0.72153	0.72169	0.72727	0.72424	0.72297	0.72608	0.72404	0.72938	0.72636	0.72576	0.72631	0.72628	0.72384	0.74219	0.72341	0.72768	0.72911	0.72718	0.73747
CD1118	0.77982	0.73793	0.52701	0.71477	0.80227	0.71244	0.7197	0.72687	0.75366	0.75254	0.75823	0.76286	0.69575	0.70266	0.55403	0.7194	0.7023	0.6935	0.69563	0.69176	0.69461	0.68975	0.68893	0.69026	0.69017	0.68869	0.69172	0.68831	0.69232	0.68936	0.68936	0.68896	0.69435	0.69097	0.68905	0.69154	0.68837	0.69434	0.69378	0.69155	0.69178	0.70085	0.68801	0.70936	0.68934	0.69436	0.69489	0.6925	0.70489
CD0204	0.72399	0.63124	0.49592	0.60965	0.67393	0.63005	0.6618	0.64476	0.66593	0.67483	0.67768	0.67874	0.65602	0.64262	0.5118	0.65935	0.61838	0.65403	0.65201	0.64992	0.65211	0.64955	0.65235	0.65091	0.65153	0.65269	0.65271	0.65296	0.65145	0.65076	0.64923	0.65705	0.64969	0.65145	0.6526	0.65553	0.65468	0.6553	0.65274	0.65729	0.65649	0.65335	0.65522	0.65291	0.64942	0.65147	0.65092	0.65439	0.6579
CD1180	0.76676	0.73306	0.51877	0.70748	0.75937	0.70056	0.70613	0.71169	0.73876	0.74678	0.74868	0.74939	0.68425	0.6905	0.52788	0.7022	0.68264	0.67862	0.67875	0.67513	0.67784	0.67181	0.67483	0.67231	0.67265	0.67079	0.67393	0.67071	0.67796	0.67363	0.6724	0.6719	0.67846	0.67545	0.6729	0.67623	0.67115	0.67945	0.67672	0.67581	0.67603	0.68051	0.67066	0.69466	0.6743	0.67789	0.67859	0.67788	0.69175
CD0517	0.80111	0.66949	0.52178	0.72829	0.77348	0.73327	0.70577	0.73535	0.71876	0.73411	0.7366	0.75309	0.69644	0.68445	0.52921	0.69501	0.69	0.68274	0.68265	0.67955	0.68209	0.6781	0.67746	0.67848	0.6785	0.67676	0.67901	0.67687	0.68249	0.67897	0.67841	0.67807	0.6831	0.68016	0.6785	0.6812	0.67733	0.68404	0.68149	0.68068	0.68131	0.68712	0.67661	0.7009	0.67921	0.68222	0.68297	0.68229	0.69643
CD1182	0.80423	0.73682	0.52498	0.74004	0.76514	0.70618	0.72182	0.74107	0.72948	0.73367	0.73889	0.74697	0.69727	0.69712	0.53579	0.70413	0.69567	0.68863	0.6895	0.68561	0.68888	0.68363	0.68297	0.6841	0.68397	0.68276	0.68491	0.68228	0.68836	0.6864	0.68365	0.68331	0.6894	0.69116	0.68732	0.68748	0.68259	0.69282	0.68815	0.6893	0.69257	0.7022	0.68224	0.71044	0.69188	0.69165	0.69843	0.69465	0.7032
CD1067	0.72134	0.69672	0.51356	0.66227	0.70044	0.63877	0.6665	0.69305	0.66005	0.65692	0.66807	0.67118	0.66141	0.64944	0.50885	0.66319	0.64663	0.65244	0.64964	0.64854	0.65109	0.64765	0.64847	0.64816	0.64893	0.64804	0.64917	0.64837	0.65152	0.64678	0.64625	0.65243	0.65038	0.64947	0.64831	0.65178	0.65074	0.6508	0.65261	0.64991	0.65148	0.65085	0.65069	0.65091	0.64653	0.65172	0.65119	0.64984	0.65238
CD0609	0.81718	0.78439	0.56788	0.75601	0.80961	0.74717	0.77134	0.75793	0.78544	0.79032	0.79724	0.79799	0.74704	0.75384	0.57467	0.75248	0.74719	0.74184	0.74115	0.73838	0.74104	0.73609	0.7351	0.73656	0.73662	0.7349	0.73712	0.73437	0.74158	0.73689	0.73641	0.73505	0.74164	0.73917	0.73635	0.74	0.73499	0.74299	0.74022	0.73932	0.74255	0.75196	0.73447	0.75671	0.73879	0.74153	0.745	0.74264	0.75087
CD1059	0.62367	0.65933	0.53004	0.64637	0.60227	0.62775	0.64395	0.64424	0.64906	0.64905	0.64715	0.6499	0.61597	0.6565	0.52692	0.63369	0.66441	0.65927	0.66794	0.6446	0.66932	0.64312	0.6416	0.64441	0.64333	0.64129	0.64566	0.64005	0.64463	0.64292	0.64446	0.6433	0.64554	0.6444	0.6448	0.64503	0.6397	0.64771	0.64534	0.64387	0.64498	0.64287	0.63884	0.6458	0.64473	0.64599	0.64615	0.64606	0.64497
CD0197	0.60487	0.67593	0.5316	0.69597	0.60396	0.6601	0.6714	0.62888	0.70848	0.68757	0.67992	0.67928	0.68216	0.70071	0.48873	0.68474	0.66907	0.64993	0.6369	0.63287	0.65523	0.62968	0.63126	0.62934	0.63086	0.63124	0.62996	0.6319	0.63364	0.63232	0.62963	0.63239	0.633	0.63234	0.6315	0.63397	0.63267	0.63378	0.63251	0.63334	0.63525	0.63085	0.63257	0.63226	0.63161	0.633	0.63302	0.63286	0.63373
CD0744	0.60522	0.67343	0.52587	0.6637	0.60382	0.65578	0.6715	0.62594	0.69624	0.69446	0.69167	0.69135	0.68163	0.68594	0.48878	0.66657	0.67321	0.66286	0.6383	0.63393	0.65559	0.63042	0.63217	0.63016	0.63156	0.63244	0.63067	0.63278	0.63461	0.63311	0.63051	0.63312	0.63397	0.63311	0.63298	0.63559	0.63347	0.63595	0.63371	0.63484	0.63613	0.63186	0.6335	0.63338	0.63312	0.63495	0.63438	0.63358	0.63478
CD0012	0.60379	0.68526	0.53929	0.66155	0.60382	0.6776	0.70511	0.63948	0.73086	0.71241	0.72604	0.7325	0.70781	0.6925	0.49088	0.66017	0.69333	0.6452	0.61957	0.6266	0.64768	0.62387	0.62646	0.62196	0.62624	0.6251	0.62165	0.62365	0.62714	0.62284	0.62171	0.62604	0.62692	0.62467	0.6264	0.62248	0.62659	0.61981	0.62671	0.62447	0.62295	0.61841	0.62559	0.61748	0.62598	0.62747	0.62025	0.62145	0.61816
CD0575	0.65485	0.67208	0.5044	0.66395	0.66043	0.696	0.67206	0.66173	0.67828	0.67246	0.68422	0.6903	0.66958	0.66555	0.52096	0.68974	0.65324	0.64945	0.64581	0.64798	0.64348	0.64999	0.65103	0.6457	0.65311	0.64831	0.64549	0.64868	0.64919	0.64609	0.64538	0.65211	0.64785	0.64625	0.64796	0.64916	0.65173	0.64871	0.645	0.64717	0.64652	0.64553	0.65167	0.64521	0.64586	0.64447	0.64627	0.64619	0.64673
CD0187	0.70344	0.64125	0.48767	0.64632	0.67051	0.6585	0.65069	0.64795	0.65157	0.6481	0.65344	0.65324	0.64246	0.63004	0.50886	0.64762	0.6278	0.64992	0.64746	0.64547	0.64761	0.64674	0.64873	0.64731	0.64972	0.64904	0.64857	0.64869	0.64809	0.64485	0.64499	0.64875	0.64597	0.6475	0.64633	0.64732	0.64877	0.64838	0.64763	0.65162	0.64895	0.64697	0.64895	0.64707	0.64397	0.64643	0.6464	0.6473	0.64731
CD0148	0.72327	0.62368	0.49188	0.60435	0.6825	0.65684	0.65151	0.65967	0.67778	0.66708	0.67215	0.66772	0.63274	0.63878	0.49834	0.65019	0.63512	0.64145	0.63901	0.63691	0.64013	0.63832	0.63993	0.63849	0.64005	0.63979	0.64007	0.63889	0.63914	0.63672	0.63703	0.64072	0.63786	0.63847	0.63805	0.64048	0.63725	0.64022	0.64084	0.64169	0.6406	0.64189	0.63656	0.63993	0.63606	0.6396	0.6382	0.63865	0.64338
CD0343	0.73145	0.67639	0.49153	0.66709	0.69245	0.63476	0.67076	0.68116	0.65826	0.65583	0.6657	0.66612	0.65535	0.65073	0.51099	0.65955	0.63996	0.65374	0.64877	0.64681	0.65143	0.64903	0.65083	0.64825	0.65045	0.65087	0.64955	0.65162	0.64927	0.64761	0.64702	0.65119	0.64759	0.65054	0.6485	0.65036	0.65157	0.65191	0.65208	0.65233	0.65061	0.65174	0.65034	0.65103	0.64586	0.6508	0.65065	0.64976	0.65622
CD0610	0.71805	0.63542	0.50029	0.65432	0.70402	0.66825	0.67683	0.66353	0.66379	0.66318	0.66787	0.66798	0.63085	0.65863	0.50734	0.64772	0.62407	0.64865	0.64546	0.64288	0.64647	0.64462	0.6462	0.64442	0.64699	0.64657	0.64603	0.64466	0.64499	0.64305	0.64333	0.64639	0.64406	0.64534	0.64483	0.64687	0.64473	0.64713	0.6477	0.64876	0.64692	0.64711	0.64469	0.64632	0.64164	0.64564	0.64446	0.64515	0.64851
CD0897	0.60351	0.65558	0.49704	0.65458	0.6013	0.66846	0.64419	0.65312	0.61794	0.61779	0.61735	0.61788	0.66499	0.64793	0.50308	0.69368	0.64612	0.63235	0.62929	0.62857	0.63435	0.62839	0.62972	0.62593	0.63015	0.628	0.62637	0.62799	0.62697	0.6289	0.62483	0.62941	0.62717	0.63013	0.62436	0.62606	0.62926	0.62467	0.63562	0.62752	0.62571	0.63744	0.62891	0.63403	0.62546	0.63431	0.62699	0.62205	0.63818
CD1338	0.51368	0.56766	0.44924	0.5717	0.51188	0.56332	0.54407	0.57059	0.55661	0.55613	0.56145	0.56296	0.5748	0.59612	0.43017	0.60797	0.57126	0.55546	0.53818	0.53151	0.54501	0.53112	0.53012	0.53117	0.53154	0.5299	0.5311	0.5305	0.53137	0.53193	0.53142	0.531	0.53176	0.53225	0.53277	0.53127	0.53112	0.53228	0.53092	0.53329	0.53232	0.53225	0.53125	0.53111	0.53043	0.53094	0.53117	0.53395	0.53253
CD1233	0.82987	0.91037	0.66076	0.90987	0.82743	0.93218	0.88785	0.90773	0.8555	0.85543	0.85566	0.85852	0.93294	0.89379	0.6727	0.87285	0.90211	0.86144	0.8589	0.85685	0.86581	0.8559	0.85509	0.85522	0.85383	0.85177	0.8554	0.854	0.85628	0.85704	0.85574	0.85603	0.85736	0.85794	0.85895	0.85591	0.85299	0.8589	0.86698	0.86014	0.85813	0.86615	0.85535	0.86514	0.85506	0.86678	0.85554	0.86125	0.86691
CD1210	0.50454	0.56579	0.39088	0.55607	0.49561	0.56457	0.54121	0.54198	0.49701	0.50412	0.50446	0.50644	0.5536	0.52192	0.42763	0.50867	0.5478	0.5131	0.50685	0.50379	0.51004	0.50529	0.5087	0.50454	0.50924	0.50873	0.50489	0.50984	0.50414	0.50549	0.50392	0.51066	0.50409	0.50765	0.50666	0.5061	0.5101	0.50531	0.50648	0.51135	0.5084	0.51415	0.51169	0.50707	0.5031	0.5047	0.50046	0.50682	0.51283
CD0452	0.64348	0.6995	0.52325	0.67803	0.65045	0.68655	0.71177	0.69199	0.72036	0.73371	0.7239	0.72749	0.69712	0.6912	0.52663	0.70589	0.70933	0.68757	0.67833	0.67629	0.68765	0.67603	0.67636	0.6759	0.67632	0.67687	0.67584	0.67766	0.67792	0.67696	0.67681	0.67817	0.67796	0.67706	0.67756	0.68002	0.67753	0.68037	0.6766	0.67862	0.68021	0.67516	0.67747	0.67816	0.67537	0.67733	0.67771	0.67858	0.67837
CD1436	0.61696	0.66694	0.50344	0.68116	0.62422	0.6555	0.68083	0.67112	0.69375	0.70313	0.70076	0.701	0.66666	0.6597	0.50893	0.6791	0.67467	0.66188	0.65205	0.64962	0.67254	0.6492	0.64944	0.64911	0.64957	0.64984	0.64896	0.65056	0.65107	0.65025	0.64996	0.65122	0.65104	0.65036	0.65081	0.65297	0.65057	0.65339	0.64982	0.65194	0.65311	0.64858	0.65037	0.65135	0.64874	0.65054	0.65087	0.65174	0.65147
CD0459	0.64967	0.71353	0.53501	0.68635	0.6587	0.69137	0.72555	0.67679	0.71958	0.72967	0.73455	0.73586	0.72337	0.70201	0.53452	0.71961	0.72695	0.7036	0.68637	0.68326	0.69553	0.68252	0.68315	0.68239	0.68362	0.68336	0.68223	0.68417	0.68463	0.68481	0.68393	0.68565	0.6848	0.68422	0.68521	0.68763	0.68423	0.68679	0.68262	0.68572	0.68783	0.68129	0.68412	0.68557	0.68269	0.68389	0.68453	0.68555	0.68421
CD0432	0.78409	0.83425	0.59634	0.82542	0.80047	0.82351	0.84502	0.81478	0.79945	0.81767	0.80619	0.80705	0.82825	0.80522	0.62267	0.82806	0.82165	0.80472	0.80693	0.80801	0.80825	0.80502	0.80304	0.80359	0.80483	0.80208	0.80306	0.80234	0.8095	0.80879	0.80617	0.80628	0.81027	0.80767	0.80894	0.81247	0.80276	0.8108	0.80677	0.8088	0.81275	0.8016	0.80265	0.80904	0.80834	0.80795	0.80859	0.81114	0.80328
CD0208	0.60848	0.65071	0.50967	0.66682	0.6062	0.64446	0.63609	0.65921	0.63341	0.6297	0.62931	0.62955	0.63217	0.64147	0.50591	0.62978	0.63373	0.67723	0.67437	0.67534	0.68194	0.6715	0.67211	0.67152	0.67257	0.6721	0.67211	0.67317	0.675	0.67415	0.67269	0.67549	0.67536	0.67511	0.67339	0.67538	0.6734	0.67454	0.67541	0.67453	0.67528	0.67482	0.67284	0.67737	0.67281	0.67548	0.67439	0.67391	0.67844
CD0640	0.66565	0.71742	0.56757	0.72429	0.66325	0.70654	0.70476	0.72449	0.6903	0.68921	0.68925	0.68953	0.686	0.70215	0.55444	0.68866	0.69308	0.74456	0.74047	0.74152	0.74937	0.73762	0.73889	0.7368	0.7395	0.73887	0.73746	0.7393	0.74149	0.74139	0.7376	0.74193	0.74215	0.74211	0.74044	0.74249	0.73949	0.74053	0.74211	0.74171	0.74279	0.7422	0.73912	0.74435	0.73996	0.74164	0.74026	0.74044	0.74563
CD0194	0.73873	0.79543	0.62008	0.81111	0.7362	0.78836	0.77187	0.80889	0.76575	0.76659	0.76458	0.76485	0.76128	0.78024	0.60969	0.76348	0.76727	0.82413	0.8223	0.82155	0.8302	0.81604	0.81646	0.81638	0.81716	0.81622	0.81742	0.81651	0.82204	0.81961	0.81777	0.81969	0.82233	0.82146	0.81819	0.82084	0.81658	0.82182	0.82211	0.81957	0.82062	0.82067	0.81603	0.82463	0.81935	0.82317	0.82183	0.81978	0.82448
CD0631	0.33894	0.46385	0.38476	0.41611	0.36133	0.44757	0.43483	0.40073	0.36222	0.36989	0.36803	0.36792	0.34889	0.35942	0.34133	0.3787	0.35568	0.3903	0.38102	0.38276	0.38696	0.38397	0.38745	0.38501	0.38786	0.3883	0.38287	0.39028	0.38422	0.38484	0.38182	0.387	0.38243	0.38574	0.38351	0.38423	0.39162	0.38614	0.38499	0.38895	0.38472	0.38767	0.39289	0.38547	0.38193	0.38105	0.38226	0.38217	0.38929
CD0608	0.75103	0.80661	0.62549	0.82733	0.74758	0.80942	0.78157	0.82331	0.77469	0.7753	0.77127	0.77079	0.76461	0.78595	0.62785	0.76829	0.77868	0.8432	0.84108	0.84345	0.84399	0.83939	0.84194	0.83928	0.84261	0.84205	0.83998	0.84288	0.84319	0.84297	0.8405	0.84615	0.84313	0.84471	0.84193	0.84448	0.8433	0.84342	0.84447	0.84467	0.84477	0.84548	0.84321	0.84691	0.84172	0.84394	0.8425	0.84149	0.84905
CD0240	0.68185	0.62566	0.49638	0.61492	0.67631	0.63388	0.66452	0.64683	0.64705	0.65012	0.65417	0.6587	0.67091	0.62863	0.51463	0.63553	0.6318	0.65056	0.65407	0.65114	0.65187	0.64855	0.64671	0.6512	0.64783	0.64877	0.65197	0.64891	0.6519	0.64873	0.65108	0.64878	0.65301	0.65003	0.64861	0.65251	0.65019	0.65388	0.65227	0.65025	0.65196	0.64648	0.65093	0.65093	0.65136	0.65431	0.65445	0.6539	0.64667
CD0441	0.71929	0.66621	0.51362	0.68585	0.68068	0.69068	0.65825	0.69201	0.66452	0.66125	0.66026	0.6643	0.70994	0.6384	0.51515	0.65705	0.60527	0.6504	0.65044	0.6479	0.6495	0.64685	0.64684	0.64764	0.64773	0.64687	0.64848	0.64611	0.65074	0.64619	0.64789	0.64581	0.6502	0.64778	0.64641	0.6487	0.64547	0.6518	0.65032	0.64886	0.64881	0.64707	0.64512	0.64923	0.64739	0.65081	0.65129	0.64963	0.64861
CD0445	0.77916	0.72688	0.54304	0.75945	0.76015	0.67586	0.72942	0.75431	0.72458	0.71042	0.71748	0.71824	0.73586	0.69961	0.56032	0.71417	0.70418	0.71348	0.71364	0.71076	0.71266	0.70955	0.70921	0.71041	0.70997	0.70923	0.71194	0.70857	0.71391	0.70892	0.71018	0.71052	0.71354	0.71041	0.70937	0.71191	0.70884	0.7162	0.71321	0.71182	0.71185	0.70789	0.70824	0.71238	0.70968	0.71391	0.71473	0.71349	0.70996
CD0632	0.70276	0.63363	0.48232	0.60798	0.68424	0.61851	0.60523	0.63655	0.68657	0.67587	0.68095	0.681	0.62774	0.63916	0.50155	0.64037	0.62778	0.63015	0.63364	0.62963	0.63731	0.62652	0.62409	0.62736	0.62524	0.62347	0.62884	0.62089	0.63203	0.62689	0.62801	0.62463	0.63136	0.62782	0.6271	0.62958	0.61962	0.63237	0.63871	0.62779	0.62877	0.63468	0.61859	0.63772	0.63	0.64011	0.63285	0.63248	0.63163
CD1408	0.82329	0.75645	0.548	0.72602	0.78356	0.72702	0.75445	0.69212	0.78647	0.77496	0.77825	0.77698	0.7304	0.72427	0.57125	0.73323	0.71391	0.72145	0.72414	0.71901	0.7267	0.71528	0.71444	0.71649	0.71604	0.71334	0.71777	0.71178	0.72146	0.71638	0.71714	0.71484	0.722	0.71769	0.71676	0.71989	0.71136	0.72398	0.7266	0.71957	0.71912	0.7237	0.70956	0.72681	0.71836	0.7274	0.72204	0.72239	0.72388
CD0832	0.73324	0.71538	0.49692	0.71799	0.74529	0.63934	0.69434	0.71674	0.7185	0.72379	0.7278	0.72523	0.66791	0.67909	0.51801	0.67637	0.66044	0.65637	0.66392	0.65765	0.66089	0.65137	0.64997	0.65177	0.6517	0.64973	0.6595	0.64934	0.6656	0.662	0.65892	0.65871	0.66228	0.66453	0.66472	0.66488	0.64998	0.66905	0.66554	0.66479	0.66336	0.66978	0.6496	0.66784	0.66483	0.66787	0.66727	0.66936	0.66583
CD0039	0.81521	0.75923	0.54021	0.71891	0.77968	0.72746	0.67858	0.72835	0.76509	0.75961	0.76292	0.76235	0.72406	0.72197	0.55582	0.74461	0.71089	0.70897	0.7124	0.70628	0.71697	0.7018	0.69936	0.70264	0.70087	0.69778	0.70352	0.69635	0.70888	0.7044	0.70405	0.69996	0.71047	0.7107	0.70725	0.70741	0.69702	0.711	0.71688	0.7091	0.71306	0.7098	0.69641	0.71782	0.70637	0.71912	0.71281	0.71314	0.71213
CD0858	0.76273	0.73363	0.51418	0.69408	0.74873	0.6504	0.70713	0.69983	0.71683	0.70906	0.71249	0.71203	0.6698	0.67017	0.51974	0.68821	0.67522	0.6779	0.68459	0.68169	0.67286	0.66884	0.66483	0.66975	0.66617	0.66332	0.67064	0.66225	0.67374	0.66985	0.6705	0.66433	0.6746	0.67016	0.66863	0.672	0.66091	0.67535	0.67316	0.67136	0.67117	0.66949	0.65875	0.67582	0.67162	0.67425	0.67611	0.67551	0.66968
CD0652	0.76148	0.70756	0.51578	0.65063	0.72072	0.6787	0.70459	0.65066	0.75697	0.74715	0.73083	0.72858	0.68412	0.67091	0.54962	0.69	0.67384	0.68697	0.68777	0.683	0.68546	0.68185	0.68089	0.68421	0.68204	0.68028	0.68566	0.67795	0.68523	0.68106	0.68208	0.67998	0.6856	0.68464	0.68305	0.68455	0.67887	0.687	0.68309	0.68722	0.6851	0.68099	0.67733	0.68388	0.68135	0.6835	0.68568	0.68659	0.68307
CD0585	0.49474	0.55867	0.48058	0.57789	0.50794	0.55355	0.5333	0.55504	0.51053	0.50923	0.50602	0.50598	0.51158	0.36096	0.54902	0.51894	0.51386	0.54945	0.5308	0.53849	0.53786	0.53583	0.5348	0.53512	0.53627	0.53451	0.53507	0.53533	0.53948	0.53775	0.53658	0.53727	0.53923	0.53767	0.53733	0.54036	0.53587	0.53925	0.53787	0.53801	0.53972	0.53447	0.53617	0.53935	0.53731	0.53814	0.53811	0.53816	0.53734
CD0709	0.51364	0.57131	0.43731	0.5341	0.53026	0.56236	0.58842	0.53155	0.57864	0.57749	0.58656	0.58702	0.58572	0.47674	0.44019	0.52124	0.53629	0.59733	0.60125	0.60007	0.6098	0.59692	0.59185	0.59774	0.59208	0.5906	0.59789	0.58896	0.60065	0.59514	0.59879	0.59585	0.60099	0.59594	0.59772	0.59863	0.58817	0.61055	0.61115	0.59419	0.59669	0.60624	0.58764	0.60903	0.59958	0.61265	0.60924	0.60779	0.60241
CD0163	0.4982	0.52553	0.60272	0.51812	0.48081	0.53336	0.54296	0.52619	0.52472	0.52889	0.53394	0.53331	0.55628	0.56557	0.37334	0.51557	0.51851	0.51801	0.52139	0.5159	0.51908	0.5165	0.51465	0.51674	0.51424	0.51425	0.51674	0.51447	0.51648	0.51532	0.5179	0.51315	0.51734	0.51468	0.51658	0.51725	0.51407	0.51806	0.5145	0.51476	0.51699	0.51259	0.51339	0.5161	0.51706	0.51684	0.51704	0.51847	0.51251
CD0469	0.73576	0.68316	0.50566	0.6684	0.68892	0.66716	0.65439	0.67738	0.67694	0.6671	0.67033	0.67642	0.65336	0.63604	0.50004	0.65344	0.63705	0.63461	0.63513	0.63147	0.63357	0.63217	0.63178	0.63306	0.63207	0.63214	0.63474	0.63148	0.63434	0.63029	0.63133	0.63137	0.63297	0.63214	0.63068	0.63227	0.63122	0.63493	0.63433	0.63405	0.63177	0.63761	0.63087	0.64393	0.63125	0.63448	0.6349	0.63392	0.64351
CD1197	0.78456	0.75761	0.53672	0.70674	0.76827	0.70235	0.71609	0.70749	0.75325	0.75172	0.76342	0.76509	0.70463	0.69259	0.55285	0.70317	0.6974	0.6904	0.6902	0.68698	0.68979	0.68587	0.6853	0.68628	0.68632	0.68499	0.68691	0.68458	0.68972	0.68648	0.6858	0.68581	0.69046	0.68791	0.68606	0.68878	0.68492	0.69158	0.6891	0.6883	0.68877	0.69306	0.68443	0.70488	0.68657	0.68972	0.6903	0.68952	0.70408
CD1318	0.75664	0.70233	0.50675	0.63692	0.71951	0.63692	0.67872	0.68255	0.71281	0.69731	0.7095	0.71386	0.68018	0.67134	0.52518	0.67884	0.65729	0.65931	0.6635	0.65962	0.65934	0.65718	0.65449	0.65701	0.65472	0.65485	0.65986	0.65296	0.66147	0.65663	0.65743	0.65498	0.66142	0.6577	0.65737	0.66	0.65223	0.66215	0.65918	0.65829	0.65871	0.66574	0.65033	0.66981	0.65887	0.65984	0.6616	0.6615	0.66689
CD1262	0.80511	0.76188	0.53365	0.68531	0.81262	0.73856	0.73225	0.74818	0.78619	0.77428	0.76786	0.76627	0.73187	0.70909	0.57196	0.7215	0.71305	0.71316	0.71428	0.71209	0.70729	0.70876	0.70757	0.70987	0.70828	0.70701	0.71053	0.70646	0.71323	0.70964	0.70901	0.70773	0.71375	0.7117	0.70925	0.71156	0.70699	0.71545	0.70592	0.7109	0.71199	0.70965	0.70564	0.7198	0.71006	0.70923	0.71378	0.71443	0.71762
CD0066	0.82508	0.79624	0.57435	0.7643	0.82431	0.78007	0.78072	0.77222	0.81839	0.79631	0.79789	0.79839	0.76023	0.78383	0.58215	0.76808	0.72127	0.75189	0.75058	0.74862	0.7508	0.74563	0.74503	0.74593	0.74577	0.74452	0.74661	0.7444	0.7515	0.74743	0.74592	0.74629	0.75148	0.74818	0.74742	0.7508	0.7442	0.75312	0.74979	0.74965	0.75145	0.7461	0.74408	0.75031	0.74815	0.75118	0.75205	0.75175	0.74905
CD1332	0.77724	0.6675	0.51584	0.70683	0.75166	0.69782	0.70195	0.72054	0.72958	0.7356	0.73716	0.73768	0.67884	0.70023	0.55592	0.69616	0.69154	0.67915	0.68178	0.67786	0.67877	0.6803	0.68141	0.68121	0.68152	0.68144	0.67775	0.68114	0.68083	0.68037	0.68214	0.68217	0.68004	0.68061	0.68131	0.67844	0.68048	0.68104	0.67901	0.68229	0.68227	0.68449	0.68047	0.68633	0.68063	0.67994	0.67981	0.67887	0.67751
CD0550	0.83388	0.77168	0.57821	0.76204	0.7646	0.73273	0.75019	0.76711	0.74563	0.74307	0.75445	0.7546	0.76218	0.74003	0.57041	0.74498	0.73848	0.74833	0.74691	0.74456	0.74674	0.74418	0.74187	0.74257	0.7455	0.74166	0.74367	0.74153	0.74773	0.7433	0.74422	0.74277	0.74676	0.74492	0.74271	0.74603	0.74219	0.74931	0.74714	0.74597	0.74637	0.74372	0.74163	0.74661	0.74363	0.74728	0.74758	0.74639	0.74651
CD1386	0.84217	0.81126	0.58208	0.78045	0.82273	0.76868	0.79145	0.78322	0.80866	0.80843	0.8237	0.82646	0.76808	0.77128	0.58556	0.77572	0.77355	0.75939	0.76035	0.75713	0.75862	0.75577	0.75529	0.75625	0.75616	0.75507	0.75684	0.75422	0.76013	0.75597	0.75594	0.75641	0.76019	0.75814	0.75651	0.75945	0.75496	0.76125	0.75874	0.75842	0.7605	0.77081	0.75426	0.77316	0.75791	0.75983	0.7641	0.763	0.76895
CD0693	0.82291	0.81388	0.59397	0.78221	0.80837	0.77046	0.8	0.78513	0.81214	0.8135	0.81455	0.81831	0.77449	0.77106	0.59035	0.77379	0.77055	0.76362	0.76408	0.76089	0.76275	0.75898	0.75863	0.75946	0.75942	0.75851	0.76022	0.75735	0.76431	0.75938	0.75923	0.76082	0.76365	0.7627	0.7605	0.76378	0.75765	0.76605	0.76283	0.76307	0.76656	0.77521	0.75727	0.78531	0.76238	0.76425	0.76824	0.7663	0.77904
CD0861	0.83137	0.79478	0.57464	0.76363	0.83395	0.78125	0.77976	0.77001	0.81217	0.79853	0.79617	0.79701	0.75977	0.78329	0.58642	0.76553	0.72288	0.7511	0.74909	0.74731	0.74979	0.74404	0.74273	0.74458	0.74364	0.74263	0.74527	0.74226	0.75023	0.74611	0.74446	0.745	0.75021	0.74686	0.74527	0.7497	0.74258	0.75187	0.74865	0.74768	0.74944	0.74495	0.74231	0.74911	0.74682	0.74995	0.7508	0.75037	0.74727
CD0482	0.82117	0.73368	0.58193	0.75666	0.795	0.7498	0.77791	0.76041	0.78389	0.78893	0.79585	0.81378	0.7584	0.75212	0.57881	0.75328	0.74743	0.74576	0.74552	0.74268	0.74494	0.74092	0.74024	0.74117	0.74128	0.74012	0.74158	0.73955	0.74778	0.74343	0.74106	0.74044	0.74918	0.74463	0.74365	0.74666	0.73984	0.75068	0.74802	0.74476	0.74913	0.75853	0.73926	0.76486	0.74605	0.75003	0.75274	0.75002	0.76068
CD0835	0.84034	0.79415	0.57257	0.76079	0.81333	0.7781	0.78445	0.76595	0.82413	0.7988	0.79738	0.79394	0.75881	0.78293	0.58936	0.76188	0.72203	0.75234	0.75094	0.7489	0.75122	0.74541	0.74377	0.74604	0.74499	0.74351	0.7469	0.7431	0.75181	0.74755	0.7459	0.74556	0.75188	0.74845	0.74712	0.75059	0.74366	0.75304	0.75095	0.74857	0.75023	0.7461	0.74313	0.75136	0.74835	0.75207	0.75247	0.75162	0.7486
CD0964	0.71256	0.69894	0.50393	0.6818	0.69424	0.67949	0.68625	0.66864	0.6726	0.6777	0.67202	0.67052	0.66761	0.65138	0.50028	0.71068	0.6825	0.66789	0.66965	0.66652	0.67337	0.66371	0.66179	0.66445	0.66253	0.66148	0.66526	0.66073	0.66906	0.66457	0.66597	0.66171	0.66894	0.66851	0.66464	0.66679	0.65924	0.6693	0.67448	0.66332	0.67041	0.66701	0.65846	0.67411	0.66528	0.6764	0.67241	0.66725	0.67083
CD1179	0.53204	0.54207	0.49771	0.56576	0.52875	0.5667	0.57031	0.56596	0.52618	0.52805	0.52307	0.52167	0.54374	0.54047	0.55311	0.51894	0.5316	0.56152	0.56329	0.55799	0.56013	0.55787	0.5579	0.55737	0.55974	0.5564	0.55744	0.55878	0.55886	0.55897	0.55765	0.5589	0.55982	0.56092	0.55649	0.558	0.55677	0.56292	0.56026	0.56034	0.55947	0.55764	0.56096	0.56183	0.55928	0.55865	0.55894	0.55739	0.56399
CD0218	0.62922	0.68671	0.53429	0.68337	0.62016	0.67411	0.67772	0.65256	0.65442	0.65773	0.67217	0.67907	0.67027	0.72228	0.52834	0.67295	0.6865	0.65827	0.64479	0.64699	0.66478	0.64885	0.64902	0.64471	0.64959	0.64694	0.64394	0.64797	0.64799	0.64764	0.64363	0.64737	0.64684	0.64837	0.64355	0.64371	0.65143	0.6411	0.65142	0.64213	0.64252	0.65227	0.65165	0.6537	0.64337	0.65181	0.6459	0.64054	0.65605
CD1399	0.61436	0.66782	0.5361	0.68555	0.60956	0.65935	0.63571	0.66011	0.63963	0.63767	0.63694	0.63897	0.6337	0.66361	0.51649	0.65671	0.6575	0.65054	0.64635	0.63513	0.63741	0.63074	0.63015	0.63081	0.6325	0.63064	0.63177	0.63057	0.63576	0.63336	0.63179	0.6325	0.63628	0.63529	0.63461	0.63407	0.63147	0.63807	0.63511	0.6355	0.63488	0.63352	0.63103	0.63556	0.63421	0.6355	0.63577	0.63629	0.63593
CD0724	0.62647	0.65899	0.51109	0.65334	0.61992	0.65706	0.65198	0.64929	0.6371	0.63792	0.64033	0.6423	0.64868	0.67903	0.54081	0.64511	0.65985	0.65469	0.64761	0.64793	0.65609	0.64682	0.6422	0.64217	0.64084	0.63544	0.6423	0.63464	0.64848	0.64357	0.64317	0.63682	0.6489	0.64186	0.64302	0.64063	0.63686	0.64061	0.6479	0.63985	0.63794	0.64271	0.63638	0.64998	0.64481	0.65018	0.64636	0.63986	0.64051
CD0065	0.65073	0.68639	0.54029	0.67598	0.6406	0.67455	0.66923	0.6942	0.66191	0.66262	0.66455	0.66746	0.66415	0.6934	0.55532	0.67136	0.67095	0.66363	0.65926	0.65716	0.66405	0.65321	0.65311	0.65369	0.65478	0.65324	0.65456	0.6531	0.6573	0.65539	0.65421	0.65516	0.6579	0.65704	0.65624	0.6566	0.65363	0.66014	0.65713	0.65676	0.65717	0.65628	0.65314	0.65848	0.6562	0.65814	0.6574	0.65699	0.65867
CD0401	0.61488	0.66936	0.52236	0.66511	0.61449	0.67015	0.66633	0.66366	0.64635	0.64764	0.65732	0.65263	0.67412	0.66804	0.52367	0.67616	0.66405	0.64141	0.62817	0.62778	0.65418	0.62704	0.62652	0.62604	0.62779	0.6258	0.62661	0.62604	0.62543	0.62646	0.62641	0.62842	0.62726	0.62774	0.62914	0.62777	0.62706	0.63014	0.62602	0.63026	0.62898	0.63008	0.627	0.62721	0.62727	0.62813	0.62722	0.63055	0.62793
CD0234	0.75192	0.81802	0.63198	0.81822	0.75153	0.83887	0.80516	0.81605	0.79188	0.79301	0.8	0.79789	0.82517	0.8117	0.63082	0.78104	0.81655	0.7798	0.76443	0.76666	0.77283	0.76618	0.76713	0.76636	0.76873	0.76588	0.76714	0.76633	0.76828	0.76774	0.76684	0.76791	0.76811	0.76868	0.77062	0.76866	0.76777	0.77194	0.76842	0.77234	0.77046	0.76156	0.76769	0.76353	0.76784	0.76926	0.76802	0.77283	0.76376
CD0781	0.75363	0.81952	0.6369	0.81955	0.75338	0.83784	0.80577	0.818	0.79449	0.79611	0.79517	0.79772	0.82606	0.8087	0.62984	0.78322	0.82071	0.78144	0.76472	0.76642	0.77349	0.76841	0.76906	0.76856	0.77104	0.76822	0.76938	0.76851	0.77007	0.76988	0.76896	0.77123	0.76993	0.77072	0.77264	0.77057	0.76979	0.77336	0.77014	0.77446	0.77256	0.76358	0.76981	0.76962	0.7697	0.77098	0.76953	0.77446	0.76524
CD0133	0.75104	0.82189	0.627	0.8182	0.75085	0.8373	0.80606	0.81616	0.79639	0.7931	0.79535	0.79994	0.82941	0.81082	0.63084	0.78091	0.81876	0.78685	0.76443	0.76591	0.77417	0.76591	0.76692	0.76611	0.76836	0.76569	0.76689	0.76591	0.76811	0.76762	0.76664	0.76865	0.76796	0.76852	0.77033	0.76864	0.76735	0.77169	0.76823	0.77203	0.77011	0.76105	0.76726	0.76217	0.76772	0.76907	0.76776	0.77219	0.76291
CD1366	0.74652	0.81292	0.62824	0.81437	0.74557	0.83211	0.80215	0.81257	0.78849	0.78868	0.80366	0.80058	0.82367	0.79997	0.62649	0.77781	0.8122	0.78309	0.76241	0.76364	0.77209	0.76434	0.76458	0.76051	0.76493	0.7601	0.76122	0.75934	0.76315	0.76436	0.76089	0.76583	0.76297	0.76325	0.76417	0.76379	0.76186	0.76559	0.76301	0.76581	0.76404	0.76027	0.76139	0.76034	0.76216	0.76319	0.76295	0.76678	0.76107
CD0965	0.75152	0.8244	0.6205	0.8175	0.75125	0.83678	0.80587	0.81527	0.79779	0.79695	0.79425	0.79939	0.83052	0.80916	0.63113	0.78099	0.82022	0.78974	0.76436	0.76568	0.77461	0.76743	0.76724	0.76522	0.76709	0.76509	0.76608	0.76522	0.76758	0.76704	0.76589	0.76912	0.76734	0.76799	0.76966	0.76797	0.7665	0.77108	0.76771	0.7716	0.76968	0.76083	0.76642	0.7671	0.76689	0.7684	0.76712	0.77149	0.76209
CD0583	0.74606	0.81565	0.62722	0.81548	0.74575	0.83251	0.80202	0.81391	0.79415	0.78956	0.80529	0.80219	0.82738	0.80148	0.6271	0.778	0.81344	0.783	0.76186	0.76498	0.77242	0.76398	0.76418	0.76132	0.76463	0.76054	0.76197	0.76094	0.76365	0.7639	0.76171	0.76566	0.76348	0.76403	0.76516	0.76386	0.7622	0.76642	0.76375	0.76676	0.765	0.76112	0.7622	0.76205	0.76267	0.76375	0.76324	0.7674	0.76186
CD1269	0.74697	0.81774	0.608	0.81288	0.74681	0.84312	0.8018	0.81088	0.79037	0.79231	0.79213	0.79186	0.81946	0.80413	0.62734	0.77768	0.81453	0.77521	0.76034	0.76177	0.77121	0.76323	0.76298	0.76047	0.76284	0.76013	0.76126	0.757	0.76258	0.76206	0.76104	0.76387	0.76247	0.76301	0.76468	0.76289	0.76188	0.7659	0.7623	0.76641	0.76451	0.75763	0.76179	0.75662	0.76221	0.76335	0.76235	0.76676	0.75947
CD1125	0.69159	0.80706	0.56721	0.80227	0.72176	0.82025	0.78207	0.79924	0.7366	0.73804	0.74018	0.73922	0.78724	0.75141	0.62111	0.71806	0.77144	0.76654	0.7409	0.72594	0.77211	0.74062	0.74249	0.74047	0.74502	0.74222	0.70832	0.74268	0.74218	0.70727	0.70387	0.74556	0.74125	0.70694	0.74484	0.70924	0.74668	0.70963	0.74209	0.74832	0.74641	0.74631	0.74717	0.71	0.70526	0.74252	0.70633	0.7016	0.74467
CD0999	0.74867	0.82172	0.60995	0.81451	0.74854	0.83894	0.80226	0.81268	0.79346	0.7954	0.7933	0.79373	0.82249	0.80591	0.62707	0.77711	0.81975	0.77517	0.76097	0.76245	0.7716	0.76275	0.76304	0.76292	0.76538	0.76278	0.76371	0.76281	0.76477	0.76437	0.76345	0.76592	0.76455	0.76528	0.76698	0.76518	0.76421	0.76824	0.76487	0.76899	0.76689	0.75843	0.76418	0.75865	0.76446	0.76565	0.76431	0.76884	0.75912
CD0713	0.74842	0.822	0.61445	0.81536	0.74735	0.8357	0.83193	0.81334	0.79148	0.7935	0.78979	0.79214	0.82011	0.80384	0.62752	0.77807	0.81718	0.78828	0.75981	0.76142	0.77367	0.76434	0.76446	0.76454	0.76679	0.76427	0.76524	0.7643	0.76559	0.76536	0.76486	0.767	0.76536	0.76627	0.76841	0.76613	0.76568	0.76912	0.76612	0.76994	0.76782	0.76028	0.76567	0.76212	0.76512	0.76647	0.76505	0.76991	0.76161
CD0471	0.74848	0.83195	0.61888	0.81474	0.7482	0.82739	0.80183	0.81277	0.79742	0.79631	0.79322	0.79637	0.83526	0.80742	0.62805	0.77955	0.82204	0.80678	0.76071	0.76295	0.77356	0.7635	0.76357	0.76369	0.76593	0.76327	0.76443	0.76347	0.76556	0.76517	0.76418	0.76606	0.76539	0.76605	0.76754	0.76598	0.76491	0.76903	0.76563	0.7694	0.7676	0.75919	0.76484	0.76497	0.76516	0.76635	0.76524	0.76962	0.76044
CD0448	0.74613	0.81927	0.59198	0.8157	0.74624	0.85186	0.83273	0.81383	0.79287	0.79444	0.79279	0.79403	0.81894	0.80275	0.62624	0.77791	0.81573	0.77278	0.75886	0.76032	0.76857	0.76193	0.76176	0.76241	0.76455	0.76154	0.76324	0.7618	0.76453	0.76362	0.76284	0.76397	0.76417	0.7647	0.76607	0.76399	0.7632	0.76743	0.7644	0.76783	0.76601	0.75774	0.76324	0.75707	0.76373	0.76515	0.76409	0.7684	0.75719
CD0109	0.75089	0.82312	0.61605	0.81673	0.7504	0.82667	0.79859	0.81498	0.80298	0.79593	0.80778	0.80637	0.8381	0.81203	0.6265	0.78011	0.81651	0.77322	0.7602	0.76352	0.76752	0.7658	0.7658	0.76598	0.76843	0.7657	0.76666	0.76602	0.76715	0.76716	0.76632	0.7688	0.76717	0.76799	0.76994	0.76788	0.76725	0.77113	0.76721	0.77193	0.76983	0.759	0.76725	0.76689	0.76738	0.76798	0.76681	0.77167	0.76065
CD0919	0.74579	0.81804	0.60869	0.81423	0.74535	0.83571	0.79984	0.8125	0.79086	0.79311	0.7916	0.79192	0.8206	0.80018	0.62446	0.77718	0.81635	0.77408	0.76042	0.76169	0.76956	0.76121	0.76177	0.76145	0.76373	0.76055	0.76212	0.76102	0.76368	0.76286	0.76203	0.76325	0.76339	0.76375	0.76512	0.76319	0.76238	0.76616	0.76328	0.76676	0.76496	0.75792	0.76237	0.758	0.76306	0.7639	0.76325	0.76762	0.75912
CD0978	0.74603	0.8194	0.60889	0.81496	0.74552	0.83497	0.79896	0.81353	0.79133	0.79374	0.79211	0.7926	0.82128	0.80103	0.62466	0.77794	0.81881	0.77341	0.76081	0.76218	0.77047	0.7617	0.76222	0.76193	0.76416	0.76108	0.76256	0.76156	0.76416	0.76333	0.76255	0.76394	0.76384	0.76419	0.76566	0.76385	0.76287	0.76663	0.76368	0.76724	0.76552	0.75944	0.76288	0.75855	0.76348	0.76433	0.76364	0.76804	0.75967
CD0975	0.7546	0.82715	0.63043	0.82103	0.75448	0.83295	0.80399	0.81987	0.80264	0.80126	0.8019	0.80131	0.83258	0.8079	0.62955	0.78634	0.8265	0.79941	0.76599	0.76743	0.77536	0.77046	0.77045	0.77069	0.77298	0.77032	0.77137	0.77055	0.77205	0.77198	0.77116	0.77367	0.77199	0.77278	0.77471	0.77295	0.77182	0.77575	0.77213	0.77649	0.77468	0.76454	0.77189	0.77167	0.77187	0.77256	0.77156	0.77626	0.76502
CD0579	0.74512	0.81876	0.60822	0.81286	0.74506	0.82895	0.79859	0.81153	0.79074	0.79271	0.7866	0.78798	0.82221	0.79902	0.62424	0.7773	0.81679	0.77194	0.75968	0.76093	0.7704	0.76122	0.76091	0.76001	0.7622	0.75907	0.76073	0.75947	0.76234	0.76166	0.76053	0.76208	0.76213	0.76258	0.76368	0.76163	0.76082	0.76484	0.76201	0.76524	0.76359	0.75743	0.76089	0.75678	0.76168	0.76232	0.76186	0.76619	0.75787
CD0433	0.74403	0.81697	0.60471	0.81053	0.74369	0.83287	0.79673	0.80872	0.78785	0.79073	0.78381	0.78549	0.82047	0.79548	0.62425	0.77601	0.81503	0.77064	0.7587	0.75989	0.77052	0.75995	0.75984	0.75657	0.761	0.75582	0.75736	0.75606	0.75907	0.75839	0.75717	0.76189	0.75888	0.75918	0.76041	0.75853	0.75798	0.76152	0.75867	0.762	0.76038	0.75643	0.75752	0.75568	0.75845	0.75924	0.75875	0.76315	0.75715
CD0813	0.70894	0.80578	0.61526	0.79667	0.71819	0.80172	0.78504	0.79386	0.75639	0.75719	0.75919	0.75951	0.79559	0.772	0.62057	0.73235	0.78106	0.77847	0.74493	0.74523	0.73246	0.7443	0.74625	0.74418	0.7477	0.74654	0.74475	0.74691	0.74486	0.74485	0.74413	0.74878	0.74473	0.74638	0.74779	0.74806	0.74864	0.7468	0.745	0.75188	0.74826	0.74994	0.74923	0.74484	0.74387	0.74496	0.74385	0.74781	0.74751
CD1417	0.74784	0.82035	0.60895	0.8199	0.74741	0.8257	0.79742	0.81906	0.80352	0.7953	0.80611	0.80394	0.83224	0.81066	0.62436	0.7806	0.81827	0.77328	0.75992	0.76165	0.76518	0.76514	0.76515	0.76536	0.76759	0.76489	0.7659	0.76512	0.76687	0.76642	0.76592	0.76768	0.76689	0.76722	0.76889	0.76699	0.76623	0.7698	0.76628	0.77051	0.76865	0.7584	0.76638	0.75778	0.76706	0.76705	0.76641	0.77099	0.75893
CD1033	0.67057	0.73696	0.59168	0.72721	0.66974	0.76307	0.73559	0.72991	0.72315	0.72508	0.72788	0.72372	0.7539	0.78212	0.56209	0.71456	0.74544	0.7084	0.67708	0.67877	0.71954	0.68748	0.68747	0.68762	0.68926	0.68731	0.68814	0.68741	0.68803	0.68779	0.68758	0.68946	0.68763	0.68851	0.69059	0.68865	0.68826	0.69032	0.688	0.69192	0.69016	0.6764	0.68842	0.68736	0.6869	0.68833	0.68725	0.69173	0.67695
CD0907	0.74179	0.81758	0.60943	0.81044	0.74163	0.83005	0.79483	0.80907	0.78919	0.79065	0.78676	0.7878	0.82097	0.79527	0.62304	0.7756	0.81436	0.76877	0.75774	0.75906	0.76888	0.75895	0.75923	0.75705	0.7605	0.75626	0.75764	0.75658	0.75944	0.75884	0.75741	0.76054	0.75926	0.7598	0.76088	0.7588	0.75735	0.76196	0.75954	0.7624	0.76073	0.75579	0.75796	0.75588	0.75852	0.75929	0.75899	0.7631	0.75645
CD0817	0.74218	0.81859	0.61201	0.81114	0.74186	0.82156	0.79429	0.80996	0.78858	0.79089	0.78656	0.78774	0.82335	0.79555	0.62341	0.77632	0.8144	0.76871	0.75819	0.75948	0.77003	0.75956	0.7597	0.75719	0.76128	0.75643	0.75778	0.75666	0.75933	0.75885	0.75761	0.76102	0.75927	0.75979	0.76107	0.75892	0.75778	0.76203	0.75938	0.76242	0.76077	0.7563	0.75741	0.75627	0.75843	0.75922	0.75898	0.76315	0.75678
CD0540	0.74148	0.82148	0.60805	0.81024	0.74164	0.82098	0.79446	0.80897	0.78979	0.79092	0.7846	0.78679	0.82326	0.79614	0.6229	0.77576	0.81701	0.76741	0.75715	0.75863	0.76912	0.75865	0.75904	0.75754	0.76019	0.75665	0.75809	0.75697	0.75951	0.7591	0.75796	0.76012	0.75938	0.75994	0.76116	0.75905	0.75822	0.76211	0.75961	0.76257	0.76095	0.75519	0.75829	0.75442	0.7588	0.75936	0.75904	0.76336	0.75573
CD0129	0.74172	0.82137	0.61226	0.81067	0.74083	0.81986	0.79345	0.80916	0.78915	0.78999	0.78685	0.78809	0.82398	0.7955	0.62241	0.77567	0.81578	0.76617	0.75542	0.75717	0.77033	0.75898	0.75892	0.75929	0.76124	0.7586	0.75979	0.75885	0.76018	0.75998	0.75952	0.7609	0.76008	0.76085	0.76242	0.75995	0.76	0.76311	0.76075	0.76378	0.76188	0.75659	0.76009	0.75612	0.75959	0.76049	0.75964	0.76409	0.75716
CD0761	0.77169	0.84872	0.62866	0.84161	0.7705	0.84813	0.82613	0.83941	0.81132	0.81604	0.81647	0.81682	0.84594	0.83934	0.64855	0.80319	0.83187	0.80806	0.79158	0.78469	0.78668	0.7887	0.78892	0.78889	0.79101	0.78858	0.78989	0.78866	0.7905	0.7895	0.789	0.79045	0.79029	0.79052	0.79211	0.79012	0.78987	0.79379	0.79041	0.79421	0.79193	0.78129	0.78993	0.78972	0.78999	0.79128	0.79007	0.79475	0.78244
CD1349	0.74777	0.8244	0.60569	0.81458	0.74723	0.82456	0.82586	0.81381	0.79092	0.79137	0.78742	0.78936	0.83196	0.80549	0.62136	0.78927	0.82468	0.80344	0.76162	0.76307	0.7688	0.76542	0.76552	0.76566	0.76775	0.76522	0.76616	0.76531	0.76692	0.76671	0.76595	0.76796	0.7667	0.76742	0.76915	0.7671	0.76643	0.76942	0.76707	0.77083	0.76888	0.75831	0.76649	0.76535	0.76619	0.76678	0.76637	0.77096	0.75995
CD1344	0.76057	0.83206	0.62074	0.81348	0.76087	0.87526	0.80121	0.8184	0.80421	0.80518	0.80772	0.80666	0.83459	0.816	0.64732	0.78815	0.82459	0.79479	0.77433	0.77791	0.80902	0.77887	0.77929	0.77099	0.77879	0.77489	0.77084	0.77335	0.77757	0.77625	0.77116	0.78103	0.77609	0.77564	0.77493	0.77865	0.77563	0.78004	0.77474	0.77554	0.7752	0.77501	0.77513	0.77637	0.77373	0.77501	0.77483	0.77061	0.77561
CD0212	0.80141	0.87135	0.64985	0.85543	0.80104	0.88489	0.86306	0.84438	0.84064	0.84161	0.84979	0.84997	0.879	0.86856	0.67933	0.83403	0.86481	0.83341	0.82058	0.81857	0.85459	0.81776	0.8195	0.80937	0.81861	0.81278	0.80902	0.81124	0.81749	0.81467	0.8097	0.82008	0.81606	0.81317	0.81267	0.81708	0.81586	0.81657	0.81312	0.81249	0.81224	0.81847	0.81333	0.81823	0.81223	0.81264	0.81353	0.80975	0.81896
CD1254	0.74241	0.83852	0.60684	0.84751	0.74278	0.84179	0.80928	0.83447	0.80009	0.80261	0.80506	0.80334	0.81398	0.82179	0.61921	0.78625	0.82105	0.81298	0.79056	0.79945	0.83603	0.7928	0.79574	0.7918	0.79754	0.79512	0.79174	0.79627	0.79524	0.79747	0.79396	0.79849	0.79625	0.79738	0.79781	0.79644	0.79902	0.79797	0.79297	0.8016	0.79818	0.79958	0.79886	0.79692	0.79506	0.79432	0.79452	0.80039	0.79993
CD0124	0.74534	0.8141	0.63951	0.80408	0.74513	0.82136	0.81404	0.80232	0.7815	0.78228	0.77916	0.78032	0.84062	0.80783	0.62236	0.79026	0.8119	0.7629	0.75705	0.75906	0.75989	0.76005	0.76115	0.75989	0.76203	0.7592	0.76057	0.75968	0.76148	0.76085	0.76003	0.76106	0.76099	0.76154	0.763	0.76053	0.76075	0.76225	0.76092	0.76479	0.7627	0.7555	0.76093	0.75989	0.75915	0.76143	0.76061	0.76517	0.75614
CD0105	0.78867	0.85146	0.64326	0.85174	0.78863	0.85847	0.83642	0.85016	0.81962	0.82082	0.81653	0.81753	0.85291	0.81858	0.65938	0.84074	0.84999	0.82099	0.81145	0.81467	0.81342	0.81732	0.82003	0.80973	0.81987	0.81469	0.80923	0.8142	0.81459	0.81453	0.80815	0.82071	0.81213	0.81295	0.81242	0.81529	0.81783	0.81482	0.81233	0.81437	0.81197	0.81443	0.81768	0.81069	0.80908	0.80993	0.81026	0.8068	0.81691
CD1327	0.78682	0.84936	0.64048	0.85028	0.78668	0.85748	0.83358	0.84808	0.82031	0.81989	0.81738	0.81734	0.85331	0.81893	0.66334	0.83744	0.84816	0.81425	0.82434	0.80696	0.80676	0.80986	0.81169	0.80275	0.81194	0.80673	0.80191	0.80804	0.80782	0.80614	0.80062	0.81433	0.80564	0.80632	0.80473	0.80822	0.81178	0.80797	0.80471	0.80755	0.80518	0.80778	0.8116	0.80427	0.80227	0.80347	0.80352	0.79936	0.8118
CD1415	0.78623	0.8498	0.6478	0.85154	0.78518	0.85908	0.8355	0.85049	0.81742	0.81909	0.81097	0.8131	0.85397	0.81332	0.65586	0.83911	0.85203	0.81083	0.80205	0.80402	0.8024	0.80511	0.80695	0.79822	0.80673	0.80171	0.79925	0.80101	0.80307	0.80296	0.79924	0.80704	0.80177	0.80199	0.80261	0.8023	0.80508	0.80302	0.80123	0.80449	0.80228	0.80221	0.80569	0.79993	0.79978	0.79952	0.80183	0.80487	0.8047
CD0929	0.77847	0.84486	0.61886	0.84468	0.77813	0.84789	0.83195	0.84319	0.80129	0.801	0.79745	0.7991	0.84662	0.80396	0.65462	0.8216	0.83832	0.80996	0.80193	0.80392	0.80486	0.80649	0.80731	0.79941	0.80767	0.80287	0.79871	0.80288	0.80516	0.80493	0.7962	0.80953	0.80149	0.80387	0.80127	0.8042	0.80681	0.80558	0.80289	0.80181	0.80163	0.80405	0.80673	0.80133	0.79933	0.80006	0.80094	0.79674	0.80541
CD0753	0.7385	0.81315	0.61841	0.82217	0.73799	0.80101	0.78521	0.8198	0.79645	0.79575	0.79251	0.7958	0.799	0.79903	0.61968	0.79135	0.80608	0.76513	0.75592	0.75571	0.75424	0.75452	0.7534	0.75448	0.75631	0.75313	0.75473	0.75423	0.75559	0.75488	0.75484	0.75602	0.75499	0.75543	0.75763	0.75559	0.75535	0.75728	0.75457	0.75912	0.75709	0.75729	0.75536	0.75403	0.7542	0.75547	0.75478	0.75981	0.75482
CD0456	0.77819	0.84585	0.62045	0.84638	0.77693	0.84893	0.83261	0.84479	0.79975	0.80046	0.79665	0.79837	0.84814	0.80512	0.65418	0.82123	0.84186	0.80737	0.79882	0.80324	0.80503	0.80404	0.80554	0.79689	0.80548	0.80098	0.79629	0.80068	0.80265	0.80203	0.79601	0.8077	0.80082	0.80085	0.79917	0.8022	0.80465	0.80372	0.80355	0.80014	0.79891	0.80492	0.80547	0.80295	0.79838	0.80227	0.79988	0.79459	0.80702
CD1122	0.77739	0.84395	0.61771	0.84412	0.77703	0.84734	0.83104	0.8427	0.80042	0.8001	0.7965	0.79815	0.84599	0.80309	0.65404	0.82065	0.8379	0.80862	0.80071	0.80266	0.80301	0.80526	0.80611	0.79819	0.80655	0.80171	0.79748	0.80174	0.80272	0.80365	0.79496	0.80834	0.80031	0.80263	0.80009	0.80295	0.80573	0.80405	0.80144	0.80065	0.80036	0.80267	0.80568	0.79993	0.79807	0.79862	0.79971	0.79555	0.80479
CD0849	0.77633	0.84269	0.62149	0.84332	0.77665	0.84634	0.83064	0.84198	0.80115	0.80107	0.79705	0.79901	0.84563	0.8026	0.65358	0.82125	0.83685	0.80834	0.79983	0.80406	0.80261	0.80494	0.8057	0.79784	0.80602	0.80138	0.79712	0.80149	0.80361	0.80324	0.79641	0.80791	0.80231	0.80244	0.79988	0.80319	0.80627	0.80468	0.80095	0.80107	0.79978	0.80267	0.80626	0.80075	0.79935	0.79941	0.80116	0.79513	0.8048
CD0271	0.85644	0.92476	0.6608	0.9243	0.85671	0.92202	0.91076	0.92265	0.85137	0.85274	0.85232	0.85393	0.92061	0.87989	0.71699	0.88063	0.90822	0.87032	0.86594	0.86803	0.86546	0.8675	0.86845	0.8637	0.86796	0.86201	0.86432	0.86339	0.86715	0.86565	0.86421	0.86889	0.86543	0.8663	0.86872	0.86707	0.86501	0.86852	0.86511	0.87071	0.8686	0.86863	0.86506	0.86446	0.86418	0.86567	0.86505	0.87052	0.86548
CD0914	0.78625	0.84878	0.63849	0.84987	0.78542	0.85439	0.83487	0.84925	0.81429	0.81551	0.81035	0.81135	0.84945	0.81	0.65618	0.83771	0.84317	0.81907	0.81104	0.81444	0.81266	0.8164	0.81819	0.80866	0.81818	0.81295	0.80792	0.81399	0.81407	0.81423	0.80668	0.81906	0.81221	0.81271	0.81091	0.8141	0.81801	0.81399	0.81092	0.81204	0.81031	0.81394	0.81809	0.81184	0.80986	0.80957	0.81221	0.80564	0.81747
CD0993	0.77751	0.84446	0.62037	0.8451	0.77623	0.8478	0.8313	0.84365	0.80155	0.8015	0.79698	0.79881	0.84809	0.80339	0.65324	0.82161	0.83989	0.8074	0.81401	0.8031	0.80479	0.80391	0.80577	0.79667	0.80583	0.80119	0.79609	0.80172	0.8025	0.80203	0.79644	0.80866	0.80062	0.80054	0.7991	0.80221	0.80587	0.80435	0.80339	0.80031	0.79871	0.8049	0.80585	0.80279	0.79816	0.80195	0.79972	0.79449	0.80783
CD1412	0.85682	0.92494	0.6612	0.92449	0.85676	0.92195	0.91071	0.92292	0.85162	0.85296	0.85234	0.85393	0.92059	0.87979	0.71727	0.88068	0.90828	0.87045	0.86605	0.86812	0.8656	0.86763	0.86851	0.86369	0.86812	0.86207	0.86427	0.86334	0.86728	0.8648	0.86419	0.86904	0.86556	0.86624	0.86871	0.86714	0.86495	0.86847	0.86508	0.87067	0.86858	0.86856	0.865	0.86445	0.86321	0.8656	0.86517	0.87045	0.86542
CD0495	0.7853	0.84761	0.64229	0.84887	0.78453	0.85956	0.83427	0.84835	0.81932	0.82206	0.81699	0.81785	0.85	0.81284	0.65496	0.84215	0.83849	0.81928	0.81112	0.81325	0.81142	0.8151	0.81729	0.80689	0.81749	0.81241	0.80722	0.81333	0.81253	0.81196	0.80538	0.81829	0.81109	0.81282	0.80875	0.81178	0.81637	0.81328	0.80979	0.81059	0.80894	0.81335	0.81643	0.80971	0.80881	0.80857	0.81129	0.80422	0.81597
CD1416	0.85776	0.92403	0.66068	0.9228	0.85762	0.92067	0.91154	0.92088	0.85198	0.8534	0.8524	0.8542	0.91989	0.87983	0.71688	0.88137	0.90706	0.87132	0.86688	0.86875	0.8659	0.86841	0.86943	0.86343	0.86904	0.863	0.86422	0.86314	0.86806	0.86578	0.86394	0.86981	0.86625	0.86656	0.86851	0.86767	0.86372	0.86709	0.86509	0.87066	0.86837	0.86903	0.86489	0.8645	0.86403	0.86553	0.86525	0.87056	0.86562
CD0079	0.85643	0.92495	0.66135	0.92449	0.8566	0.92208	0.91032	0.92285	0.85121	0.85258	0.85216	0.85374	0.92107	0.87972	0.71729	0.8805	0.90839	0.87042	0.86574	0.86792	0.86568	0.86748	0.86828	0.86408	0.86795	0.86189	0.86472	0.86368	0.86714	0.86596	0.86465	0.86869	0.86541	0.86663	0.86909	0.86699	0.8653	0.86895	0.86552	0.871	0.86895	0.86903	0.86534	0.86487	0.86443	0.86606	0.86515	0.87096	0.86579
CD0705	0.63048	0.74832	0.54251	0.75705	0.63754	0.75162	0.83684	0.76484	0.65109	0.65347	0.65167	0.6538	0.69333	0.66353	0.5543	0.58291	0.73752	0.68607	0.68127	0.67483	0.68611	0.67427	0.67165	0.67194	0.67457	0.67208	0.67186	0.6735	0.67417	0.67454	0.67275	0.67341	0.67437	0.67519	0.67541	0.67483	0.67662	0.67234	0.67329	0.67819	0.67523	0.67614	0.67758	0.67563	0.67217	0.67232	0.67224	0.67612	0.67583
CD0986	0.73393	0.82777	0.5989	0.8271	0.73475	0.82165	0.9034	0.82616	0.75181	0.755	0.75256	0.75535	0.80917	0.77059	0.62049	0.76454	0.80821	0.79292	0.78913	0.78822	0.78638	0.78592	0.78188	0.78112	0.78189	0.7767	0.78139	0.77764	0.78282	0.77933	0.77642	0.77398	0.78467	0.77492	0.77363	0.77516	0.77904	0.77349	0.7879	0.7765	0.77389	0.78484	0.77814	0.78426	0.77676	0.78778	0.77586	0.77586	0.78298
CD1340	0.73463	0.82502	0.59296	0.82517	0.73542	0.81248	0.90377	0.82352	0.75039	0.7532	0.75315	0.75609	0.8009	0.77252	0.61936	0.76075	0.7927	0.79471	0.78913	0.79139	0.78876	0.78737	0.78314	0.78025	0.78314	0.77651	0.78096	0.77863	0.78525	0.78101	0.77649	0.77505	0.78726	0.77798	0.77519	0.7769	0.78076	0.77491	0.78779	0.76994	0.76952	0.78685	0.77997	0.7864	0.77861	0.78818	0.77787	0.7694	0.78355
CD1306	0.74459	0.82076	0.59303	0.81942	0.74513	0.81202	0.89788	0.81996	0.7588	0.7608	0.76203	0.76359	0.79505	0.77151	0.62086	0.76716	0.78728	0.79613	0.7922	0.79131	0.79	0.79205	0.7885	0.78639	0.79025	0.78381	0.78761	0.78373	0.7866	0.78336	0.78335	0.77854	0.78874	0.77938	0.7782	0.77965	0.78614	0.77732	0.78248	0.7741	0.77382	0.77878	0.7846	0.77883	0.78042	0.78413	0.77986	0.77222	0.7764
CD1160	0.7387	0.8023	0.57816	0.80703	0.73724	0.79858	0.96419	0.82373	0.74164	0.74388	0.75584	0.76145	0.78921	0.77342	0.61897	0.75751	0.77891	0.8104	0.80355	0.80643	0.79331	0.80319	0.80055	0.79639	0.79984	0.79318	0.79671	0.79429	0.80147	0.79777	0.79428	0.79329	0.80115	0.79538	0.79342	0.79455	0.79644	0.79457	0.80842	0.78936	0.78729	0.80648	0.79629	0.80327	0.79586	0.80661	0.79583	0.78732	0.80369
CD1288	0.53455	0.69819	0.50423	0.64967	0.5393	0.64035	0.62521	0.64427	0.575	0.57596	0.57987	0.5821	0.70309	0.56597	0.49097	0.56723	0.66259	0.63767	0.63387	0.63071	0.64169	0.63201	0.63291	0.62896	0.63326	0.63106	0.62873	0.63243	0.63223	0.63372	0.63257	0.63384	0.63252	0.63252	0.63295	0.63601	0.63219	0.6352	0.63093	0.63783	0.63375	0.63395	0.63425	0.6333	0.63402	0.63485	0.6337	0.63357	0.63318
CD0405	0.67539	0.79823	0.57414	0.80295	0.69946	0.78124	0.74479	0.80043	0.74446	0.7436	0.72486	0.74212	0.73644	0.73762	0.57809	0.71711	0.75808	0.73725	0.72432	0.71846	0.73634	0.7214	0.72118	0.72104	0.72342	0.72137	0.72047	0.72264	0.71963	0.72181	0.72129	0.7231	0.71996	0.72191	0.72398	0.72174	0.72458	0.72135	0.71856	0.72519	0.72339	0.72216	0.72502	0.72062	0.71978	0.71793	0.71873	0.7238	0.7216
CD1376	0.38445	0.4242	0.32716	0.45808	0.39715	0.5431	0.38818	0.51632	0.38306	0.39023	0.37953	0.3792	0.39041	0.38621	0.30013	0.38794	0.37982	0.40235	0.38718	0.3924	0.39207	0.38327	0.38459	0.38288	0.38403	0.38418	0.38284	0.38519	0.3833	0.38327	0.38256	0.38546	0.38336	0.38365	0.38409	0.38432	0.38544	0.38458	0.38285	0.38513	0.38453	0.38353	0.3861	0.38282	0.38286	0.38212	0.38284	0.38361	0.38539
CD1010	0.69378	0.8228	0.54275	0.81525	0.72167	0.81127	0.77528	0.82199	0.6985	0.70891	0.69729	0.70023	0.78545	0.72692	0.61086	0.72342	0.78741	0.76351	0.75679	0.7556	0.73645	0.7362	0.73675	0.73538	0.73801	0.7361	0.73465	0.73955	0.73446	0.73672	0.73595	0.73887	0.73227	0.73676	0.73958	0.73813	0.74116	0.7388	0.73601	0.74369	0.73886	0.73882	0.74248	0.7381	0.73333	0.73552	0.7327	0.73776	0.74055
CD0854	0.70608	0.83253	0.57256	0.86187	0.72142	0.82147	0.78243	0.86391	0.72525	0.72552	0.72713	0.73166	0.77177	0.75963	0.60485	0.73697	0.80188	0.75029	0.74755	0.7487	0.7497	0.74725	0.74841	0.74675	0.75018	0.74859	0.74665	0.74987	0.74792	0.75062	0.74715	0.75081	0.74828	0.75131	0.75173	0.74889	0.75065	0.75	0.74743	0.75419	0.75191	0.75217	0.75116	0.74952	0.74714	0.74657	0.74679	0.75129	0.75201
CD1209	0.33766	0.42415	0.28967	0.32032	0.30926	0.3078	0.30533	0.34487	0.33198	0.33864	0.33123	0.32858	0.32472	0.29806	0.26816	0.32171	0.29412	0.31049	0.31154	0.30616	0.3111	0.3035	0.30088	0.30502	0.30191	0.29988	0.30538	0.29905	0.30847	0.30537	0.30792	0.30084	0.30885	0.30597	0.30627	0.30548	0.29629	0.30658	0.30813	0.30453	0.30754	0.31158	0.29561	0.31869	0.3097	0.30901	0.31094	0.30833	0.31592
CD0787	0.78628	0.87682	0.65323	0.92357	0.77738	0.91891	0.85499	0.90087	0.79173	0.79419	0.79257	0.79532	0.85657	0.81692	0.64185	0.81163	0.85639	0.81351	0.82085	0.8167	0.81214	0.8168	0.81468	0.81654	0.81715	0.81396	0.81663	0.81545	0.81615	0.81769	0.8175	0.81515	0.8174	0.81762	0.81926	0.81663	0.81652	0.81693	0.81373	0.81963	0.81832	0.82637	0.81682	0.81518	0.81398	0.81401	0.81574	0.82148	0.81509
CD1368	0.76616	0.86806	0.6437	0.89574	0.76449	0.88347	0.84591	0.882	0.80971	0.81251	0.81301	0.81636	0.8489	0.84819	0.64659	0.82412	0.84692	0.82283	0.81678	0.81761	0.81595	0.80535	0.80633	0.80243	0.80725	0.80461	0.80137	0.80585	0.80578	0.80538	0.80198	0.80695	0.80535	0.80575	0.80669	0.80389	0.80715	0.80437	0.81326	0.81053	0.8065	0.80849	0.80792	0.80297	0.80061	0.81302	0.8016	0.80684	0.80841
CD0325	0.74745	0.81085	0.59326	0.82353	0.74543	0.81593	0.84535	0.80924	0.74449	0.74613	0.74596	0.74864	0.81446	0.77152	0.6115	0.76722	0.80208	0.83313	0.83525	0.83274	0.83686	0.83027	0.82627	0.82899	0.82592	0.82291	0.83036	0.81774	0.82964	0.82688	0.82606	0.81952	0.83031	0.8286	0.82575	0.82576	0.81269	0.8256	0.83876	0.82469	0.8219	0.83626	0.81191	0.837	0.82904	0.8391	0.83088	0.82215	0.83021
CD0873	0.72102	0.83049	0.60331	0.82297	0.72058	0.8187	0.78866	0.82088	0.76454	0.77035	0.76943	0.77202	0.86386	0.75868	0.60013	0.75884	0.78755	0.7886	0.76325	0.76175	0.77535	0.76084	0.76216	0.76032	0.76391	0.76221	0.76053	0.7631	0.76239	0.76422	0.76039	0.76358	0.7626	0.76523	0.76369	0.7622	0.76514	0.76401	0.76216	0.76701	0.76443	0.76624	0.7652	0.76346	0.75992	0.76167	0.76117	0.7652	0.7666
CD0003	0.69512	0.83001	0.58006	0.82313	0.72183	0.83408	0.75231	0.8225	0.73401	0.74684	0.73422	0.73685	0.83284	0.74608	0.60668	0.74046	0.79746	0.7856	0.75427	0.75118	0.7724	0.75333	0.75536	0.75084	0.7583	0.75637	0.75039	0.75578	0.75153	0.75651	0.75228	0.75572	0.75152	0.75604	0.75554	0.75359	0.76053	0.75512	0.75461	0.76045	0.75587	0.75854	0.76055	0.75598	0.75061	0.75324	0.75053	0.7552	0.75866
CD1482	0.79174	0.88753	0.6621	0.92483	0.78412	0.90597	0.87587	0.92799	0.79005	0.79268	0.79286	0.79613	0.86279	0.82003	0.65461	0.80989	0.86264	0.82424	0.82652	0.8275	0.82503	0.82712	0.82508	0.8269	0.82794	0.82496	0.82683	0.82806	0.82679	0.82829	0.8279	0.82762	0.82891	0.82863	0.8299	0.82789	0.82915	0.82926	0.83178	0.83077	0.82943	0.82608	0.82956	0.82698	0.82745	0.83161	0.82625	0.83213	0.82747
CD1480	0.78707	0.89133	0.66188	0.91017	0.78825	0.89408	0.87325	0.90532	0.79377	0.79551	0.79595	0.79905	0.86512	0.82093	0.66009	0.8113	0.86756	0.8315	0.83308	0.83539	0.83213	0.83546	0.83438	0.83487	0.83806	0.83468	0.83457	0.83753	0.8347	0.83651	0.8352	0.83845	0.83547	0.83686	0.83806	0.83672	0.83952	0.83605	0.83252	0.84039	0.83814	0.83613	0.84004	0.83451	0.83414	0.8331	0.83351	0.83973	0.83683
CD0818	0.79328	0.89106	0.66207	0.92707	0.78874	0.90127	0.86778	0.91543	0.7889	0.79156	0.7922	0.79529	0.86257	0.81918	0.65676	0.80988	0.86179	0.82809	0.82646	0.82809	0.82779	0.82863	0.82862	0.82804	0.83139	0.82859	0.82799	0.83034	0.82914	0.83019	0.83015	0.83126	0.82856	0.83053	0.83303	0.82974	0.83164	0.83139	0.82743	0.8342	0.83278	0.83099	0.83214	0.82926	0.82713	0.82662	0.82682	0.83415	0.83101
CD1057	0.79348	0.88499	0.66034	0.91562	0.78405	0.89499	0.85953	0.92565	0.79038	0.79326	0.79247	0.79555	0.86194	0.81923	0.64752	0.80973	0.8608	0.82043	0.82237	0.82415	0.82135	0.82383	0.82153	0.82363	0.82447	0.82124	0.8236	0.82276	0.82347	0.82487	0.82458	0.82361	0.8247	0.82507	0.82659	0.82459	0.82368	0.82516	0.82265	0.82715	0.82589	0.83456	0.82405	0.82769	0.82245	0.82109	0.82214	0.82874	0.82308
CD1300	0.34481	0.39952	0.2959	0.34801	0.30047	0.31959	0.29661	0.33246	0.35822	0.36304	0.35207	0.3518	0.35676	0.30278	0.27452	0.32568	0.29635	0.3239	0.33881	0.31586	0.32221	0.30776	0.29804	0.30976	0.29824	0.29568	0.31112	0.29002	0.30678	0.30632	0.30801	0.29853	0.3094	0.30731	0.30913	0.30815	0.28942	0.30875	0.30414	0.30298	0.30822	0.29898	0.28927	0.30981	0.31131	0.30565	0.31398	0.31283	0.29773
CD0684	0.7873	0.89617	0.66204	0.92199	0.79813	0.91318	0.87065	0.90842	0.79194	0.79465	0.79498	0.79796	0.86561	0.82272	0.66107	0.81174	0.86595	0.83148	0.83297	0.83466	0.83267	0.83523	0.8339	0.83469	0.83682	0.8341	0.83451	0.83579	0.83413	0.83646	0.83527	0.83613	0.83496	0.83619	0.83781	0.83575	0.83751	0.83523	0.83277	0.83931	0.83776	0.83599	0.83812	0.83486	0.83338	0.83264	0.83305	0.83925	0.83606
CD0599	0.78695	0.89444	0.66244	0.91718	0.79136	0.90174	0.8706	0.90373	0.79142	0.79408	0.79447	0.79756	0.86425	0.82203	0.66071	0.81169	0.865	0.83124	0.83238	0.83396	0.83224	0.8345	0.83294	0.83398	0.83581	0.8331	0.83383	0.8349	0.83353	0.83586	0.83457	0.83526	0.8342	0.83608	0.83716	0.83522	0.83651	0.83469	0.83209	0.83849	0.83711	0.83521	0.83705	0.83422	0.83274	0.83105	0.83232	0.83867	0.83518
CD0567	0.75877	0.7436	0.50934	0.7217	0.75948	0.69582	0.72112	0.72158	0.70944	0.70621	0.70955	0.70759	0.6925	0.70589	0.57454	0.7242	0.66471	0.72324	0.72104	0.71975	0.72767	0.71919	0.71915	0.71793	0.71916	0.71886	0.71868	0.71988	0.72154	0.71962	0.71888	0.72489	0.7225	0.71909	0.72068	0.72428	0.72053	0.72353	0.72694	0.72359	0.72551	0.72393	0.72128	0.72813	0.71952	0.72707	0.72046	0.72258	0.72754
CD0935	0.42024	0.48553	0.36205	0.48102	0.43194	0.50918	0.50948	0.47806	0.45477	0.45199	0.44977	0.45059	0.47533	0.45295	0.40136	0.44362	0.45589	0.51653	0.49815	0.49669	0.51182	0.49166	0.49288	0.4918	0.49457	0.49095	0.49191	0.49328	0.49575	0.49422	0.49221	0.49425	0.4975	0.49458	0.49387	0.49525	0.48761	0.49692	0.49334	0.49478	0.49479	0.49444	0.48876	0.49449	0.49687	0.49094	0.49288	0.49323	0.48959
CD1319	0.81434	0.77604	0.62097	0.74944	0.79985	0.76023	0.78407	0.75158	0.79337	0.79387	0.80076	0.8009	0.77352	0.75019	0.58202	0.74814	0.74198	0.7566	0.7553	0.75586	0.76269	0.75124	0.75108	0.75057	0.75117	0.75061	0.75207	0.75117	0.75711	0.7544	0.75182	0.75642	0.75754	0.75301	0.75568	0.75947	0.75218	0.7593	0.76093	0.75712	0.75971	0.7559	0.75138	0.76275	0.75586	0.76306	0.75682	0.75958	0.7588
CD1285	0.73141	0.67591	0.49438	0.67736	0.70789	0.67748	0.66368	0.66778	0.68212	0.68231	0.68636	0.6821	0.63703	0.64415	0.51161	0.65274	0.64697	0.6543	0.65553	0.65276	0.65445	0.65091	0.64973	0.65131	0.65042	0.64917	0.6517	0.64861	0.65529	0.65193	0.65202	0.65059	0.65587	0.65218	0.65163	0.65435	0.64904	0.65787	0.65401	0.65238	0.6542	0.64998	0.6488	0.65455	0.65303	0.65531	0.65585	0.65559	0.65225
CD1015	0.831	0.80272	0.57319	0.76296	0.80778	0.77813	0.78836	0.77428	0.85512	0.85041	0.83239	0.83346	0.76022	0.78547	0.62486	0.78053	0.76077	0.75111	0.74924	0.7471	0.75078	0.74353	0.74293	0.74409	0.74433	0.74194	0.74494	0.74171	0.74996	0.74571	0.74404	0.74385	0.75027	0.74698	0.74514	0.7485	0.74289	0.75161	0.74997	0.74814	0.74905	0.74507	0.74161	0.75044	0.74642	0.75229	0.75069	0.7499	0.74864
CD0770	0.83318	0.79783	0.57279	0.76413	0.81172	0.77746	0.78253	0.77238	0.86339	0.84715	0.82344	0.82187	0.7592	0.78296	0.62746	0.77717	0.72002	0.75066	0.74947	0.7463	0.7495	0.74212	0.74133	0.7442	0.74353	0.74116	0.74548	0.74091	0.74941	0.74533	0.74273	0.74419	0.74972	0.74632	0.74482	0.74812	0.74135	0.75097	0.74929	0.74761	0.74875	0.74456	0.74095	0.75088	0.74575	0.75158	0.75014	0.74977	0.74785
CD0242	0.84472	0.77891	0.54208	0.71129	0.79604	0.75692	0.75531	0.71188	0.7942	0.78944	0.80031	0.80136	0.72989	0.74479	0.60597	0.75602	0.75564	0.73067	0.73151	0.72845	0.73158	0.73233	0.72403	0.72664	0.73319	0.72389	0.72877	0.72352	0.73112	0.72563	0.72636	0.72504	0.73203	0.72629	0.72629	0.72972	0.72364	0.73222	0.73072	0.72706	0.72807	0.72633	0.72325	0.73134	0.72651	0.73283	0.73178	0.72996	0.72977
CD1241	0.82201	0.77679	0.57138	0.75673	0.76511	0.75478	0.77828	0.75905	0.79603	0.80181	0.81559	0.81204	0.73445	0.76716	0.57138	0.76328	0.70554	0.74768	0.7512	0.74856	0.7527	0.74315	0.74085	0.74533	0.74132	0.74095	0.74589	0.74054	0.75024	0.74559	0.74476	0.74279	0.75021	0.74584	0.74348	0.74783	0.73997	0.75065	0.75281	0.744	0.7471	0.74715	0.7398	0.75267	0.74688	0.75411	0.75053	0.74888	0.74704
CD0502	0.80029	0.76505	0.53667	0.73103	0.80868	0.72977	0.72575	0.74718	0.76575	0.76223	0.77639	0.77934	0.70662	0.7295	0.60111	0.72319	0.71474	0.71752	0.71817	0.71575	0.71626	0.71457	0.714	0.7153	0.71404	0.71394	0.71648	0.71328	0.71746	0.71479	0.71228	0.71298	0.71726	0.71656	0.71169	0.71523	0.71326	0.71804	0.71696	0.71608	0.71561	0.71432	0.71253	0.71783	0.71395	0.7171	0.71757	0.71774	0.71688
CD1421	0.81702	0.80003	0.57142	0.76264	0.8115	0.78372	0.77626	0.77733	0.85854	0.84864	0.82504	0.82673	0.75723	0.78344	0.61266	0.77713	0.71554	0.74718	0.7471	0.74431	0.74589	0.74163	0.73856	0.73972	0.74057	0.73836	0.74308	0.73816	0.74736	0.74214	0.74	0.7412	0.74724	0.7429	0.74214	0.74568	0.73783	0.74898	0.74475	0.74477	0.74618	0.74139	0.73745	0.74527	0.7429	0.74619	0.74707	0.7467	0.74431
CD0300	0.83771	0.79069	0.57235	0.76256	0.80593	0.76499	0.78745	0.76792	0.84931	0.83984	0.83267	0.83352	0.75983	0.78092	0.60237	0.77441	0.72196	0.75901	0.75957	0.75572	0.75686	0.75307	0.74985	0.75275	0.75036	0.74927	0.75518	0.74807	0.75906	0.75176	0.75189	0.75035	0.75873	0.75329	0.75277	0.75597	0.74895	0.75953	0.75565	0.75438	0.75488	0.75089	0.74716	0.75528	0.7538	0.75646	0.7592	0.75821	0.75312
CD0414	0.7995	0.68318	0.51901	0.65991	0.74148	0.69368	0.70924	0.73336	0.75188	0.74897	0.74378	0.73466	0.67968	0.71406	0.56468	0.70093	0.64973	0.67899	0.68154	0.67756	0.68324	0.67423	0.67364	0.67521	0.67426	0.67298	0.67743	0.67733	0.67991	0.67383	0.67469	0.67818	0.6797	0.67562	0.67424	0.67763	0.6768	0.67952	0.68349	0.67817	0.67642	0.68176	0.67681	0.6823	0.67575	0.68517	0.67873	0.67932	0.67818
CD0880	0.88715	0.87503	0.65447	0.86669	0.91805	0.85065	0.89521	0.87737	0.86576	0.86503	0.86541	0.8647	0.88688	0.86025	0.67929	0.86933	0.8705	0.87859	0.87371	0.87344	0.87678	0.87431	0.87586	0.8739	0.87666	0.87546	0.87265	0.87705	0.8765	0.87745	0.875	0.88053	0.87765	0.87594	0.87655	0.88054	0.87903	0.8796	0.87455	0.87844	0.88192	0.87136	0.87859	0.87789	0.87441	0.87454	0.87585	0.87831	0.87746
CD1219	0.84053	0.85594	0.58958	0.79071	0.83596	0.79514	0.79803	0.80384	0.82334	0.81975	0.8254	0.82439	0.7779	0.79257	0.60248	0.79113	0.77778	0.77078	0.77109	0.76898	0.77044	0.76612	0.76475	0.76673	0.76528	0.76479	0.76746	0.76453	0.77135	0.76698	0.76664	0.7653	0.77236	0.76824	0.76682	0.77045	0.76401	0.77257	0.77052	0.76876	0.77043	0.76541	0.76426	0.77083	0.76806	0.77144	0.77268	0.77081	0.76882
CD0538	0.69375	0.75461	0.55537	0.71201	0.68212	0.74214	0.7463	0.73095	0.75421	0.75005	0.7668	0.76519	0.78118	0.74776	0.52807	0.70304	0.74306	0.73638	0.69372	0.71264	0.74482	0.71003	0.69719	0.71067	0.69809	0.69446	0.71218	0.69432	0.71427	0.71178	0.71126	0.69743	0.71509	0.69386	0.71236	0.69205	0.70948	0.6929	0.71361	0.69137	0.71497	0.71033	0.70871	0.71468	0.71292	0.7145	0.715	0.71486	0.70183
CD0417	0.79334	0.87008	0.6389	0.82862	0.79443	0.8752	0.87152	0.83086	0.85427	0.86444	0.88142	0.87969	0.88464	0.86272	0.63331	0.82542	0.86801	0.86685	0.85098	0.84916	0.87707	0.84231	0.84247	0.84264	0.84368	0.84221	0.84307	0.84225	0.85052	0.84766	0.84313	0.84693	0.85142	0.84792	0.84775	0.85116	0.84173	0.85311	0.84701	0.84778	0.85103	0.84129	0.84087	0.84848	0.84967	0.84843	0.85148	0.84992	0.84552
CD0375	0.73169	0.80113	0.59482	0.74496	0.74269	0.78668	0.78837	0.76178	0.79855	0.79968	0.81627	0.81766	0.78141	0.84089	0.57587	0.74775	0.79663	0.7584	0.75485	0.75216	0.7844	0.75075	0.7497	0.75119	0.75009	0.74925	0.75154	0.74885	0.75284	0.7502	0.75153	0.7512	0.75342	0.75078	0.75256	0.75548	0.74898	0.75568	0.75197	0.75246	0.75453	0.74954	0.7477	0.75434	0.75284	0.75442	0.75304	0.75522	0.75013
CD1299	0.80409	0.86906	0.62776	0.81582	0.81038	0.85075	0.86924	0.83681	0.83622	0.8466	0.8517	0.85403	0.86494	0.89107	0.63545	0.82678	0.85553	0.83944	0.83256	0.83047	0.8549	0.82374	0.82363	0.8243	0.82502	0.82332	0.82478	0.82313	0.8325	0.82858	0.82509	0.82512	0.83368	0.82931	0.82734	0.83146	0.82427	0.83545	0.8293	0.82963	0.83206	0.82518	0.82351	0.83105	0.83042	0.83223	0.83354	0.83329	0.82823
CD0767	0.67522	0.74206	0.52061	0.73553	0.66902	0.73475	0.70905	0.69099	0.70219	0.7042	0.70597	0.70708	0.68708	0.72092	0.53058	0.69203	0.72935	0.68731	0.67385	0.67124	0.6996	0.66693	0.66711	0.66732	0.66814	0.66717	0.66764	0.66745	0.67465	0.67123	0.66821	0.66979	0.67451	0.67186	0.66981	0.67326	0.66877	0.67594	0.67119	0.67135	0.67275	0.66838	0.66915	0.6727	0.6728	0.67303	0.67443	0.67401	0.67091
CD0776	0.72403	0.77479	0.63407	0.7641	0.73633	0.78782	0.75544	0.75636	0.7927	0.79323	0.799	0.80115	0.76231	0.80431	0.60284	0.75194	0.77855	0.77843	0.77288	0.77133	0.79817	0.77006	0.76927	0.77175	0.77197	0.77008	0.77278	0.76906	0.77135	0.77093	0.76932	0.77085	0.77153	0.77382	0.77186	0.77207	0.76812	0.77321	0.77125	0.77548	0.77425	0.77189	0.76662	0.7732	0.76902	0.77111	0.77152	0.77321	0.77307
CD0845	0.79827	0.86244	0.62622	0.82732	0.80965	0.84746	0.87528	0.83892	0.83729	0.8421	0.8535	0.85605	0.85326	0.89003	0.63445	0.81852	0.85226	0.84683	0.83735	0.83573	0.86271	0.83042	0.83051	0.83107	0.83162	0.82986	0.83146	0.82962	0.83739	0.83459	0.83111	0.83165	0.83878	0.83535	0.83417	0.83687	0.83005	0.84044	0.83503	0.83595	0.83809	0.8313	0.82944	0.83655	0.83578	0.83717	0.83843	0.83843	0.83463
CD0747	0.85018	0.83411	0.64612	0.86665	0.84661	0.86273	0.88769	0.86502	0.85308	0.85137	0.85756	0.85796	0.86154	0.87822	0.64925	0.86831	0.86527	0.88368	0.88327	0.88117	0.88281	0.87958	0.87877	0.87978	0.87918	0.87863	0.88057	0.87905	0.88354	0.88183	0.87939	0.88056	0.88466	0.88205	0.88173	0.88595	0.87874	0.88645	0.88139	0.88314	0.8861	0.87618	0.8781	0.88321	0.88144	0.88222	0.88402	0.88483	0.88166
CD0376	0.75921	0.8255	0.665	0.85065	0.75578	0.83422	0.82721	0.8157	0.83291	0.83138	0.84726	0.84486	0.835	0.8472	0.61252	0.78785	0.84322	0.85353	0.84346	0.84011	0.8821	0.83346	0.83469	0.83441	0.83527	0.83436	0.83545	0.83393	0.84057	0.83807	0.83503	0.83902	0.84077	0.83999	0.83525	0.83756	0.83398	0.84025	0.84284	0.83824	0.8387	0.84239	0.83318	0.84464	0.83921	0.84396	0.84052	0.83677	0.84487
CD0616	0.84964	0.83288	0.64253	0.86627	0.84635	0.8653	0.88898	0.8637	0.85664	0.85353	0.85929	0.85965	0.86324	0.87843	0.64927	0.86857	0.86731	0.88018	0.8799	0.87821	0.8796	0.87585	0.87502	0.87564	0.87547	0.87464	0.87661	0.87547	0.88066	0.87869	0.87564	0.87589	0.88207	0.87854	0.87789	0.88272	0.87548	0.88336	0.87773	0.87924	0.88245	0.87219	0.87474	0.87981	0.87861	0.87897	0.88108	0.88198	0.87813
CD0005	0.80877	0.87207	0.63752	0.84108	0.81013	0.85172	0.87518	0.83956	0.841	0.84493	0.86079	0.86351	0.85974	0.89662	0.63611	0.82553	0.85727	0.84779	0.83982	0.83747	0.86503	0.83181	0.83193	0.83242	0.83322	0.83129	0.8329	0.83115	0.83967	0.83623	0.83254	0.83323	0.84105	0.83687	0.8355	0.83895	0.83204	0.84274	0.83683	0.83734	0.83972	0.83243	0.83127	0.83848	0.83763	0.83935	0.84084	0.84064	0.83613
CD0166	0.80023	0.85911	0.62518	0.82571	0.81105	0.8463	0.87265	0.83653	0.83533	0.83999	0.85297	0.85491	0.85293	0.89013	0.63701	0.8165	0.85282	0.84087	0.83401	0.83275	0.857	0.82616	0.82621	0.82631	0.82723	0.82534	0.82631	0.82515	0.83418	0.83067	0.82733	0.82847	0.83494	0.83059	0.83036	0.834	0.82613	0.83661	0.83048	0.83224	0.83452	0.82795	0.82555	0.83207	0.83276	0.8337	0.83515	0.83614	0.82964
CD0775	0.80052	0.86595	0.62689	0.82413	0.81452	0.84738	0.87004	0.8316	0.84354	0.84205	0.85908	0.86018	0.85833	0.87963	0.63529	0.81631	0.85089	0.83303	0.82415	0.82186	0.85001	0.81817	0.81849	0.81868	0.81912	0.81798	0.8189	0.81801	0.82404	0.82092	0.81902	0.81944	0.82486	0.82137	0.82067	0.82384	0.81842	0.82736	0.82185	0.82214	0.82461	0.81844	0.81793	0.82284	0.82252	0.82371	0.82492	0.82427	0.82116
CD1177	0.79943	0.85757	0.62607	0.82607	0.81022	0.8514	0.86862	0.84563	0.83409	0.83761	0.85023	0.85236	0.8517	0.88197	0.63824	0.81406	0.85257	0.84392	0.83437	0.83369	0.86408	0.82816	0.82814	0.8283	0.82948	0.82739	0.82838	0.82764	0.83515	0.8326	0.82878	0.83048	0.83587	0.83272	0.83234	0.83538	0.82836	0.83837	0.83216	0.83395	0.83641	0.82909	0.82771	0.8338	0.8336	0.83469	0.83601	0.83653	0.83217
CD0555	0.79964	0.86604	0.62719	0.82168	0.81316	0.84829	0.87001	0.83241	0.84239	0.84298	0.85867	0.85982	0.85879	0.8806	0.63385	0.81679	0.85082	0.83333	0.82415	0.82159	0.84983	0.81792	0.81825	0.81841	0.81892	0.81774	0.81855	0.81778	0.82414	0.82077	0.81864	0.81982	0.82491	0.82128	0.82045	0.82371	0.8182	0.82744	0.82198	0.82205	0.82445	0.81863	0.81773	0.8228	0.82245	0.82369	0.82507	0.82415	0.82125
CD1236	0.49771	0.60373	0.49192	0.5586	0.50787	0.59381	0.61886	0.57896	0.55783	0.56096	0.57335	0.57659	0.58867	0.62319	0.4131	0.53851	0.60315	0.53783	0.52336	0.53102	0.55396	0.52749	0.52786	0.52779	0.52856	0.52796	0.52801	0.52808	0.53175	0.53067	0.52825	0.52956	0.53206	0.531	0.5293	0.53044	0.5284	0.53167	0.53085	0.52988	0.53075	0.52882	0.52823	0.53114	0.53089	0.53138	0.53191	0.5303	0.53066
CD0994	0.78745	0.84604	0.62939	0.82058	0.81085	0.83605	0.85178	0.82156	0.8465	0.84177	0.85715	0.85481	0.84384	0.81953	0.63298	0.80217	0.84212	0.83985	0.82065	0.82005	0.85165	0.8148	0.8159	0.81508	0.8167	0.81607	0.81462	0.81629	0.821	0.81999	0.81658	0.82076	0.82151	0.81988	0.81745	0.82009	0.81682	0.81982	0.81933	0.81833	0.82054	0.81774	0.81692	0.82118	0.82044	0.82025	0.82094	0.81889	0.81997
CD1385	0.89989	0.91414	0.69143	0.90761	0.89568	0.90859	0.91963	0.92308	0.89044	0.89363	0.89509	0.89618	0.90986	0.91163	0.69018	0.919	0.91586	0.91899	0.91066	0.91506	0.92386	0.91287	0.91241	0.91375	0.91238	0.91322	0.91515	0.91342	0.91434	0.91233	0.91358	0.91502	0.91598	0.91195	0.91345	0.91673	0.91323	0.918	0.9223	0.91455	0.91656	0.92428	0.91279	0.92402	0.91107	0.92178	0.91483	0.91509	0.9243
CD0135	0.79916	0.86333	0.62371	0.81486	0.81023	0.84664	0.86706	0.82908	0.84159	0.84601	0.85574	0.85787	0.86232	0.88281	0.63638	0.81618	0.84971	0.83064	0.82381	0.82226	0.8464	0.81699	0.81764	0.81744	0.81829	0.81713	0.81765	0.81702	0.82373	0.8202	0.81838	0.81953	0.82431	0.82075	0.82069	0.82411	0.81759	0.82649	0.82122	0.8227	0.82472	0.81841	0.81712	0.82218	0.82229	0.82363	0.82465	0.82495	0.82054
CD0350	0.80077	0.86393	0.62669	0.81716	0.81323	0.849	0.87104	0.83503	0.83985	0.84158	0.85557	0.85857	0.86127	0.88494	0.63708	0.81657	0.84997	0.83245	0.82645	0.82409	0.84742	0.81943	0.81995	0.81997	0.82047	0.81959	0.82061	0.81942	0.82616	0.82294	0.82001	0.82145	0.82701	0.82356	0.82276	0.82611	0.81981	0.82967	0.82391	0.82469	0.8268	0.82047	0.81914	0.82503	0.82455	0.82602	0.82716	0.82678	0.82326
CD1218	0.73306	0.78137	0.62286	0.7747	0.74081	0.7756	0.74008	0.76894	0.80124	0.80148	0.80001	0.80322	0.75963	0.80027	0.59505	0.75542	0.78222	0.77048	0.76672	0.76399	0.78692	0.7611	0.75979	0.76156	0.76092	0.75997	0.76216	0.75995	0.76485	0.76148	0.76134	0.76202	0.76661	0.76254	0.7637	0.76562	0.75962	0.76747	0.76323	0.76469	0.76578	0.76217	0.75937	0.76587	0.76419	0.76555	0.7671	0.76778	0.76482
CD1457	0.7989	0.86271	0.62361	0.81555	0.81029	0.84642	0.86777	0.8289	0.84075	0.84559	0.85528	0.85771	0.8619	0.88367	0.63774	0.81578	0.84935	0.83103	0.82425	0.82248	0.84764	0.81698	0.81739	0.81746	0.81815	0.81679	0.81771	0.81665	0.82405	0.82024	0.81824	0.8193	0.82466	0.8207	0.82078	0.8241	0.81736	0.82696	0.82152	0.82264	0.82472	0.81874	0.81685	0.82265	0.82249	0.82418	0.82502	0.82517	0.82097
CD0462	0.8014	0.86063	0.62388	0.8187	0.81426	0.84735	0.87107	0.83477	0.83916	0.84241	0.85786	0.86041	0.85921	0.88344	0.63748	0.81553	0.84995	0.8317	0.82457	0.82279	0.84621	0.81781	0.81819	0.8179	0.819	0.81746	0.81808	0.81718	0.82441	0.8213	0.81845	0.82003	0.82492	0.82163	0.82122	0.82445	0.81802	0.82764	0.82181	0.82319	0.82515	0.81888	0.81739	0.8229	0.82295	0.82409	0.82518	0.82548	0.82132
CD1001	0.801	0.86875	0.62663	0.82598	0.81508	0.8577	0.87445	0.84809	0.84977	0.84967	0.85982	0.85939	0.85989	0.87216	0.63909	0.8188	0.85865	0.83701	0.8264	0.82489	0.85997	0.82082	0.82101	0.82128	0.82196	0.82029	0.8215	0.82042	0.82694	0.82364	0.82147	0.82192	0.8274	0.82421	0.82369	0.82654	0.82104	0.82995	0.82476	0.82528	0.82735	0.82181	0.8205	0.82576	0.82489	0.82693	0.82765	0.82761	0.82421
CD0360	0.77191	0.85867	0.60549	0.81397	0.7836	0.85468	0.85924	0.8244	0.82632	0.84109	0.836	0.8361	0.85672	0.83712	0.61883	0.8183	0.85674	0.82811	0.81608	0.81517	0.84254	0.77408	0.77486	0.76744	0.77604	0.76918	0.76677	0.76978	0.81773	0.77055	0.76867	0.77327	0.81874	0.81607	0.77162	0.77217	0.77286	0.77087	0.81522	0.77012	0.76878	0.81133	0.773	0.81643	0.76751	0.81688	0.81805	0.81725	0.81346
CD1392	0.80222	0.86093	0.62614	0.8251	0.81609	0.85024	0.87073	0.84468	0.83827	0.83866	0.85375	0.85493	0.85483	0.87013	0.6397	0.81748	0.85733	0.83216	0.82397	0.82283	0.8541	0.81786	0.81738	0.81805	0.81863	0.8167	0.8181	0.81719	0.82401	0.82189	0.81883	0.81932	0.82534	0.82195	0.82124	0.82455	0.81813	0.82762	0.82076	0.8226	0.82521	0.81729	0.81754	0.82309	0.82282	0.82338	0.82523	0.82565	0.82099
CD0231	0.80114	0.85963	0.62546	0.82981	0.8125	0.85443	0.87134	0.84795	0.84025	0.84458	0.85601	0.85761	0.85466	0.87765	0.63971	0.81504	0.85622	0.83561	0.82569	0.82518	0.85646	0.82	0.82013	0.82024	0.82104	0.8197	0.82077	0.81983	0.82638	0.82429	0.82062	0.82266	0.8272	0.82417	0.82419	0.82717	0.82031	0.8296	0.82354	0.82567	0.8282	0.82062	0.81961	0.82505	0.82526	0.82585	0.82727	0.82794	0.82389
CD0031	0.79377	0.86031	0.62596	0.82361	0.805	0.84705	0.8679	0.83083	0.83272	0.84188	0.84936	0.85262	0.85947	0.8775	0.63827	0.81282	0.84622	0.83688	0.8288	0.82708	0.85064	0.8231	0.82378	0.82358	0.82443	0.82341	0.82399	0.8232	0.82854	0.82627	0.82339	0.82566	0.82944	0.82703	0.8266	0.82941	0.82357	0.83166	0.82653	0.82838	0.83061	0.82342	0.82287	0.82781	0.82705	0.82805	0.82924	0.8294	0.82569
CD0905	0.71006	0.8062	0.58253	0.74941	0.74282	0.78145	0.83548	0.74599	0.79599	0.79282	0.79882	0.79974	0.7862	0.79815	0.57598	0.7402	0.79286	0.75553	0.73951	0.73807	0.75932	0.73453	0.73567	0.73455	0.73671	0.736	0.73438	0.73597	0.73886	0.73817	0.73534	0.73928	0.73844	0.73865	0.73593	0.73804	0.73724	0.73957	0.73829	0.73797	0.73874	0.73685	0.73698	0.73981	0.73834	0.73868	0.73821	0.7365	0.73884
CD1002	0.90315	0.9385	0.68402	0.9255	0.89865	0.9342	0.96112	0.92094	0.92029	0.93242	0.93249	0.93259	0.93258	0.94474	0.68735	0.92515	0.92591	0.94173	0.94067	0.94103	0.94079	0.93774	0.88461	0.93762	0.93762	0.93743	0.93795	0.9388	0.94233	0.94032	0.88162	0.94003	0.94231	0.93958	0.94133	0.94714	0.93873	0.88469	0.93853	0.94328	0.94673	0.93432	0.93839	0.94051	0.9406	0.94087	0.94259	0.88231	0.93964
CD1077	0.79844	0.86123	0.6227	0.81693	0.80899	0.84785	0.86805	0.83275	0.83488	0.84019	0.85292	0.85599	0.86031	0.88311	0.64042	0.81191	0.84623	0.83122	0.8238	0.82186	0.84515	0.81665	0.81732	0.8171	0.81762	0.81655	0.81727	0.8166	0.82386	0.82019	0.81754	0.81882	0.82414	0.82072	0.82041	0.82361	0.81707	0.82695	0.82178	0.82231	0.82446	0.81881	0.81655	0.82254	0.82192	0.82393	0.82459	0.82441	0.82106
CD1400	0.79485	0.85501	0.62287	0.8188	0.80834	0.84309	0.87346	0.8356	0.83456	0.83439	0.85023	0.85351	0.85599	0.87959	0.63965	0.81417	0.8528	0.82117	0.81407	0.81233	0.83525	0.80729	0.80763	0.8074	0.8084	0.80684	0.80747	0.80718	0.8144	0.81135	0.8082	0.81083	0.81547	0.81156	0.81137	0.81434	0.80807	0.81738	0.81178	0.81284	0.81503	0.80877	0.80763	0.81363	0.81227	0.81395	0.81535	0.81538	0.81232
CD0838	0.7909	0.82859	0.62382	0.83467	0.80176	0.83648	0.84263	0.83327	0.823	0.82727	0.83229	0.8345	0.83155	0.87771	0.63334	0.81315	0.83291	0.83165	0.82843	0.82733	0.83509	0.82138	0.82162	0.8216	0.82252	0.82115	0.82195	0.82139	0.82866	0.82608	0.82215	0.82509	0.82936	0.82621	0.82612	0.82933	0.82197	0.83229	0.82581	0.82792	0.83016	0.82302	0.82126	0.82761	0.8276	0.82826	0.82949	0.83024	0.82612
CD0763	0.80362	0.86831	0.62764	0.82749	0.81768	0.85417	0.88063	0.84319	0.843	0.84302	0.86111	0.86288	0.86482	0.88302	0.63892	0.82262	0.86112	0.83375	0.82746	0.82515	0.84863	0.82055	0.8204	0.821	0.82157	0.81963	0.82107	0.81993	0.82691	0.82306	0.82168	0.82221	0.82737	0.82362	0.82349	0.8267	0.82063	0.82982	0.7914	0.82539	0.82711	0.82212	0.82024	0.82503	0.82562	0.79168	0.8279	0.8283	0.82395
CD0851	0.80904	0.87286	0.63809	0.8475	0.81015	0.8637	0.87487	0.84151	0.859	0.86181	0.87014	0.87093	0.86492	0.88716	0.63581	0.8242	0.85447	0.84371	0.83084	0.82873	0.86308	0.82466	0.82591	0.8247	0.82662	0.82502	0.82481	0.82484	0.83073	0.8276	0.82437	0.82713	0.83089	0.82835	0.82813	0.83101	0.82553	0.83426	0.82842	0.8307	0.83222	0.82617	0.82496	0.82926	0.82902	0.83028	0.83123	0.83161	0.82854
CD1018	0.80473	0.86679	0.62655	0.82344	0.81731	0.8537	0.87968	0.84696	0.84101	0.84525	0.85937	0.86222	0.86391	0.88539	0.63716	0.82324	0.86186	0.83371	0.82741	0.82538	0.84705	0.82082	0.82033	0.82083	0.82137	0.81947	0.82065	0.81941	0.7988	0.82346	0.8212	0.82227	0.79872	0.82379	0.82376	0.82705	0.8202	0.82954	0.7925	0.8256	0.82744	0.82173	0.81969	0.82474	0.82544	0.79277	0.82777	0.82857	0.82265
CD0900	0.82805	0.89516	0.65708	0.84408	0.83786	0.83786	0.89133	0.85771	0.87692	0.87464	0.8909	0.89172	0.83556	0.89373	0.66672	0.84214	0.8734	0.86226	0.85434	0.85313	0.87654	0.84881	0.84972	0.84965	0.84998	0.85006	0.85017	0.84959	0.85494	0.85198	0.85071	0.85418	0.85494	0.85228	0.85317	0.85646	0.85002	0.8573	0.85271	0.85406	0.85682	0.84916	0.84965	0.85366	0.85323	0.85427	0.85526	0.85511	0.85111
CD0118	0.79257	0.85756	0.62318	0.81643	0.80755	0.84287	0.87346	0.8362	0.83108	0.83031	0.84594	0.8494	0.85478	0.87833	0.63941	0.81389	0.85381	0.821	0.81346	0.81172	0.83351	0.80689	0.80756	0.80711	0.80802	0.80697	0.80753	0.80713	0.81378	0.81081	0.8077	0.81002	0.81458	0.81114	0.81085	0.81369	0.80759	0.8166	0.81119	0.81238	0.81435	0.80828	0.80702	0.8126	0.81173	0.81291	0.81445	0.81446	0.81136
CD0336	0.85549	0.91732	0.6487	0.90888	0.85376	0.89582	0.93649	0.89055	0.87166	0.89888	0.88939	0.89103	0.89626	0.87031	0.64519	0.88761	0.89728	0.88487	0.88037	0.8817	0.87403	0.88381	0.88455	0.88157	0.88367	0.88126	0.8813	0.88304	0.88338	0.88205	0.88122	0.88248	0.88318	0.88376	0.88412	0.87682	0.88356	0.87551	0.87564	0.87685	0.88263	0.87716	0.883	0.87505	0.88074	0.87498	0.88114	0.88092	0.87608
CD1110	0.8066	0.86847	0.62965	0.81894	0.81645	0.85091	0.87369	0.84465	0.83699	0.83784	0.85556	0.85725	0.85895	0.89066	0.638	0.82354	0.85584	0.83783	0.83206	0.83043	0.85087	0.82536	0.82583	0.82549	0.82653	0.82487	0.82538	0.82487	0.79994	0.82853	0.82611	0.82814	0.8321	0.82874	0.82904	0.83232	0.82545	0.83482	0.79753	0.83061	0.83281	0.82637	0.82489	0.82964	0.83062	0.79771	0.83278	0.83311	0.82793
CD0613	0.80799	0.81871	0.63473	0.83477	0.81069	0.85618	0.87443	0.83953	0.84432	0.84703	0.86278	0.86556	0.86742	0.89107	0.63584	0.82343	0.85459	0.8358	0.82995	0.82753	0.85009	0.82302	0.8238	0.82345	0.82424	0.82321	0.82403	0.82273	0.82986	0.82554	0.8235	0.82547	0.82993	0.82618	0.82606	0.82964	0.82319	0.83218	0.82743	0.82813	0.83009	0.82379	0.82253	0.82743	0.82766	0.82951	0.83066	0.83017	0.82563
CD1020	0.78882	0.85649	0.61813	0.82073	0.80315	0.86228	0.87182	0.84524	0.84029	0.84741	0.85164	0.85199	0.85777	0.87103	0.62322	0.80867	0.85212	0.82395	0.81408	0.8136	0.84512	0.80865	0.8089	0.80946	0.80887	0.80837	0.80984	0.80819	0.81542	0.81096	0.81045	0.80966	0.81557	0.81133	0.81166	0.81502	0.80863	0.81709	0.81324	0.81243	0.81543	0.80957	0.80813	0.81352	0.81349	0.81536	0.81633	0.81552	0.81142
CD0285	0.83428	0.90031	0.65488	0.85189	0.84697	0.87917	0.90398	0.86606	0.88307	0.88339	0.89843	0.89991	0.8966	0.90357	0.66159	0.84587	0.88078	0.86519	0.85843	0.85715	0.87936	0.85282	0.85385	0.85365	0.85462	0.85408	0.85433	0.85354	0.85851	0.85633	0.85452	0.85807	0.85899	0.85665	0.8572	0.85993	0.8544	0.86177	0.8557	0.85892	0.86104	0.85348	0.85376	0.85723	0.85734	0.85781	0.85887	0.85988	0.85516
CD1389	0.82069	0.88854	0.64495	0.84187	0.83326	0.86747	0.88919	0.85399	0.86859	0.86875	0.88367	0.88447	0.88379	0.89	0.66079	0.83241	0.86758	0.85967	0.85231	0.85131	0.87163	0.84779	0.84904	0.84845	0.84991	0.84913	0.84801	0.84901	0.85274	0.85107	0.84841	0.85407	0.85292	0.85196	0.85242	0.85435	0.85015	0.85606	0.84984	0.85381	0.85594	0.84824	0.84951	0.85191	0.85118	0.85173	0.85264	0.85372	0.8501
CD1440	0.74844	0.79922	0.61936	0.79282	0.74789	0.77966	0.80327	0.78407	0.82106	0.82022	0.8146	0.82062	0.78978	0.82207	0.59948	0.78753	0.78753	0.79463	0.78957	0.78584	0.79739	0.78073	0.78041	0.7814	0.78124	0.78053	0.78215	0.78083	0.78737	0.78514	0.78232	0.78445	0.78841	0.78562	0.78466	0.78734	0.78096	0.78879	0.78568	0.78507	0.78741	0.78181	0.78058	0.78711	0.78608	0.78718	0.78795	0.78659	0.78545
CD0062	0.79942	0.86374	0.62731	0.81705	0.81264	0.85018	0.87462	0.84475	0.83475	0.8386	0.85215	0.85523	0.86161	0.88602	0.64026	0.8209	0.85479	0.83488	0.8291	0.82744	0.8476	0.82243	0.82264	0.82261	0.82325	0.82186	0.82265	0.82221	0.7983	0.82618	0.82277	0.82613	0.798	0.82655	0.82614	0.82947	0.82285	0.8321	0.79142	0.82762	0.8297	0.82324	0.82233	0.8277	0.82774	0.79071	0.8299	0.82965	0.82635
CD1003	0.80366	0.86653	0.62777	0.82311	0.81769	0.85276	0.87791	0.84538	0.8379	0.83764	0.85715	0.85812	0.8615	0.88516	0.63886	0.82279	0.85968	0.83434	0.82881	0.82659	0.84788	0.82185	0.8219	0.82226	0.82295	0.82107	0.82226	0.82132	0.79827	0.82441	0.82285	0.8244	0.82876	0.82489	0.82494	0.82807	0.82203	0.83086	0.79254	0.82673	0.82841	0.8234	0.82165	0.79349	0.82697	0.79274	0.82924	0.82952	0.82444
CD0182	0.75317	0.77821	0.61984	0.75898	0.75327	0.76765	0.78185	0.7577	0.81724	0.82887	0.8167	0.81802	0.7541	0.79602	0.59553	0.76926	0.76989	0.75725	0.75646	0.75074	0.76525	0.74861	0.74676	0.74727	0.74853	0.74628	0.75025	0.7415	0.75155	0.74793	0.74723	0.74509	0.75181	0.7486	0.75005	0.75028	0.74183	0.75301	0.75209	0.75099	0.75058	0.75077	0.74157	0.75005	0.74956	0.75114	0.75219	0.75331	0.75228
CD1346	0.90606	0.94068	0.68868	0.92794	0.90662	0.9354	0.96175	0.92564	0.92356	0.93185	0.93156	0.93175	0.93546	0.94218	0.69077	0.92641	0.92661	0.93007	0.92961	0.92951	0.92906	0.8882	0.88808	0.88476	0.92636	0.88509	0.88573	0.8853	0.93102	0.92892	0.88523	0.92763	0.93151	0.92834	0.88912	0.88863	0.92739	0.88763	0.92713	0.88687	0.88803	0.92272	0.92717	0.92885	0.92922	0.92943	0.93142	0.88597	0.92775
CD1328	0.79091	0.85478	0.62262	0.82259	0.80572	0.84585	0.87529	0.83755	0.83484	0.83265	0.84876	0.85227	0.85651	0.87661	0.63907	0.81514	0.85404	0.82007	0.8135	0.81184	0.83328	0.80652	0.80698	0.80677	0.80791	0.80624	0.80733	0.80644	0.81352	0.81061	0.80779	0.811	0.81474	0.81078	0.81072	0.8137	0.80744	0.81618	0.81045	0.81196	0.81416	0.80706	0.80668	0.8119	0.81202	0.81282	0.81493	0.81442	0.81075
CD0598	0.80344	0.86463	0.62644	0.81884	0.81706	0.84992	0.87399	0.84422	0.83529	0.8364	0.85322	0.85662	0.85889	0.88594	0.63953	0.82065	0.85693	0.834	0.82783	0.82544	0.84677	0.8207	0.82082	0.82084	0.82183	0.81991	0.82076	0.82005	0.82775	0.82399	0.8216	0.82327	0.82782	0.82425	0.82423	0.82745	0.82069	0.83059	0.7935	0.82613	0.82796	0.82219	0.82031	0.82551	0.82601	0.79376	0.8285	0.82885	0.82379
CD0594	0.79651	0.83286	0.61935	0.79989	0.80561	0.83463	0.82556	0.8049	0.84365	0.82271	0.82357	0.82398	0.81001	0.88177	0.60502	0.8148	0.80796	0.82701	0.82694	0.82575	0.82518	0.82475	0.82528	0.82499	0.8256	0.82417	0.82614	0.82501	0.8273	0.8253	0.82509	0.82773	0.82703	0.82585	0.82655	0.83009	0.82491	0.82933	0.82606	0.82889	0.83034	0.82497	0.8246	0.82754	0.82429	0.8279	0.82707	0.82926	0.82665
CD0396	0.78937	0.82708	0.59113	0.81941	0.78847	0.82168	0.84077	0.80008	0.79593	0.81148	0.80393	0.80494	0.81504	0.7926	0.59414	0.81549	0.81718	0.80006	0.80115	0.79978	0.79869	0.79381	0.7933	0.79431	0.79443	0.79317	0.79591	0.79266	0.80129	0.79754	0.79601	0.79698	0.80108	0.7977	0.79744	0.80062	0.79318	0.80295	0.798	0.79857	0.80137	0.79349	0.79227	0.79898	0.8	0.7995	0.80201	0.80128	0.79667
CD1458	0.79248	0.85669	0.62474	0.82212	0.80847	0.84525	0.87484	0.83681	0.83451	0.82974	0.84719	0.84987	0.85553	0.87496	0.64004	0.81552	0.85678	0.82019	0.81321	0.81106	0.83363	0.8072	0.80681	0.80768	0.80772	0.80622	0.80819	0.80646	0.81302	0.80954	0.8083	0.80896	0.81434	0.80947	0.80971	0.81294	0.80719	0.81482	0.81047	0.81047	0.81306	0.80637	0.80643	0.81169	0.81136	0.81299	0.81436	0.8138	0.80971
CD0808	0.90066	0.94815	0.68593	0.9351	0.89921	0.93964	0.95666	0.91755	0.91594	0.92744	0.92639	0.9272	0.93578	0.93924	0.68827	0.93164	0.92541	0.94214	0.94286	0.94122	0.9413	0.93747	0.88481	0.88205	0.93874	0.93693	0.93772	0.93754	0.9431	0.94084	0.93661	0.94196	0.94307	0.94099	0.94183	0.94604	0.93799	0.88434	0.94073	0.88261	0.88438	0.93532	0.93694	0.9414	0.94105	0.94193	0.94302	0.88287	0.9399
CD0188	0.83783	0.90913	0.66656	0.87777	0.84091	0.90285	0.91499	0.89162	0.88556	0.89271	0.89267	0.89265	0.88681	0.90172	0.66532	0.86104	0.9027	0.89279	0.88084	0.87688	0.8894	0.87038	0.86996	0.87081	0.87114	0.86998	0.87142	0.8701	0.8793	0.87637	0.87184	0.87435	0.88031	0.87685	0.87539	0.87891	0.87024	0.88021	0.87604	0.87637	0.87914	0.87157	0.86975	0.87786	0.87668	0.87802	0.87986	0.8787	0.87501
CD1064	0.80239	0.8609	0.62549	0.83417	0.81619	0.8603	0.88077	0.84632	0.84376	0.84607	0.86272	0.86413	0.86097	0.88343	0.64049	0.81915	0.85967	0.83402	0.8263	0.82471	0.849	0.81957	0.81978	0.81953	0.82095	0.81891	0.81952	0.8192	0.826	0.823	0.8203	0.82278	0.82631	0.82299	0.82335	0.82632	0.82024	0.8285	0.79141	0.82524	0.82696	0.82108	0.81976	0.79322	0.82485	0.7916	0.82664	0.82772	0.82239
CD0421	0.80139	0.866	0.62566	0.82241	0.8156	0.84973	0.876	0.84178	0.83897	0.8396	0.85645	0.859	0.86129	0.88407	0.63961	0.81938	0.85652	0.83194	0.82501	0.82247	0.84428	0.81831	0.81846	0.81871	0.81933	0.81776	0.81862	0.81762	0.82473	0.82047	0.81904	0.8204	0.82443	0.82124	0.82132	0.82437	0.81825	0.82753	0.78975	0.82341	0.82496	0.82064	0.81782	0.82244	0.82243	0.78999	0.82521	0.82547	0.82109
CD0403	0.90606	0.9372	0.6901	0.92756	0.90589	0.93403	0.95599	0.92441	0.92166	0.92943	0.92652	0.92686	0.93246	0.9349	0.69145	0.92358	0.91866	0.92703	0.9266	0.92586	0.9253	0.88824	0.88855	0.88473	0.88672	0.88546	0.88566	0.88529	0.92817	0.92446	0.88533	0.88869	0.92737	0.92452	0.88742	0.8869	0.88717	0.88688	0.92523	0.88577	0.88706	0.92215	0.8868	0.92555	0.88394	0.92736	0.88324	0.88542	0.92483
CD1465	0.91095	0.94347	0.6889	0.933	0.90646	0.93223	0.95625	0.9313	0.92542	0.92586	0.92632	0.92686	0.931	0.93065	0.68865	0.93283	0.9268	0.92673	0.92554	0.92407	0.92546	0.89498	0.89449	0.89175	0.8929	0.891	0.89269	0.89216	0.92613	0.89368	0.8918	0.89382	0.92701	0.92519	0.89503	0.89394	0.89361	0.89231	0.92371	0.89248	0.89334	0.91995	0.89297	0.9254	0.89251	0.92489	0.89334	0.89146	0.92576
CD0677	0.90062	0.94862	0.68639	0.93618	0.89985	0.94301	0.96376	0.91991	0.91838	0.93623	0.9358	0.93651	0.93984	0.94173	0.68832	0.93423	0.93217	0.94067	0.93979	0.94	0.94029	0.93807	0.8854	0.88205	0.93825	0.93724	0.88289	0.93836	0.9415	0.94081	0.88238	0.94002	0.94278	0.93976	0.94092	0.88569	0.9388	0.88471	0.93844	0.88384	0.8849	0.93271	0.93772	0.94046	0.93992	0.94068	0.94201	0.88307	0.93748
CD0927	0.80166	0.8636	0.62553	0.82117	0.81554	0.85107	0.87467	0.84141	0.83471	0.83497	0.85326	0.85548	0.85753	0.88372	0.63865	0.81854	0.85638	0.83372	0.8282	0.82631	0.84699	0.82161	0.82187	0.8217	0.82281	0.82091	0.82152	0.82097	0.82813	0.82442	0.82278	0.82459	0.82792	0.8244	0.82485	0.82826	0.82195	0.83096	0.79411	0.82654	0.82856	0.82229	0.82145	0.8256	0.8267	0.79423	0.82884	0.82954	0.82382
CD1222	0.89732	0.94603	0.68099	0.93324	0.89554	0.93738	0.95318	0.91547	0.91251	0.92289	0.92107	0.92194	0.93366	0.93761	0.68713	0.93126	0.92367	0.94043	0.94054	0.93846	0.94033	0.93515	0.88297	0.87975	0.93587	0.93457	0.93562	0.93519	0.94066	0.93842	0.93433	0.93897	0.94116	0.93877	0.93929	0.94312	0.93525	0.88237	0.93928	0.94086	0.9438	0.93417	0.93436	0.94021	0.9381	0.94013	0.94078	0.94245	0.93929
CD1462	0.8985	0.94816	0.68067	0.93446	0.89662	0.93848	0.95497	0.91619	0.91419	0.92404	0.92295	0.92385	0.93529	0.93879	0.68816	0.93242	0.92445	0.93897	0.93918	0.93747	0.93857	0.88473	0.88363	0.88056	0.93444	0.88048	0.88124	0.88092	0.93957	0.88248	0.88075	0.88328	0.94015	0.9373	0.8839	0.88244	0.88286	0.8828	0.93752	0.88062	0.88256	0.93192	0.88217	0.9385	0.881	0.93869	0.88226	0.88064	0.93713
CD1336	0.74444	0.81983	0.62232	0.79719	0.74925	0.8027	0.82772	0.79629	0.81738	0.81813	0.8092	0.81241	0.78598	0.81784	0.62138	0.77993	0.81755	0.87268	0.84887	0.84867	0.88698	0.84134	0.84196	0.8406	0.84372	0.84149	0.84106	0.84101	0.8497	0.84887	0.84201	0.84667	0.84946	0.84833	0.84616	0.84694	0.84352	0.84843	0.84755	0.84672	0.84878	0.84699	0.84249	0.85096	0.84851	0.84905	0.84765	0.84789	0.8489
CD0022	0.80952	0.83006	0.61675	0.79619	0.81456	0.83237	0.82563	0.7966	0.83956	0.82271	0.82205	0.82293	0.81046	0.87432	0.61403	0.81326	0.80382	0.82437	0.82831	0.82417	0.82283	0.8205	0.81979	0.82086	0.82052	0.81928	0.82134	0.81999	0.82616	0.8238	0.82084	0.82236	0.82646	0.82425	0.82411	0.82715	0.82034	0.82826	0.82381	0.82508	0.82775	0.82004	0.81917	0.82495	0.82257	0.82564	0.82634	0.82742	0.82412
CD1403	0.80431	0.86438	0.62689	0.81851	0.81806	0.84901	0.87699	0.84504	0.83944	0.83962	0.85554	0.85992	0.8599	0.88486	0.63949	0.82126	0.85675	0.83267	0.82719	0.82517	0.84597	0.82039	0.82071	0.82053	0.82147	0.8198	0.82033	0.82006	0.82675	0.82372	0.82123	0.8236	0.82704	0.82389	0.8241	0.82709	0.82094	0.83014	0.79219	0.82588	0.82772	0.82205	0.82049	0.82499	0.82535	0.7915	0.82758	0.82825	0.82415
CD1145	0.7848	0.87733	0.66028	0.87447	0.78158	0.85147	0.83674	0.87402	0.85436	0.84773	0.83578	0.85636	0.85199	0.8563	0.63775	0.82055	0.84984	0.8178	0.81498	0.81409	0.83857	0.81314	0.81189	0.81304	0.8145	0.81184	0.8127	0.81244	0.813	0.81379	0.81402	0.8137	0.81436	0.81442	0.81623	0.81443	0.81354	0.81704	0.81105	0.81691	0.81529	0.81403	0.81358	0.81357	0.81466	0.81231	0.81302	0.81809	0.81226
CD0072	0.78142	0.85985	0.61401	0.8446	0.77927	0.86645	0.86345	0.83726	0.80639	0.82454	0.82587	0.82745	0.85513	0.83515	0.61944	0.8408	0.87305	0.83765	0.83364	0.7804	0.8362	0.7797	0.78134	0.82622	0.78068	0.7761	0.82645	0.82563	0.83215	0.7796	0.827	0.78202	0.83337	0.83118	0.77906	0.78114	0.78136	0.78112	0.82951	0.83108	0.83366	0.82575	0.78145	0.83117	0.77699	0.83116	0.83258	0.83297	0.8292
CD0316	0.90316	0.93711	0.69061	0.92542	0.90404	0.93613	0.96102	0.92391	0.92357	0.9343	0.93236	0.93264	0.9341	0.94026	0.69056	0.92452	0.92416	0.92765	0.92767	0.92775	0.9268	0.88716	0.88746	0.88354	0.92419	0.88425	0.88449	0.92525	0.92946	0.92651	0.88413	0.92703	0.92883	0.9259	0.92748	0.88655	0.88598	0.93186	0.92609	0.93016	0.93312	0.92278	0.88566	0.92668	0.88285	0.92844	0.92978	0.88403	0.9257
CD1390	0.89702	0.946	0.68202	0.93275	0.8948	0.93687	0.95337	0.91498	0.91276	0.92197	0.92123	0.92217	0.93382	0.93813	0.68822	0.93148	0.92362	0.93954	0.93995	0.93814	0.93956	0.93418	0.8828	0.87968	0.93518	0.93312	0.93465	0.934	0.9401	0.93811	0.93343	0.93809	0.94066	0.93825	0.88281	0.88159	0.93442	0.8813	0.9384	0.87942	0.8813	0.93297	0.93336	0.93937	0.93787	0.93934	0.94028	0.87931	0.93824
CD0896	0.8714	0.90479	0.66512	0.88157	0.85792	0.88934	0.95882	0.86906	0.89655	0.88541	0.90296	0.89388	0.88666	0.8638	0.65506	0.87801	0.86881	0.88959	0.89428	0.89039	0.89144	0.88547	0.88398	0.88718	0.88646	0.88253	0.88958	0.88074	0.89241	0.88765	0.8859	0.88442	0.8926	0.88928	0.88656	0.89033	0.87828	0.89263	0.89074	0.88944	0.89174	0.88655	0.87676	0.89269	0.8895	0.89304	0.89324	0.89135	0.88959
CD1134	0.80438	0.86706	0.62587	0.81817	0.81864	0.84967	0.87662	0.84585	0.83691	0.83668	0.85503	0.85706	0.85893	0.88219	0.63834	0.82197	0.85978	0.83234	0.82635	0.82427	0.84506	0.82057	0.82065	0.82057	0.82159	0.81977	0.82033	0.82009	0.82599	0.82285	0.82133	0.82252	0.82613	0.82291	0.82332	0.82617	0.82074	0.82893	0.79316	0.82493	0.82682	0.82065	0.82035	0.82412	0.82457	0.79341	0.82655	0.82714	0.8226
CD1430	0.7386	0.82392	0.57938	0.78546	0.74108	0.80683	0.81242	0.78638	0.77263	0.78353	0.78297	0.78369	0.81181	0.79392	0.59334	0.79825	0.84527	0.79527	0.78248	0.78026	0.78883	0.77439	0.77475	0.77454	0.77574	0.77473	0.77504	0.77496	0.78198	0.77993	0.77641	0.7789	0.78308	0.78012	0.77894	0.78146	0.77563	0.7832	0.77964	0.77966	0.78193	0.77589	0.77533	0.78027	0.77995	0.7805	0.78285	0.78179	0.77922
CD0798	0.88347	0.91972	0.67471	0.90774	0.88408	0.90794	0.94265	0.91812	0.89549	0.91356	0.90849	0.90847	0.90932	0.91821	0.67307	0.91826	0.90418	0.93468	0.93188	0.93327	0.93397	0.93041	0.93137	0.92985	0.93153	0.93131	0.92936	0.93278	0.93561	0.93471	0.93087	0.9362	0.93582	0.93338	0.93429	0.94002	0.93346	0.93877	0.93242	0.93662	0.94039	0.92895	0.93316	0.93473	0.93337	0.93454	0.93541	0.93764	0.93303
CD1301	0.79247	0.83134	0.61432	0.79321	0.80653	0.83423	0.8227	0.80112	0.84452	0.82789	0.82584	0.82566	0.80965	0.87237	0.60972	0.81307	0.80176	0.82193	0.82462	0.82373	0.82071	0.82073	0.82007	0.82091	0.82156	0.81928	0.82126	0.82009	0.82564	0.82355	0.8206	0.82352	0.82628	0.82356	0.82388	0.82623	0.82029	0.82765	0.82309	0.8253	0.82693	0.81991	0.8197	0.82407	0.82308	0.82463	0.82555	0.8274	0.82262
CD1056	0.75064	0.77831	0.61371	0.74687	0.76102	0.77205	0.7757	0.74639	0.81536	0.82692	0.80935	0.81057	0.75023	0.79804	0.59793	0.76158	0.76995	0.75325	0.75296	0.74802	0.76366	0.74505	0.74022	0.74553	0.74412	0.74077	0.74735	0.74021	0.74808	0.74293	0.7453	0.74276	0.74847	0.74628	0.74814	0.74886	0.74042	0.75112	0.74878	0.74652	0.74859	0.74783	0.73934	0.74988	0.74472	0.74994	0.74826	0.74834	0.74759
CD0960	0.81331	0.8735	0.64711	0.83328	0.81464	0.86338	0.86534	0.8258	0.85633	0.85781	0.86855	0.87044	0.86765	0.89194	0.63821	0.83432	0.86539	0.83471	0.83132	0.82834	0.8447	0.8238	0.82445	0.82434	0.82508	0.82399	0.82469	0.82384	0.83062	0.82653	0.82451	0.82583	0.83132	0.8272	0.82631	0.82997	0.82453	0.8327	0.8278	0.82856	0.83045	0.82397	0.82376	0.80959	0.82797	0.8299	0.8317	0.83077	0.82667
CD1245	0.69013	0.74307	0.53994	0.72477	0.70381	0.73982	0.75661	0.73918	0.72791	0.72889	0.72891	0.72882	0.74089	0.74783	0.58378	0.74466	0.74741	0.74641	0.73927	0.73436	0.73945	0.73053	0.72991	0.73084	0.73036	0.73024	0.73126	0.73044	0.73609	0.73466	0.73191	0.7332	0.73718	0.73414	0.73375	0.73652	0.73078	0.73726	0.73366	0.73301	0.73687	0.70204	0.73037	0.69889	0.73456	0.73478	0.7366	0.73561	0.73283
CD0759	0.88532	0.92556	0.67423	0.91861	0.88155	0.91508	0.93624	0.90281	0.89618	0.91663	0.9143	0.91534	0.91984	0.91762	0.67423	0.92263	0.91239	0.92283	0.92233	0.92128	0.92251	0.91874	0.91899	0.91888	0.91988	0.91853	0.91893	0.91902	0.92243	0.92247	0.91819	0.92217	0.92323	0.92205	0.92183	0.92639	0.91934	0.92564	0.92084	0.92489	0.92717	0.91748	0.91837	0.92263	0.9218	0.92221	0.92263	0.92486	0.92096
CD0645	0.90911	0.94447	0.69089	0.93081	0.90628	0.93331	0.95887	0.92883	0.92544	0.92743	0.92807	0.92871	0.93282	0.93373	0.68957	0.93406	0.93098	0.92613	0.92529	0.92439	0.92526	0.89244	0.89167	0.88914	0.89007	0.8882	0.88996	0.88942	0.92618	0.89188	0.88905	0.89074	0.9271	0.92521	0.89184	0.89118	0.8909	0.8898	0.92299	0.88977	0.89028	0.91962	0.89028	0.92522	0.89048	0.92446	0.89154	0.88822	0.92533
CD0363	0.89668	0.94639	0.68229	0.93324	0.89443	0.93692	0.95401	0.91478	0.91271	0.92264	0.92187	0.92286	0.93426	0.93886	0.68852	0.93197	0.92441	0.93989	0.9402	0.9385	0.94017	0.93447	0.88228	0.9346	0.93529	0.93327	0.93486	0.93417	0.94053	0.93866	0.93396	0.93815	0.94134	0.9386	0.93901	0.94258	0.93482	0.94401	0.93877	0.94029	0.94354	0.93324	0.9338	0.93999	0.93832	0.93986	0.94076	0.94246	0.93867
CD1084	0.90621	0.9502	0.68467	0.93956	0.9047	0.9434	0.96194	0.92259	0.9216	0.93536	0.9336	0.93438	0.94153	0.93836	0.69021	0.93518	0.92896	0.93453	0.93456	0.93367	0.93411	0.88781	0.88735	0.88453	0.88661	0.88455	0.8854	0.88494	0.93554	0.88631	0.88489	0.88835	0.93668	0.8864	0.88814	0.88731	0.88665	0.886	0.93263	0.88581	0.88733	0.92757	0.88611	0.93443	0.88499	0.93485	0.88534	0.88524	0.93157
CD0934	0.90705	0.94429	0.68426	0.93528	0.90447	0.92696	0.95519	0.92361	0.9201	0.93619	0.92692	0.92827	0.9283	0.91754	0.68195	0.92536	0.91818	0.91445	0.91495	0.91355	0.91378	0.90329	0.902	0.90084	0.90064	0.90003	0.90172	0.90123	0.91541	0.9023	0.90068	0.90187	0.90383	0.90319	0.90388	0.89563	0.90267	0.8932	0.91209	0.89547	0.90263	0.90727	0.90209	0.9145	0.9013	0.91495	0.90111	0.90149	0.9113
CD0700	0.90615	0.94488	0.68241	0.93622	0.90615	0.92836	0.95627	0.9239	0.92208	0.94116	0.93149	0.93263	0.92848	0.91639	0.68106	0.925	0.91907	0.91465	0.91455	0.914	0.9138	0.90319	0.90341	0.90068	0.90221	0.89988	0.90146	0.90109	0.91566	0.90182	0.90046	0.90351	0.91744	0.90254	0.9042	0.8967	0.90252	0.89587	0.91209	0.89619	0.9042	0.90711	0.90208	0.91465	0.90187	0.91509	0.90105	0.90299	0.91107
CD0294	0.90547	0.94722	0.6897	0.93648	0.90405	0.94048	0.96154	0.92642	0.92289	0.93996	0.93811	0.9386	0.94233	0.94055	0.68789	0.93584	0.93705	0.93589	0.93387	0.93335	0.93411	0.8886	0.93028	0.88538	0.93115	0.88521	0.88636	0.93063	0.93509	0.93454	0.92965	0.93412	0.93658	0.93351	0.88889	0.88826	0.93161	0.93898	0.93135	0.93611	0.88775	0.92616	0.93019	0.93463	0.88467	0.93381	0.93566	0.88589	0.93146
CD1070	0.89651	0.94675	0.68341	0.93216	0.89516	0.94096	0.96254	0.91628	0.91616	0.93133	0.93124	0.93202	0.93809	0.94466	0.68771	0.93369	0.93065	0.94067	0.94109	0.94116	0.94055	0.93725	0.88102	0.9368	0.93869	0.93607	0.93714	0.93754	0.94186	0.94119	0.87814	0.94046	0.9426	0.94032	0.94178	0.94664	0.93871	0.88156	0.93804	0.94261	0.9464	0.93259	0.93725	0.94035	0.94107	0.94025	0.94205	0.87812	0.9388
CD0545	0.80329	0.86201	0.63531	0.84355	0.82599	0.85923	0.88836	0.86751	0.84415	0.84508	0.8459	0.8461	0.86922	0.87186	0.66862	0.83312	0.8633	0.86818	0.86079	0.85812	0.86549	0.85292	0.85193	0.85312	0.85291	0.8519	0.85353	0.8524	0.85994	0.85815	0.85479	0.85596	0.86116	0.85756	0.85748	0.86018	0.85254	0.8608	0.85668	0.8568	0.8607	0.85133	0.85222	0.85868	0.85811	0.85849	0.86038	0.85971	0.85567
CD0369	0.83621	0.90977	0.65379	0.86021	0.84421	0.90503	0.92005	0.88782	0.89976	0.90047	0.90682	0.90687	0.90151	0.90606	0.66207	0.85461	0.8956	0.85795	0.83404	0.83764	0.87794	0.84664	0.84606	0.84738	0.84682	0.84601	0.84867	0.84553	0.85468	0.85062	0.8484	0.84803	0.85523	0.85056	0.84963	0.85385	0.84591	0.85616	0.85092	0.85036	0.85384	0.82803	0.84526	0.85163	0.85373	0.85398	0.8555	0.854	0.82922
CD1204	0.83395	0.85347	0.62613	0.80418	0.83115	0.8236	0.85947	0.81097	0.85284	0.8766	0.86588	0.86927	0.81781	0.891	0.61669	0.84028	0.83171	0.82253	0.82658	0.82517	0.82293	0.81955	0.81829	0.81978	0.82077	0.8182	0.81994	0.81757	0.82595	0.82518	0.82094	0.82267	0.82799	0.8272	0.82497	0.82813	0.81977	0.82774	0.82605	0.82587	0.83166	0.82695	0.81907	0.83752	0.82516	0.82954	0.83194	0.83235	0.83158
CD1473	0.80053	0.8626	0.63851	0.84292	0.82445	0.85777	0.89086	0.86577	0.84114	0.84559	0.84624	0.84608	0.87425	0.87073	0.66605	0.8293	0.86127	0.86781	0.85808	0.85514	0.86304	0.85003	0.85016	0.85058	0.85133	0.8503	0.85086	0.85056	0.85762	0.85527	0.85161	0.85445	0.85874	0.85542	0.85533	0.85785	0.85127	0.85937	0.85434	0.85531	0.85825	0.8503	0.85111	0.85612	0.8551	0.85598	0.85749	0.85731	0.85453
CD1342	0.57995	0.63491	0.49868	0.68527	0.58171	0.69829	0.62077	0.65037	0.6611	0.6599	0.66445	0.65482	0.62799	0.63787	0.49202	0.60214	0.62827	0.67044	0.65618	0.65553	0.67221	0.65218	0.65345	0.65223	0.65373	0.65341	0.65273	0.65392	0.65548	0.65483	0.65311	0.65676	0.65538	0.6559	0.65372	0.65581	0.65398	0.65555	0.65657	0.65546	0.65603	0.65668	0.65376	0.6583	0.65463	0.65649	0.65511	0.65368	0.65937
CD1155	0.79347	0.82413	0.61474	0.79526	0.80323	0.82435	0.82365	0.79811	0.85037	0.82335	0.82194	0.82287	0.81016	0.86501	0.60974	0.81319	0.80319	0.8199	0.82248	0.82012	0.81784	0.8171	0.81652	0.81735	0.8186	0.81588	0.81774	0.81698	0.82169	0.81985	0.81722	0.81927	0.82191	0.8202	0.82029	0.8229	0.81731	0.82369	0.81907	0.82222	0.82367	0.81659	0.81711	0.8199	0.81852	0.82076	0.82176	0.82362	0.81904
CD1476	0.82472	0.88664	0.66083	0.87096	0.83924	0.88595	0.90128	0.88207	0.85796	0.85922	0.86635	0.8648	0.88715	0.89483	0.67614	0.85259	0.88425	0.88421	0.876	0.87223	0.87941	0.86762	0.86784	0.86818	0.86919	0.86808	0.86872	0.86823	0.87445	0.87247	0.86889	0.87232	0.87527	0.87331	0.87233	0.87482	0.86895	0.87746	0.87217	0.8738	0.87584	0.86828	0.86864	0.87335	0.87232	0.8734	0.87477	0.87455	0.87245
CD0915	0.90605	0.95037	0.68742	0.93898	0.90521	0.94698	0.96745	0.92408	0.92686	0.94589	0.94199	0.94274	0.94458	0.93902	0.68988	0.93722	0.93401	0.93129	0.93069	0.93049	0.9311	0.88842	0.92715	0.88502	0.92723	0.88493	0.88578	0.92783	0.93232	0.93133	0.92695	0.92908	0.93406	0.9303	0.88872	0.88821	0.92844	0.93552	0.92904	0.93164	0.8879	0.92399	0.92738	0.93117	0.88617	0.93158	0.93307	0.88606	0.92872
CD0113	0.90796	0.94062	0.69139	0.92944	0.90915	0.93279	0.9596	0.92766	0.93059	0.94047	0.93235	0.93304	0.93399	0.93449	0.68916	0.93031	0.92887	0.92285	0.92273	0.92246	0.92242	0.89094	0.88888	0.88765	0.88879	0.88594	0.88745	0.88778	0.92355	0.89125	0.88665	0.8892	0.92491	0.89106	0.88989	0.88859	0.88945	0.8872	0.9201	0.88655	0.88797	0.91638	0.88809	0.92222	0.88989	0.92193	0.89006	0.88653	0.92201
CD0951	0.80646	0.88194	0.63184	0.86196	0.81735	0.88176	0.89076	0.86882	0.84877	0.86523	0.86664	0.86747	0.88014	0.87386	0.6578	0.84851	0.87969	0.87343	0.8682	0.86391	0.86907	0.85828	0.85726	0.85868	0.858	0.85731	0.85927	0.85728	0.86592	0.86434	0.85978	0.86089	0.8677	0.86294	0.86291	0.86668	0.85743	0.86678	0.86184	0.86108	0.8674	0.85709	0.85668	0.86394	0.86474	0.86426	0.86722	0.8654	0.86168
CD1460	0.84608	0.91457	0.6683	0.87195	0.84674	0.88994	0.90994	0.87219	0.88825	0.88622	0.901	0.90285	0.90339	0.92125	0.65633	0.86143	0.88962	0.87369	0.86713	0.86435	0.89008	0.86177	0.86262	0.86233	0.86316	0.86233	0.8632	0.8619	0.86687	0.86251	0.86227	0.86135	0.86734	0.86344	0.86282	0.86661	0.86242	0.86997	0.86443	0.86513	0.86742	0.86056	0.8617	0.86511	0.86426	0.86662	0.86772	0.86699	0.8632
CD1037	0.80803	0.87037	0.64046	0.83968	0.81115	0.85453	0.87344	0.84225	0.83983	0.84239	0.85845	0.86107	0.86449	0.891	0.63785	0.82619	0.85757	0.83746	0.832	0.83012	0.85016	0.82536	0.82605	0.82579	0.8272	0.82532	0.82591	0.82528	0.83186	0.82836	0.82621	0.8289	0.83195	0.82902	0.82898	0.83195	0.82603	0.83422	0.829	0.83094	0.83281	0.82594	0.8255	0.8291	0.83063	0.83106	0.83259	0.83226	0.8275
CD1461	0.80688	0.87053	0.64938	0.85092	0.8237	0.86755	0.88825	0.85925	0.84679	0.84865	0.84963	0.85075	0.86879	0.87553	0.67609	0.83497	0.86652	0.86805	0.85917	0.85576	0.8625	0.85091	0.85042	0.85151	0.8518	0.85059	0.85207	0.85165	0.85751	0.85524	0.85311	0.85537	0.85869	0.85448	0.856	0.85891	0.85301	0.86027	0.85425	0.85581	0.85965	0.84949	0.85257	0.85559	0.85574	0.85656	0.85799	0.85877	0.85339
CD0408	0.90175	0.95133	0.68768	0.93703	0.90216	0.94284	0.96614	0.91983	0.92435	0.94152	0.93959	0.94038	0.94127	0.93839	0.68834	0.93418	0.93416	0.92972	0.92957	0.93029	0.92887	0.88569	0.92596	0.88257	0.92605	0.88257	0.8833	0.9266	0.93111	0.93011	0.92585	0.92989	0.93164	0.92847	0.93063	0.93633	0.9275	0.93469	0.92714	0.93112	0.93624	0.9218	0.92635	0.92896	0.93044	0.92957	0.93153	0.88438	0.92697
CD1352	0.78482	0.84988	0.62474	0.81983	0.79	0.82678	0.85623	0.82102	0.83438	0.83498	0.85056	0.85439	0.84089	0.86722	0.63142	0.80594	0.84084	0.81774	0.81161	0.80904	0.8308	0.80426	0.80358	0.80495	0.80441	0.80265	0.80573	0.8026	0.81097	0.80734	0.80532	0.80576	0.81208	0.8078	0.80746	0.81046	0.80296	0.81244	0.80825	0.80782	0.81073	0.80395	0.80207	0.80961	0.80869	0.81064	0.81205	0.81154	0.80662
CD0733	0.71199	0.76614	0.62177	0.79861	0.70911	0.76769	0.76547	0.77034	0.8074	0.80369	0.76286	0.76461	0.77037	0.78658	0.57458	0.74099	0.77476	0.80703	0.79295	0.79108	0.82924	0.78539	0.787	0.78588	0.78688	0.78634	0.78685	0.78655	0.79104	0.7888	0.78679	0.79079	0.79112	0.79046	0.78671	0.79018	0.78653	0.79106	0.7929	0.78959	0.7898	0.79302	0.78603	0.79465	0.7897	0.79399	0.79134	0.78823	0.79567
CD1170	0.85043	0.91418	0.66517	0.8671	0.85368	0.89308	0.9143	0.88245	0.89339	0.89338	0.91037	0.91302	0.90746	0.92091	0.66136	0.86036	0.89524	0.86619	0.86005	0.85803	0.88075	0.85284	0.85316	0.85387	0.85394	0.85327	0.85483	0.85297	0.85884	0.85725	0.8546	0.85811	0.86051	0.85764	0.85812	0.86093	0.85367	0.86236	0.85646	0.85856	0.86132	0.85184	0.85285	0.85818	0.85815	0.85861	0.85983	0.86045	0.85576
CD0470	0.9071	0.95657	0.68687	0.93964	0.9053	0.95133	0.97496	0.92491	0.9293	0.94236	0.94604	0.94694	0.94715	0.93461	0.68882	0.93922	0.93475	0.92909	0.92854	0.9288	0.92918	0.92699	0.92685	0.92664	0.92697	0.92635	0.92667	0.92745	0.93035	0.92946	0.8872	0.92858	0.93144	0.92856	0.89082	0.89061	0.92821	0.88983	0.92714	0.88876	0.88989	0.92224	0.9271	0.92934	0.92853	0.92942	0.93085	0.88786	0.92688
CD1383	0.9081	0.96005	0.68765	0.94238	0.9058	0.95081	0.97128	0.92502	0.92784	0.93653	0.94038	0.9413	0.94707	0.93218	0.6892	0.93838	0.93084	0.92848	0.92907	0.92755	0.92755	0.89091	0.89053	0.88733	0.88859	0.88753	0.8882	0.8878	0.92984	0.88801	0.88757	0.89147	0.93011	0.92689	0.9275	0.89145	0.88943	0.89143	0.92704	0.88969	0.89055	0.92111	0.88895	0.92791	0.88721	0.92868	0.88796	0.88856	0.92533
CD1137	0.909	0.95847	0.6839	0.94243	0.90785	0.94951	0.96846	0.92645	0.92993	0.93492	0.93942	0.94036	0.94566	0.93039	0.68838	0.93727	0.9288	0.92623	0.92581	0.92415	0.92508	0.89217	0.89147	0.88875	0.92271	0.88874	0.92198	0.88908	0.92626	0.92378	0.88889	0.92395	0.92709	0.92433	0.92437	0.8904	0.92175	0.89049	0.92383	0.88902	0.89085	0.91857	0.92088	0.92498	0.92385	0.92501	0.92669	0.92794	0.92405
CD0381	0.80719	0.86777	0.64838	0.85224	0.82488	0.86565	0.88482	0.86279	0.8464	0.84769	0.84842	0.84917	0.8687	0.87711	0.67776	0.83463	0.86633	0.86623	0.85577	0.85271	0.861	0.84929	0.84898	0.84987	0.8506	0.8491	0.84954	0.84805	0.85463	0.85339	0.84995	0.85323	0.85581	0.85394	0.85419	0.85649	0.84979	0.85891	0.85276	0.85508	0.85748	0.84866	0.84951	0.85426	0.85252	0.85377	0.85526	0.85566	0.85169
CD0419	0.89073	0.94215	0.67285	0.93375	0.88345	0.93205	0.94617	0.90838	0.90501	0.9125	0.91228	0.91322	0.93102	0.90962	0.67471	0.93497	0.92824	0.90955	0.90924	0.90755	0.90842	0.87577	0.87506	0.87252	0.87354	0.87159	0.87329	0.87189	0.90944	0.87525	0.87242	0.87407	0.91087	0.90922	0.87528	0.87438	0.87424	0.87286	0.90658	0.87295	0.87364	0.90284	0.87363	0.90894	0.87392	0.90802	0.87494	0.8717	0.90755
CD0222	0.84602	0.90588	0.67625	0.88074	0.84786	0.89796	0.91419	0.89621	0.88958	0.88824	0.89101	0.89263	0.90245	0.91251	0.67157	0.8656	0.90103	0.88928	0.88111	0.87723	0.88721	0.86993	0.86936	0.87013	0.87069	0.86934	0.87044	0.86948	0.87949	0.87663	0.87168	0.87412	0.88068	0.87698	0.87533	0.87899	0.86995	0.88037	0.8756	0.87609	0.87905	0.87114	0.86937	0.87781	0.87712	0.87792	0.88013	0.87902	0.87512
CD0049	0.89131	0.94395	0.68413	0.93003	0.89021	0.9377	0.95635	0.91164	0.90951	0.92443	0.92362	0.92525	0.93589	0.94186	0.68881	0.92916	0.9258	0.93894	0.94032	0.94006	0.93879	0.93603	0.93666	0.93595	0.93757	0.93521	0.93631	0.9364	0.94059	0.93953	0.93604	0.94078	0.94074	0.93868	0.94126	0.94576	0.9377	0.94477	0.9379	0.94189	0.94559	0.93236	0.93662	0.93879	0.94014	0.93976	0.94036	0.9434	0.93796
CD1469	0.90336	0.95157	0.68464	0.93749	0.90182	0.9437	0.9682	0.92244	0.92317	0.93881	0.9397	0.94067	0.94054	0.93883	0.68979	0.93639	0.93607	0.93137	0.93122	0.93272	0.93128	0.88774	0.8859	0.88317	0.93103	0.88295	0.88379	0.93041	0.93301	0.88631	0.88313	0.9316	0.93433	0.8868	0.88794	0.88775	0.88525	0.93601	0.92911	0.93355	0.88612	0.92365	0.88469	0.93133	0.88493	0.93114	0.88512	0.88427	0.92906
CD0223	0.70288	0.75943	0.5579	0.75358	0.71958	0.75708	0.771	0.75665	0.72993	0.72897	0.73302	0.73468	0.7565	0.75583	0.60272	0.72517	0.70736	0.75482	0.74925	0.74638	0.75231	0.74616	0.74595	0.74557	0.74769	0.74612	0.74559	0.74677	0.74812	0.74935	0.74612	0.7507	0.74822	0.74852	0.75029	0.75032	0.74781	0.75147	0.74566	0.74999	0.75207	0.75734	0.7475	0.75345	0.74628	0.74658	0.7475	0.74884	0.74745
CD0348	0.78596	0.88161	0.65993	0.87682	0.78285	0.85369	0.82855	0.87602	0.85006	0.84359	0.85573	0.84866	0.85338	0.8572	0.63817	0.81939	0.84532	0.81694	0.81424	0.81366	0.83582	0.81277	0.81153	0.81268	0.8142	0.81147	0.81236	0.81201	0.81256	0.81349	0.81343	0.81302	0.8137	0.8141	0.81617	0.81386	0.81312	0.81678	0.8107	0.81677	0.81517	0.81351	0.81309	0.81308	0.81415	0.81205	0.81254	0.81769	0.81193
CD1471	0.79846	0.85873	0.64377	0.83721	0.8177	0.85341	0.89317	0.86962	0.84616	0.85005	0.84698	0.84781	0.86796	0.86655	0.6599	0.82475	0.85615	0.87072	0.86379	0.86117	0.8686	0.85324	0.85341	0.85385	0.85422	0.85353	0.85439	0.85432	0.86374	0.86156	0.85499	0.85804	0.865	0.86116	0.85858	0.86199	0.855	0.8619	0.86038	0.85822	0.86244	0.85534	0.8549	0.8621	0.86126	0.86171	0.86347	0.86045	0.85973
CD0196	0.84929	0.91133	0.64155	0.89496	0.8444	0.91037	0.94435	0.86456	0.87156	0.88556	0.89517	0.89649	0.91038	0.86387	0.64442	0.88816	0.88434	0.87486	0.87604	0.87406	0.87371	0.87051	0.86989	0.87129	0.87333	0.8688	0.87132	0.86887	0.87611	0.8738	0.87126	0.87126	0.87772	0.87342	0.87288	0.8759	0.86971	0.87838	0.8737	0.87532	0.87732	0.86828	0.86862	0.87545	0.87499	0.87625	0.877	0.87698	0.87165
CD0172	0.82935	0.85244	0.63725	0.83391	0.82394	0.86023	0.84535	0.83725	0.85432	0.84884	0.84733	0.84892	0.83163	0.88793	0.63333	0.84006	0.83657	0.85143	0.85313	0.85137	0.85236	0.85426	0.8543	0.85439	0.85479	0.8538	0.8543	0.85451	0.85205	0.85073	0.85504	0.85539	0.85143	0.85153	0.8539	0.85569	0.85454	0.85514	0.85142	0.85507	0.85551	0.85134	0.8545	0.8525	0.85016	0.8526	0.85133	0.8543	0.85205
CD0457	0.90349	0.9385	0.6917	0.92666	0.90368	0.93488	0.96505	0.92351	0.92923	0.94537	0.93677	0.9373	0.93612	0.93525	0.68812	0.92556	0.92507	0.91909	0.9194	0.91988	0.91827	0.88589	0.88651	0.88343	0.91709	0.8829	0.88329	0.91764	0.92134	0.9184	0.88298	0.91865	0.92041	0.91776	0.91956	0.88546	0.8851	0.92342	0.91758	0.92205	0.92446	0.91494	0.8846	0.91807	0.88181	0.92007	0.92123	0.88281	0.9179
CD0036	0.85906	0.89413	0.65599	0.88429	0.85664	0.88657	0.91302	0.87592	0.88006	0.87981	0.88005	0.88317	0.88765	0.8841	0.6533	0.88859	0.8894	0.87874	0.87852	0.87891	0.87832	0.8758	0.87564	0.87506	0.87722	0.87496	0.87482	0.87641	0.87955	0.88047	0.875	0.87788	0.88115	0.87935	0.87873	0.88405	0.87801	0.883	0.87521	0.88111	0.88358	0.87136	0.87731	0.87862	0.87841	0.87755	0.87975	0.88261	0.87727
CD0116	0.85213	0.9185	0.67726	0.87246	0.85468	0.90293	0.90494	0.87323	0.90078	0.89703	0.91151	0.91138	0.90352	0.9197	0.65853	0.87289	0.89968	0.86996	0.86515	0.86273	0.88	0.85811	0.85872	0.85899	0.85928	0.85943	0.8603	0.85851	0.86482	0.86083	0.86017	0.86164	0.8654	0.86151	0.86152	0.86514	0.85897	0.86728	0.86207	0.86319	0.86602	0.85755	0.85819	0.86346	0.86281	0.86445	0.86558	0.86491	0.86023
CD0418	0.84223	0.9065	0.6435	0.88956	0.84154	0.90974	0.94272	0.8631	0.87186	0.88777	0.89625	0.89773	0.90286	0.86476	0.64662	0.89973	0.89461	0.87375	0.87448	0.87301	0.8726	0.8699	0.86992	0.87036	0.87211	0.86895	0.87027	0.86919	0.87462	0.87264	0.87128	0.87171	0.87553	0.87265	0.87241	0.87574	0.87007	0.87761	0.87175	0.87428	0.87682	0.86819	0.86895	0.87383	0.87318	0.87405	0.87539	0.87632	0.87105
CD0241	0.83439	0.89758	0.67229	0.86837	0.83442	0.89075	0.90523	0.88166	0.87919	0.87812	0.88179	0.88147	0.89272	0.90441	0.66782	0.85744	0.89004	0.84429	0.83788	0.83968	0.88108	0.86534	0.86531	0.86575	0.86638	0.86545	0.86654	0.86531	0.8712	0.86916	0.86698	0.8699	0.87241	0.86988	0.87001	0.87225	0.86557	0.87337	0.86951	0.87053	0.87294	0.84665	0.86504	0.84675	0.86899	0.87095	0.87171	0.87147	0.84706
CD0179	0.90336	0.95041	0.68612	0.93809	0.90343	0.94629	0.97067	0.92277	0.92929	0.9523	0.94461	0.9455	0.94407	0.93499	0.6885	0.93692	0.93409	0.92545	0.92551	0.92603	0.92528	0.88902	0.88737	0.88566	0.92288	0.8847	0.8853	0.92332	0.92715	0.92576	0.92248	0.92545	0.92792	0.92481	0.88865	0.88816	0.92361	0.93002	0.92376	0.92645	0.88715	0.91874	0.92267	0.92534	0.88426	0.92597	0.9275	0.88531	0.92381
CD0463	0.84364	0.90707	0.67774	0.88493	0.84327	0.89988	0.91123	0.89392	0.88272	0.88016	0.88164	0.88318	0.90404	0.91409	0.67432	0.86883	0.90355	0.89064	0.8836	0.87989	0.88714	0.87552	0.8748	0.87624	0.87632	0.87476	0.87701	0.87512	0.88219	0.87984	0.87708	0.87932	0.88336	0.88028	0.87969	0.88249	0.87541	0.88402	0.87998	0.88023	0.88322	0.87457	0.87494	0.88096	0.87978	0.88136	0.8827	0.88165	0.87929
CD0245	0.90764	0.95783	0.68688	0.94341	0.90891	0.95536	0.97188	0.92726	0.93693	0.94287	0.95054	0.95123	0.95327	0.92722	0.68753	0.93827	0.93215	0.92279	0.9223	0.92108	0.92189	0.8918	0.89109	0.88853	0.91981	0.8887	0.88912	0.88895	0.92337	0.92127	0.88881	0.92154	0.92432	0.92114	0.92181	0.92639	0.92009	0.89017	0.92073	0.92333	0.92683	0.91552	0.9193	0.92222	0.88858	0.92262	0.92388	0.88963	0.91963
CD1093	0.90561	0.95155	0.68584	0.9411	0.90574	0.9452	0.96786	0.92451	0.93008	0.9516	0.94157	0.94253	0.94489	0.93259	0.68703	0.93673	0.93099	0.92417	0.92431	0.92348	0.92375	0.88961	0.88873	0.88654	0.8875	0.88637	0.88705	0.88685	0.92573	0.88817	0.8867	0.88899	0.92636	0.9226	0.88908	0.88857	0.88875	0.88807	0.9227	0.88709	0.88811	0.91704	0.88816	0.9239	0.887	0.92484	0.88726	0.8863	0.92127
CD1468	0.90576	0.95174	0.68588	0.94127	0.90581	0.94503	0.96788	0.92431	0.92983	0.95137	0.94118	0.94213	0.94475	0.93251	0.68695	0.93669	0.93085	0.92379	0.92402	0.92312	0.92331	0.88937	0.88848	0.88624	0.88722	0.88611	0.88674	0.88657	0.92535	0.88789	0.88642	0.88881	0.92586	0.9222	0.88889	0.88881	0.88847	0.88814	0.92227	0.88692	0.88788	0.91674	0.88791	0.92347	0.88672	0.92445	0.88695	0.88608	0.92072
CD1193	0.84119	0.90133	0.67434	0.88217	0.84125	0.89697	0.90706	0.89314	0.87952	0.87646	0.88163	0.88224	0.89893	0.91139	0.67254	0.86699	0.89842	0.8491	0.84486	0.84668	0.88061	0.86885	0.86786	0.86944	0.86967	0.86788	0.87008	0.86813	0.87573	0.87297	0.8703	0.87245	0.87708	0.87356	0.87371	0.87652	0.86849	0.87845	0.8729	0.87422	0.87707	0.86781	0.86799	0.87442	0.87316	0.8749	0.87637	0.87657	0.85251
CD0536	0.90565	0.94685	0.68785	0.9369	0.90369	0.93813	0.96361	0.92839	0.93034	0.94813	0.93986	0.94174	0.94243	0.93542	0.68803	0.93817	0.9367	0.92439	0.92389	0.92383	0.92401	0.88946	0.92055	0.88607	0.92168	0.88449	0.88589	0.92129	0.92544	0.92435	0.92084	0.92287	0.92693	0.92392	0.88854	0.88751	0.92226	0.88532	0.92178	0.88508	0.88678	0.91699	0.92152	0.92413	0.92412	0.92391	0.92621	0.8851	0.92286
CD1008	0.83801	0.8955	0.67519	0.87955	0.83874	0.89361	0.90304	0.88952	0.87532	0.8761	0.88119	0.88189	0.89291	0.90937	0.67174	0.866	0.89584	0.88712	0.88086	0.87624	0.88388	0.87158	0.8709	0.87226	0.87237	0.87086	0.87307	0.87098	0.8783	0.87618	0.87328	0.8752	0.87973	0.87662	0.87607	0.87842	0.87131	0.87954	0.87609	0.87622	0.87912	0.8711	0.87077	0.8777	0.87604	0.87773	0.87886	0.87772	0.87572
CD1106	0.83276	0.89352	0.66755	0.87868	0.83525	0.89005	0.8995	0.88814	0.87332	0.87356	0.87776	0.87919	0.8912	0.90021	0.66523	0.86044	0.89125	0.89044	0.88603	0.8822	0.89012	0.87623	0.87574	0.8768	0.8768	0.8756	0.87768	0.87615	0.88409	0.88172	0.87728	0.87959	0.88515	0.8824	0.87947	0.88238	0.87658	0.88389	0.88291	0.88003	0.88282	0.87792	0.8761	0.88374	0.88153	0.88417	0.8845	0.88155	0.88251
CD1451	0.83812	0.89749	0.67458	0.88095	0.83909	0.89346	0.9055	0.89003	0.87967	0.8761	0.88202	0.88282	0.89494	0.90869	0.6715	0.86416	0.89534	0.88601	0.87999	0.87552	0.88297	0.87024	0.86961	0.87094	0.87106	0.86965	0.8717	0.86957	0.87773	0.87548	0.87197	0.87404	0.87919	0.8758	0.87519	0.87761	0.8699	0.87885	0.87521	0.87521	0.87822	0.86995	0.86937	0.87685	0.87544	0.87699	0.87839	0.877	0.87457
CD0181	0.85293	0.90954	0.67498	0.89396	0.85333	0.89599	0.91717	0.87666	0.90671	0.93477	0.92109	0.9231	0.90255	0.88982	0.64727	0.92013	0.8942	0.87559	0.89878	0.87574	0.87611	0.87212	0.87151	0.87199	0.87311	0.87069	0.87176	0.87136	0.87648	0.87571	0.87298	0.87453	0.87763	0.87471	0.87573	0.87951	0.87243	0.87934	0.87293	0.87682	0.87998	0.86967	0.8715	0.87566	0.87591	0.87547	0.87698	0.87905	0.87354
CD1445	0.84361	0.90362	0.6745	0.8847	0.84328	0.89798	0.90946	0.8957	0.88382	0.88072	0.88615	0.88698	0.89972	0.91331	0.67131	0.8672	0.90011	0.88839	0.88197	0.87756	0.88548	0.87257	0.87181	0.87317	0.87335	0.87184	0.87388	0.87207	0.87948	0.87727	0.87423	0.87635	0.88076	0.87777	0.87728	0.87974	0.87241	0.88117	0.87709	0.87784	0.88044	0.87278	0.87199	0.87885	0.87732	0.87893	0.88	0.87948	0.87686
CD0055	0.85109	0.91289	0.65912	0.86363	0.85761	0.89	0.90312	0.87649	0.88836	0.88661	0.90612	0.90685	0.90689	0.90898	0.65288	0.85735	0.89695	0.8638	0.85914	0.85693	0.87737	0.85418	0.85485	0.85495	0.85559	0.85481	0.85554	0.85479	0.85825	0.85596	0.85554	0.85776	0.85895	0.85693	0.85699	0.86025	0.85475	0.86214	0.85618	0.85882	0.86073	0.85314	0.85409	0.85748	0.85776	0.8578	0.85902	0.85892	0.8562
CD0437	0.90995	0.93653	0.70263	0.91946	0.90751	0.92424	0.96013	0.91969	0.95032	0.94908	0.946	0.94952	0.92755	0.9508	0.68977	0.92095	0.91457	0.90975	0.91159	0.91014	0.91058	0.88684	0.90537	0.88362	0.90615	0.88365	0.88333	0.90587	0.91211	0.90888	0.90611	0.88684	0.913	0.90933	0.88716	0.88661	0.90624	0.88539	0.9087	0.88423	0.88599	0.90306	0.90586	0.91016	0.90929	0.91136	0.91276	0.88415	0.90879
CD0532	0.83499	0.78902	0.57103	0.75698	0.8128	0.74894	0.78362	0.7595	0.78155	0.78933	0.80432	0.81181	0.74535	0.75652	0.56865	0.76288	0.74813	0.75027	0.75089	0.74861	0.75446	0.74596	0.74452	0.74667	0.74483	0.74459	0.74735	0.74388	0.75269	0.74766	0.74663	0.74616	0.75242	0.75394	0.75197	0.75196	0.74304	0.75626	0.75457	0.75304	0.75624	0.7617	0.74255	0.76135	0.75249	0.75646	0.75954	0.75818	0.75539
CD0546	0.8433	0.9022	0.67807	0.88422	0.84301	0.8987	0.90797	0.89406	0.88455	0.88142	0.88468	0.88517	0.90011	0.91453	0.67182	0.86887	0.90039	0.88839	0.88211	0.87758	0.88527	0.87222	0.87155	0.87288	0.87297	0.87164	0.87358	0.87172	0.87983	0.87724	0.87383	0.8757	0.88111	0.87774	0.87704	0.8795	0.87203	0.88116	0.8773	0.87737	0.88015	0.87246	0.87162	0.87893	0.87734	0.87915	0.88043	0.87917	0.87682
CD0669	0.86182	0.92192	0.64481	0.90136	0.85992	0.94033	0.93083	0.88321	0.86671	0.88451	0.88945	0.8914	0.93057	0.87558	0.6775	0.90294	0.89307	0.88109	0.88215	0.8804	0.8796	0.87949	0.87893	0.87978	0.88063	0.87821	0.87954	0.87844	0.87276	0.88138	0.88015	0.88042	0.8845	0.88187	0.88007	0.88333	0.87943	0.88597	0.88144	0.87709	0.88475	0.87712	0.87837	0.88163	0.88122	0.88265	0.88352	0.88467	0.87823
CD1265	0.84559	0.92339	0.67543	0.88168	0.84716	0.91375	0.92669	0.89306	0.91078	0.91081	0.91519	0.91691	0.90912	0.91327	0.65827	0.86669	0.9015	0.87291	0.85041	0.85385	0.88669	0.85967	0.86083	0.85034	0.86092	0.85332	0.85052	0.85392	0.85749	0.85565	0.85168	0.85902	0.85744	0.85384	0.8561	0.85629	0.85714	0.86206	0.85753	0.85514	0.86063	0.84584	0.85727	0.85837	0.86002	0.8597	0.8613	0.85398	0.84616
CD1443	0.84293	0.90222	0.67822	0.88419	0.8427	0.89877	0.90847	0.89382	0.88414	0.88114	0.88559	0.886	0.89991	0.91347	0.67213	0.86938	0.89995	0.88828	0.88214	0.87729	0.88519	0.87205	0.87173	0.87268	0.87317	0.87174	0.87339	0.87174	0.87974	0.87691	0.8736	0.87616	0.88086	0.87746	0.87686	0.87913	0.87204	0.88109	0.87722	0.8775	0.87983	0.87304	0.8716	0.87878	0.87698	0.87922	0.88026	0.87925	0.87687
CD0283	0.90526	0.94955	0.6873	0.93799	0.90507	0.94318	0.97123	0.92281	0.93022	0.95308	0.94431	0.94516	0.94296	0.93563	0.68662	0.93606	0.93331	0.92401	0.92376	0.92437	0.92384	0.88667	0.88539	0.88351	0.92184	0.88308	0.88407	0.9211	0.9251	0.92453	0.92057	0.92372	0.92601	0.92339	0.8863	0.88667	0.88557	0.88488	0.92114	0.8839	0.88489	0.91641	0.88488	0.92378	0.88348	0.92364	0.92547	0.883	0.92213
CD1433	0.85459	0.91642	0.66115	0.86446	0.85932	0.88976	0.90916	0.87759	0.8932	0.89212	0.90955	0.91091	0.90669	0.91337	0.65342	0.85956	0.89501	0.86341	0.85914	0.85703	0.87824	0.85326	0.8535	0.85392	0.85414	0.85363	0.85502	0.85293	0.85869	0.85519	0.85479	0.85475	0.85953	0.85558	0.85533	0.85934	0.85341	0.8616	0.85576	0.85715	0.8601	0.85073	0.85267	0.85678	0.85763	0.85826	0.85963	0.85964	0.85362
CD1196	0.84233	0.90259	0.67718	0.87969	0.84198	0.89778	0.90908	0.89158	0.88357	0.88231	0.88693	0.88725	0.8988	0.91192	0.67278	0.86736	0.89963	0.88999	0.88233	0.87715	0.88639	0.87311	0.87246	0.87367	0.87377	0.87243	0.8744	0.87283	0.87964	0.87687	0.87464	0.87657	0.88079	0.87749	0.87689	0.87941	0.87309	0.88119	0.87754	0.87753	0.87989	0.87327	0.8727	0.87899	0.87683	0.87923	0.88012	0.87911	0.87729
CD1444	0.84275	0.90271	0.67859	0.88558	0.8428	0.899	0.90966	0.89359	0.88256	0.87977	0.88484	0.88575	0.90035	0.91228	0.67556	0.8692	0.90011	0.88938	0.88312	0.87882	0.8862	0.87411	0.87353	0.87477	0.87497	0.87363	0.87555	0.87393	0.88097	0.8789	0.87559	0.8778	0.88227	0.87938	0.87821	0.88106	0.87405	0.88215	0.87877	0.87898	0.88179	0.87374	0.87368	0.88004	0.87867	0.88008	0.88152	0.88013	0.87853
CD0334	0.90275	0.9495	0.68489	0.93807	0.90311	0.94495	0.97117	0.92256	0.92948	0.95227	0.94367	0.94456	0.94424	0.93326	0.68618	0.93473	0.93167	0.92356	0.92398	0.92448	0.92327	0.88716	0.88568	0.88395	0.92242	0.88287	0.88442	0.922	0.9253	0.92441	0.92107	0.9243	0.92581	0.9232	0.88757	0.8882	0.88617	0.88744	0.92165	0.88507	0.88629	0.91661	0.88555	0.92338	0.88444	0.92391	0.92559	0.88457	0.92159
CD1226	0.89332	0.94162	0.67592	0.93154	0.88787	0.92728	0.95425	0.90506	0.91017	0.92643	0.91893	0.91967	0.93342	0.90571	0.67303	0.92687	0.91882	0.9032	0.90327	0.90178	0.90204	0.89821	0.89873	0.89854	0.8996	0.89839	0.89867	0.89855	0.90375	0.90106	0.89858	0.90068	0.90494	0.90117	0.90237	0.90629	0.89921	0.90802	0.9001	0.90329	0.90734	0.89666	0.8981	0.90286	0.90221	0.90302	0.90425	0.90617	0.90072
CD1378	0.90362	0.95039	0.68547	0.93994	0.90322	0.94559	0.97003	0.92393	0.93054	0.95254	0.94342	0.94441	0.94605	0.93407	0.68791	0.93728	0.93224	0.92427	0.92372	0.92376	0.92449	0.88737	0.88506	0.884	0.92131	0.88284	0.88378	0.92084	0.92505	0.924	0.92025	0.9226	0.92658	0.9234	0.88589	0.88628	0.88526	0.88501	0.92183	0.88321	0.88466	0.91672	0.88451	0.92429	0.8843	0.92421	0.92575	0.88252	0.92227
CD0515	0.83186	0.88127	0.66541	0.89757	0.83632	0.88378	0.89678	0.88299	0.86559	0.86537	0.86859	0.86746	0.88448	0.89349	0.66493	0.84992	0.87653	0.88196	0.8802	0.88074	0.88622	0.87265	0.87179	0.87296	0.87346	0.87153	0.87306	0.87217	0.88191	0.88039	0.8744	0.87729	0.88289	0.88052	0.87771	0.87995	0.87233	0.88069	0.87953	0.87751	0.88052	0.87497	0.87189	0.88095	0.88038	0.88086	0.88225	0.87943	0.87867
CD0095	0.84057	0.89923	0.67809	0.88128	0.84066	0.89775	0.90818	0.89135	0.88298	0.8825	0.88677	0.88725	0.89804	0.91123	0.6727	0.86794	0.89831	0.88977	0.88259	0.87804	0.8864	0.87405	0.87368	0.87471	0.87484	0.87372	0.87553	0.87411	0.88016	0.87779	0.87563	0.87761	0.88122	0.87846	0.87794	0.88029	0.87423	0.88165	0.87854	0.87878	0.88113	0.87456	0.87391	0.87995	0.87742	0.87998	0.88062	0.87967	0.87879
CD0436	0.8279	0.87591	0.67151	0.8559	0.8188	0.85647	0.86705	0.85516	0.85293	0.85526	0.8479	0.8505	0.85673	0.87391	0.66048	0.8495	0.85285	0.93349	0.92983	0.9286	0.93874	0.92232	0.9234	0.92177	0.92427	0.92257	0.92271	0.92279	0.92934	0.92866	0.92116	0.92602	0.9294	0.92987	0.92472	0.92664	0.92445	0.92957	0.92986	0.92725	0.92841	0.92938	0.92312	0.93263	0.92674	0.93032	0.92837	0.92696	0.93363
CD0688	0.90643	0.95606	0.68758	0.94065	0.9077	0.95288	0.97164	0.92578	0.93538	0.94658	0.95143	0.95195	0.95188	0.92732	0.68652	0.9371	0.93363	0.92239	0.92172	0.92071	0.92112	0.91914	0.88952	0.9189	0.92047	0.91856	0.91902	0.91975	0.92284	0.92029	0.88695	0.9204	0.92326	0.9204	0.9214	0.92663	0.92012	0.92679	0.91994	0.8874	0.92649	0.91425	0.91933	0.92132	0.92027	0.92172	0.9231	0.92512	0.91872
CD0799	0.90361	0.94906	0.68437	0.93839	0.90307	0.94365	0.97014	0.92247	0.92929	0.95196	0.94341	0.94432	0.94319	0.93501	0.6876	0.93585	0.93248	0.92335	0.92256	0.92337	0.92382	0.8854	0.88402	0.88197	0.92114	0.88083	0.88267	0.92063	0.92424	0.92433	0.92039	0.92252	0.92585	0.92298	0.8848	0.88442	0.88412	0.88336	0.92066	0.88242	0.88353	0.91596	0.88335	0.92365	0.88214	0.92333	0.92476	0.88131	0.92163
CD0093	0.84338	0.89657	0.63429	0.90395	0.84174	0.90175	0.93793	0.86754	0.86226	0.87443	0.88687	0.88804	0.90726	0.85186	0.64006	0.87004	0.86882	0.85863	0.85879	0.85668	0.8581	0.85413	0.8532	0.85453	0.85536	0.85402	0.85487	0.85417	0.85831	0.85595	0.85528	0.85589	0.8602	0.8559	0.85499	0.85861	0.8534	0.86159	0.85711	0.85603	0.85984	0.8511	0.85147	0.85834	0.85733	0.85887	0.85967	0.85886	0.85429
CD0478	0.90464	0.95041	0.68475	0.93972	0.9046	0.94591	0.97197	0.92377	0.93058	0.95458	0.94575	0.94672	0.94593	0.9352	0.68795	0.93752	0.93436	0.92512	0.92426	0.92499	0.92546	0.88755	0.8863	0.88424	0.92246	0.88398	0.88496	0.92214	0.92587	0.92606	0.92231	0.9241	0.92763	0.92454	0.88717	0.88756	0.8853	0.88645	0.92233	0.88466	0.88579	0.91753	0.88461	0.92544	0.88437	0.92501	0.92659	0.88379	0.92299
CD1007	0.83585	0.85547	0.65544	0.84634	0.851	0.83889	0.88572	0.86498	0.86403	0.86428	0.86865	0.86861	0.86889	0.88601	0.66703	0.85193	0.87275	0.86661	0.86185	0.86014	0.87469	0.85571	0.85542	0.85603	0.85675	0.85441	0.85576	0.85506	0.86123	0.85842	0.85675	0.85861	0.86112	0.85831	0.85938	0.86225	0.85574	0.86477	0.8579	0.86114	0.86273	0.85582	0.85532	0.85892	0.86032	0.86044	0.8618	0.86297	0.8574
CD0686	0.65895	0.71239	0.55732	0.71137	0.65796	0.75229	0.71257	0.71932	0.71474	0.69369	0.72846	0.72167	0.70473	0.72303	0.54075	0.70233	0.6894	0.74703	0.745	0.74496	0.7489	0.74156	0.74157	0.7418	0.74227	0.74118	0.7414	0.74237	0.74578	0.74449	0.74287	0.74551	0.7463	0.74503	0.74337	0.74635	0.74267	0.74815	0.74581	0.74445	0.74613	0.74373	0.74227	0.74731	0.74467	0.74634	0.74599	0.74529	0.74709
CD0605	0.90438	0.94854	0.68422	0.93704	0.90447	0.94334	0.97126	0.92154	0.9291	0.95145	0.94238	0.94332	0.94241	0.9341	0.68604	0.9349	0.93137	0.92156	0.92193	0.92239	0.92109	0.88547	0.88432	0.8825	0.92	0.88233	0.88303	0.91932	0.92314	0.92205	0.91873	0.92197	0.92357	0.9207	0.88544	0.88549	0.88458	0.88453	0.91925	0.8835	0.88459	0.91471	0.8839	0.92114	0.88269	0.92145	0.92329	0.88249	0.91986
CD1031	0.84177	0.90055	0.67825	0.88506	0.84153	0.89785	0.90797	0.8934	0.88127	0.87951	0.88468	0.88668	0.89832	0.91117	0.67336	0.86917	0.89941	0.8888	0.882	0.87737	0.8855	0.87214	0.87172	0.87276	0.87319	0.87169	0.87348	0.87218	0.87985	0.87727	0.87379	0.87647	0.88096	0.87778	0.87717	0.87989	0.87242	0.88127	0.87744	0.87792	0.88051	0.87317	0.87208	0.879	0.87689	0.87909	0.88044	0.87932	0.87727
CD0819	0.84424	0.90414	0.68001	0.88757	0.8432	0.90087	0.90953	0.89662	0.88332	0.8811	0.88412	0.88566	0.88346	0.91238	0.6724	0.86932	0.90102	0.89001	0.88282	0.87914	0.88701	0.87462	0.87381	0.87526	0.87524	0.87401	0.87604	0.87428	0.88131	0.87893	0.87614	0.8786	0.8825	0.87938	0.87933	0.88178	0.87461	0.88308	0.87907	0.87947	0.88235	0.87424	0.87414	0.88051	0.87894	0.88075	0.88187	0.88096	0.87861
CD1290	0.84222	0.90203	0.67835	0.88356	0.84258	0.89824	0.90984	0.89349	0.88357	0.88201	0.8885	0.88959	0.89944	0.91204	0.6727	0.86701	0.89821	0.88929	0.88184	0.8776	0.88544	0.87242	0.87199	0.87305	0.87368	0.8721	0.87372	0.8722	0.87975	0.87728	0.87406	0.87634	0.88084	0.87793	0.87714	0.87955	0.87241	0.88118	0.87723	0.87801	0.88034	0.8732	0.87204	0.87889	0.87717	0.87903	0.88019	0.87951	0.87702
CD0435	0.7558	0.823	0.58485	0.78237	0.7649	0.81105	0.83138	0.7968	0.79277	0.79346	0.80609	0.80857	0.81859	0.8375	0.64468	0.78511	0.81721	0.7883	0.77925	0.77626	0.80457	0.7734	0.77362	0.77369	0.77436	0.77256	0.77408	0.77341	0.77899	0.77619	0.77276	0.77413	0.78043	0.77742	0.77625	0.77853	0.77423	0.78307	0.77783	0.77803	0.77941	0.77453	0.77373	0.77889	0.77608	0.77855	0.78012	0.77992	0.77939
CD1334	0.83996	0.90016	0.67801	0.88258	0.84073	0.89487	0.90675	0.89034	0.8821	0.87953	0.88252	0.88312	0.89879	0.91239	0.67241	0.86789	0.90096	0.88605	0.88129	0.87671	0.88341	0.87252	0.87197	0.87316	0.87296	0.87225	0.87397	0.87239	0.87893	0.8769	0.87384	0.87619	0.88013	0.87725	0.8765	0.8793	0.87233	0.87988	0.87673	0.87688	0.87988	0.87167	0.87201	0.87804	0.87662	0.87798	0.87943	0.87781	0.87636
CD1115	0.84061	0.90094	0.67368	0.88296	0.84076	0.89513	0.90767	0.89186	0.87967	0.8777	0.88192	0.88354	0.89933	0.91157	0.67294	0.865	0.90012	0.8868	0.88073	0.87696	0.88489	0.87279	0.8724	0.87345	0.87365	0.87254	0.87424	0.87284	0.87898	0.87699	0.87436	0.87708	0.88024	0.87759	0.87725	0.87951	0.87305	0.88054	0.87715	0.87787	0.88027	0.87298	0.87273	0.87869	0.8766	0.87854	0.8795	0.87846	0.87749
CD0067	0.81481	0.87656	0.6512	0.83568	0.81584	0.8581	0.87295	0.81819	0.84733	0.84989	0.86546	0.86783	0.87013	0.89826	0.63419	0.83024	0.86209	0.83316	0.82682	0.82479	0.84694	0.8206	0.82135	0.82002	0.82181	0.8206	0.81953	0.82042	0.82587	0.8236	0.82058	0.82408	0.82674	0.82383	0.82376	0.82673	0.82103	0.82902	0.823	0.82577	0.8275	0.80845	0.82049	0.82458	0.82528	0.8255	0.82658	0.82768	0.82308
CD1238	0.77595	0.81965	0.62237	0.80073	0.77052	0.83424	0.82078	0.81807	0.77616	0.7804	0.79733	0.80458	0.82863	0.85924	0.65238	0.79503	0.84595	0.78713	0.77755	0.78159	0.81739	0.79306	0.79189	0.79307	0.7945	0.79167	0.79413	0.79256	0.79469	0.79317	0.7934	0.79407	0.79573	0.79424	0.7948	0.79516	0.794	0.77364	0.79365	0.7953	0.79596	0.78869	0.79355	0.79598	0.79352	0.7951	0.79474	0.79667	0.78997
CD0936	0.68452	0.75859	0.55214	0.76876	0.70793	0.7617	0.7483	0.77019	0.73473	0.73364	0.7312	0.73375	0.747	0.74274	0.58332	0.70433	0.75343	0.7642	0.74733	0.74474	0.75667	0.74124	0.74157	0.7421	0.74219	0.74251	0.7427	0.74222	0.74583	0.74385	0.74294	0.74417	0.74642	0.74509	0.74495	0.74606	0.74109	0.74561	0.74393	0.74551	0.74642	0.74159	0.74102	0.74515	0.74434	0.7449	0.74612	0.74538	0.74368
CD1307	0.79075	0.85774	0.66095	0.87238	0.79791	0.84933	0.84353	0.85187	0.83738	0.83995	0.83723	0.83867	0.83916	0.85877	0.6558	0.82632	0.84378	0.89998	0.89169	0.89276	0.92022	0.88621	0.88792	0.88552	0.88849	0.8875	0.88569	0.88863	0.89296	0.89292	0.88638	0.89293	0.89246	0.89355	0.88953	0.89189	0.88934	0.8916	0.89347	0.89222	0.89331	0.8937	0.88892	0.89675	0.89135	0.89384	0.89174	0.8893	0.89824
CD1304	0.79903	0.83182	0.61919	0.80726	0.78591	0.85069	0.85076	0.82976	0.82652	0.82835	0.83064	0.83036	0.84534	0.83814	0.63237	0.8347	0.84079	0.84189	0.83619	0.82988	0.8495	0.83099	0.83114	0.83147	0.83303	0.83073	0.83238	0.83081	0.83282	0.82857	0.82934	0.83068	0.83103	0.83119	0.82981	0.83079	0.8317	0.8363	0.83448	0.83393	0.83222	0.83286	0.83135	0.83168	0.82926	0.83315	0.83149	0.83301	0.83409
CD0868	0.8273	0.88983	0.66385	0.86401	0.82651	0.88316	0.89668	0.87734	0.86902	0.86758	0.87115	0.8721	0.88625	0.89168	0.66446	0.85043	0.88298	0.84882	0.84333	0.84543	0.85159	0.85899	0.85803	0.8596	0.85944	0.85805	0.86022	0.85865	0.86466	0.862	0.86041	0.86119	0.86594	0.86259	0.86172	0.86442	0.8586	0.86627	0.86283	0.86217	0.86475	0.85091	0.85835	0.8511	0.86201	0.86351	0.86531	0.8639	0.85158
CD0244	0.90289	0.94912	0.68254	0.93786	0.90264	0.94232	0.97037	0.92158	0.92933	0.9516	0.94307	0.94394	0.94214	0.93297	0.68696	0.9352	0.9319	0.92077	0.92084	0.92166	0.9209	0.88515	0.91846	0.8819	0.91931	0.88075	0.88164	0.91864	0.92214	0.92185	0.91834	0.88318	0.92318	0.92054	0.88464	0.88423	0.91997	0.88289	0.91826	0.88219	0.88334	0.9132	0.9186	0.92084	0.92181	0.92077	0.92253	0.88136	0.91903
CD0695	0.79062	0.85814	0.66101	0.87111	0.79844	0.85145	0.84364	0.8536	0.83829	0.84102	0.83756	0.83866	0.83728	0.85739	0.65612	0.82623	0.84193	0.89941	0.89152	0.89247	0.92018	0.88575	0.88694	0.88517	0.88789	0.88671	0.88521	0.88734	0.89257	0.89235	0.88603	0.89219	0.89204	0.89315	0.88902	0.89081	0.88818	0.89116	0.89292	0.89168	0.89267	0.89329	0.88771	0.89621	0.89124	0.89354	0.89113	0.88917	0.89693
CD0461	0.84257	0.90241	0.67884	0.8842	0.84253	0.89647	0.90895	0.89256	0.88407	0.88101	0.88428	0.88531	0.90112	0.91486	0.67349	0.87046	0.90212	0.88633	0.88142	0.87694	0.88379	0.87206	0.87149	0.87267	0.87297	0.87164	0.87343	0.87177	0.87916	0.87694	0.87364	0.87557	0.88059	0.87738	0.8765	0.87898	0.87193	0.88031	0.87661	0.87702	0.87978	0.87165	0.87158	0.87816	0.87673	0.87824	0.87983	0.87838	0.87628
[truncated: 478 more rows]
[truncated: 1,434 more columns]

## Sheet: Fig. 2b
Fig. 2b
		sgRNA
		4	9	15	48	61	62	75	79	83	84	85	88	125	127	131	134	163	165	170	209	211	215	229	232	247	248	255	259	260	262	280	290	292	301	302	304	318	319	329	336	346	350	363	373	375	378	389	391
[truncated: 271 more rows]
[truncated: 54 more columns]

## Sheet: Fig. 2c
Fig. 2c
apobec	ontarget	R-loop
CD0085	0.921533	0.261781
CD0101	0.405561	0.205938
CD0155	0.952237	0.460921
CD0178	0.921251	0.688575
CD0181	1.52101	2.0736
CD0191	1.37537	2.12124
[truncated: 56 more rows]

## Sheet: Fig. 2e
Fig. 2e
[truncated: 12 more rows]
[truncated: 54 more columns]

[truncated: 31 more sheets: Fig. 3a, Fig. 3b, Fig. 3c, Fig. 3f, Fig. 3g, Fig. 3h, Fig. 3i, Fig. 4b, Fig. 4c, Fig. 4d, Fig. 4f, Fig. 4g, Fig. 4i, Fig. 4j, Fig. 4l, Fig. 4m, Fig. 5b-c, Fig. 5d-e, Fig. 5f-g, Fig. 5i …]
